# Supplementary material for: Crystal structure of bis­{3-(3,4-di­methyl­phen­yl)-5-[6-(1H-pyrazol-1-yl)pyridin-2-yl]-4H-1,2,4-triazol-4-ido}iron(II) methanol disolvate
Source: Acta Crystallogr E Crystallogr Commun. 2022 Oct 11;78(Pt 11):1107–12. doi: 10.1107/S2056989022009744 (PMC9638982; doi:10.1107/S2056989022009744)
Supplement: Supplementary file 1 [file e-78-01107-sup1.cif]

##############################################################################
#                                                                            #
# This CIF contains the data in a paper accepted for publication in          #
# Acta Crystallographica Section E. It conforms to the requirements of       #
# Notes for Authors for Acta Crystallographica Section E, and has been       #
# peer reviewed under the auspices of the IUCr Commission on Journals.       #
#                                                                            #
# Full details of the Crystallographic Information File format               #
# are given in the paper "The Crystallographic Information File (CIF):       #
# a New Standard Archive File for Crystallography" by S. R. Hall, F. H.      #
# Allen and I. D. Brown [Acta Cryst. (1991), A47, 655-685].                  #
#                                                                            #
# The current version of the core CIF dictionary is obtainable from          #
# ftp://ftp.iucr.org/pub/cif_core.dic.                                       #
#                                                                            #
# Software is freely available for graphical display of the structure(s)     #
# in this CIF. For information consult the CIF software page                 #
# http://www.iucr.org/resources/cif/software.                                #
#                                                                            #
# This file may be used for bona fide research purposes within the           #
# scientific community so long as proper attribution is given to the journal # 
# article from which it was obtained.                                        #
#                                                                            #
##############################################################################
data_I
_audit_creation_method
;
Olex2 1.3
(compiled 2020.11.12 svn.r5f609507 for OlexSys, GUI svn.r6408)
;
_journal_date_recd_electronic     2022-08-31
_journal_date_accepted     2022-10-04
_journal_name_full     'Acta Crystallographica, Section E'
_journal_year     2022
_journal_volume     78
_journal_issue     11
_journal_page_first     0
_journal_page_last     0
_journal_paper_category     GM
_journal_paper_doi     10.1107/S2056989022009744
_journal_coeditor_code     YZ2021
_publ_contact_author_name     'Maksym Seredyuk'
_publ_contact_author_address
;
Department of Chemistry, Taras Shevchenko National University of Kyiv,
Volodymyrska Street 64, Kyiv, 01601,
Ukraine
;
_publ_contact_author_email     'mlseredyuk@gmail.com'
_publ_contact_author_fax     ?
_publ_contact_author_phone     ?
_publ_section_title
;\
Crystal structure of
bis{3-(3,4-dimethylphenyl)-5-[6-(1<i>H</i>-pyrazol-1-yl)pyridin-2-yl]-\
4<i>H</i>-1,2,4-triazol-4-ido}iron(II) methanol disolvate
;
loop_
    _publ_author_name
    _publ_author_footnote
    _publ_author_address
    'Znovjyak, Kateryna' .
;
Department of Chemistry, Taras Shevchenko National University of Kyiv,
Volodymyrska Street 64, Kyiv, 01601,
Ukraine
;
    'Fritsky, Igor O.' .
;
Department of Chemistry, Taras Shevchenko National University of Kyiv,
Volodymyrska Street 64, Kyiv, 01601,
Ukraine
;
    'Sliva, Tatiana Y.' .
;
Department of Chemistry, Taras Shevchenko National University of Kyiv,
Volodymyrska Street 64, Kyiv, 01601,
Ukraine
;
    'Amirkhanov, Vladimir M.' .
;
Department of Chemistry, Taras Shevchenko National University of Kyiv,
Volodymyrska Street 64, Kyiv, 01601,
Ukraine
;
    'Malinkin, Sergey O.' .
;
Department of Chemistry, Taras Shevchenko National University of Kyiv,
Volodymyrska Street 64, Kyiv, 01601,
Ukraine
;
    'Shova, Sergiu' .
;
Department of Inorganic Polymers, "Petru Poni"
Institute of Macromolecular Chemistry,
Romanian Academy of Science,
Aleea Grigore Ghica Voda 41-A, Iasi 700487,
Romania
;
    'Seredyuk, Maksym' .
;
Department of Chemistry, Taras Shevchenko National University of Kyiv,
Volodymyrska Street 64, Kyiv, 01601,
Ukraine
;
_publ_section_synopsis
;\
The title compound, a charge-neutral
bis{2-(3,4-dimethylphenyl)-4<i>H</i>-1,2,4-triazol-3-ato)-6-(1<i>H</i>-\
\pyrazol-1-yl)pyridine} iron(II) complex dimethanol solvate, is a low-spin
complex with a moderately distorted pseudooctahedral coordination environment
of the metal ion. As a result of the cone shape, the molecules are stacked in
one-dimensional columns that are bound by weak hydrogen bonds into layers,
which, in turn, are arranged in a three-dimensional lattice bound by weak
interlayer interactions.
;
_chemical_name_systematic
;\
Bis{3-(3,4-dimethylphenyl)-5-[6-(1<i>H</i>-pyrazol-1-yl)pyridin-2-yl]-\
4<i>H</i>-1,2,4-triazol-4-ido}iron(II) methanol disolvate
;
_chemical_name_common     ?
_chemical_formula_moiety     'C36 H30 Fe N12, 2(C H4 O)'
_chemical_formula_sum     'C38 H38 Fe N12 O2'
_chemical_formula_iupac     '[Fe (C18 H15 N6)2], 2C H4 O'
_chemical_formula_weight     750.65
_chemical_melting_point     ?
_chemical_absolute_configuration     ad
_space_group_crystal_system     orthorhombic
_space_group_name_H-M_alt     'A e a 2'
_space_group_name_Hall     'A 2 -2ac'
loop_
    _space_group_symop_operation_xyz
    'x, y, z'
    '-x, -y, z'
    'x+1/2, -y+1/2, z'
    '-x+1/2, y+1/2, z'
    'x, y+1/2, z+1/2'
    '-x, -y+1/2, z+1/2'
    'x+1/2, -y+1, z+1/2'
    '-x+1/2, y+1, z+1/2'
_cell_length_a     12.6854(10)
_cell_length_b     26.315(2)
_cell_length_c     10.6511(7)
_cell_angle_alpha     90
_cell_angle_beta     90
_cell_angle_gamma     90
_cell_volume     3555.5(5)
_cell_formula_units_Z     4
_cell_measurement_reflns_used     1363
_cell_measurement_theta_min     2.6100
_cell_measurement_theta_max     22.7560
_cell_measurement_temperature     180.00(10)
_exptl_crystal_description     plate
_exptl_crystal_colour     'clear dark red'
_exptl_crystal_size_max     0.3
_exptl_crystal_size_mid     0.24
_exptl_crystal_size_min     0.04
_exptl_crystal_density_diffrn     1.402
_exptl_crystal_density_meas     ?
_exptl_crystal_density_method     ?
_exptl_crystal_F_000     1568
_exptl_absorpt_coefficient_mu     0.478
_exptl_absorpt_correction_type     multi-scan
_exptl_absorpt_process_details
;
(CrysAlisPro; Rigaku OD, 2022)
;
_exptl_absorpt_correction_T_min     0.82387
_exptl_absorpt_correction_T_max     1.00000
_diffrn_ambient_temperature     180.00(10)
_diffrn_source     'fine-focus sealed X-ray tube'
_diffrn_radiation_type     'Mo K\a'
_diffrn_radiation_wavelength     0.71073
_diffrn_radiation_monochromator     graphite
_diffrn_measurement_device_type     'Xcalibur, Eos'
_diffrn_measurement_device     'four-circle diffractometer'
_diffrn_measurement_method     '\w scans'
_diffrn_detector     'CCD plate'
_diffrn_detector_area_resol_mean     16.1593
_diffrn_reflns_number     6911
_diffrn_reflns_av_R_equivalents     0.0705
_diffrn_reflns_av_unetI/netI     0.1164
_diffrn_reflns_theta_min     2.230
_diffrn_reflns_theta_max     25.019
_diffrn_reflns_theta_full     25.019
_diffrn_measured_fraction_theta_max     0.999
_diffrn_measured_fraction_theta_full     1.000
_diffrn_reflns_limit_h_min     -12
_diffrn_reflns_limit_h_max     15
_diffrn_reflns_limit_k_min     -25
_diffrn_reflns_limit_k_max     31
_diffrn_reflns_limit_l_min     -12
_diffrn_reflns_limit_l_max     12
_diffrn_radiation_probe     x-ray
_refine_special_details     ?
_reflns_number_total     3047
_reflns_number_gt     2211
_reflns_threshold_expression     'I > 2\s(I)'
_refine_ls_structure_factor_coef     Fsqd
_refine_ls_matrix_type     full
_refine_ls_R_factor_all     0.0926
_refine_ls_R_factor_gt     0.0608
_refine_ls_wR_factor_gt     0.0874
_refine_ls_wR_factor_ref     0.0995
_refine_ls_goodness_of_fit_ref     1.002
_refine_ls_restrained_S_all     1.002
_refine_ls_number_reflns     3047
_refine_ls_number_parameters     247
_refine_ls_number_restraints     1
_refine_ls_hydrogen_treatment     mixed
_refine_ls_weighting_scheme     calc
_refine_ls_weighting_details
                      'w=1/[\s^2^(Fo^2^)+(0.0192P)^2^] where P=(Fo^2^+2Fc^2^)/3'
_atom_sites_solution_hydrogens     mixed
_atom_sites_solution_primary     dual
_atom_sites_solution_secondary     ?
_refine_ls_shift/su_max     0.000
_refine_ls_shift/su_mean     0.000
_refine_diff_density_max     0.841
_refine_diff_density_min     -0.503
_refine_ls_extinction_method     none
_refine_ls_extinction_coef     .
_refine_ls_abs_structure_details
;
Flack <i>x</i> determined using 703 quotients
[(<i>I</i>^+^)-(<i>I</i>^-^)]/[(<i>I</i>^+^)+(<i>I</i>^-^)]
(Parsons <i>et al.</i>,  2013).
;
_refine_ls_abs_structure_Flack     -0.02(3)
loop_
    _atom_type_symbol
    _atom_type_description
    _atom_type_scat_dispersion_real
    _atom_type_scat_dispersion_imag
    _atom_type_scat_source
    'C' 'C' 0.0033 0.0016
                         'International Tables Vol C Tables 4.2.6.8 and 6.1.1.4'
    'H' 'H' 0.0000 0.0000
                         'International Tables Vol C Tables 4.2.6.8 and 6.1.1.4'
    'Fe' 'Fe' 0.3463 0.8444
                         'International Tables Vol C Tables 4.2.6.8 and 6.1.1.4'
    'N' 'N' 0.0061 0.0033
                         'International Tables Vol C Tables 4.2.6.8 and 6.1.1.4'
    'O' 'O' 0.0106 0.0060
                         'International Tables Vol C Tables 4.2.6.8 and 6.1.1.4'
_computing_data_collection
;
CrysAlisPro (Rigaku OD, 2022)
;
_computing_cell_refinement
;
CrysAlisPro (Rigaku OD, 2022)
;
_computing_data_reduction
;
CrysAlisPro (Rigaku OD, 2022)
;
_computing_structure_solution
;
SHELXT  (Sheldrick, 2015a)
;
_computing_structure_refinement
;
<i>SHELXL2018/3</i> (Sheldrick, 2015b)
;
_computing_molecular_graphics
;
<i>OLEX2</i> (Dolomanov <i>et al.</i>,  2009)
;
_computing_publication_material
;
<i>OLEX2</i> (Dolomanov <i>et al.</i>,  2009)
;
loop_
    _atom_site_type_symbol
    _atom_site_label
    _atom_site_fract_x
    _atom_site_fract_y
    _atom_site_fract_z
    _atom_site_U_iso_or_equiv
    _atom_site_adp_type
    _atom_site_calc_flag
    _atom_site_occupancy
    _atom_site_disorder_assembly
    _atom_site_disorder_group
    Fe Fe1 0.500000 0.500000 0.32399(13) 0.0198(3) Uani d 1 . .
    N N13 0.3533(4) 0.48261(19) 0.3181(6) 0.0170(12) Uani d 1 . .
    N N23 0.4520(4) 0.5467(2) 0.1903(5) 0.0202(15) Uani d 1 . .
    N N19 0.3481(4) 0.5393(2) 0.1587(4) 0.0219(15) Uani d 1 . .
    N N10 0.4953(5) 0.4455(3) 0.4514(5) 0.0211(15) Uani d 1 . .
    O O26 0.1937(5) 0.3536(3) 0.6135(7) 0.074(3) Uani d 1 . .
    H H26 0.255(9) 0.359(4) 0.602(8) 0.10(4) Uiso d 1 . .
    N N12 0.3978(4) 0.3867(2) 0.5544(4) 0.0214(15) Uani d 1 . .
    N N9 0.5624(4) 0.4206(2) 0.5293(5) 0.0205(15) Uani d 1 . .
    C C14 0.2907(5) 0.5053(3) 0.2340(6) 0.0189(17) Uani d 1 . .
    C C16 0.1439(5) 0.4588(3) 0.3039(6) 0.0266(18) Uani d 1 . .
    H H16 0.070880 0.450760 0.300859 0.032 Uiso calc 1 . .
    C C11 0.3991(6) 0.4244(3) 0.4689(6) 0.0187(17) Uani d 1 . .
    C C18 0.3142(5) 0.4458(3) 0.3926(6) 0.0208(17) Uani d 1 . .
    C C17 0.2084(5) 0.4332(3) 0.3877(6) 0.0232(18) Uani d 1 . .
    H H17 0.180469 0.407444 0.440732 0.028 Uiso calc 1 . .
    C C2 0.5444(6) 0.3525(3) 0.6874(6) 0.0221(17) Uani d 1 . .
    C C15 0.1835(5) 0.4957(3) 0.2245(5) 0.0231(17) Uani d 1 . .
    H H15 0.139860 0.513428 0.166841 0.028 Uiso calc 1 . .
    C C20 0.3249(6) 0.5650(3) 0.0514(6) 0.028(2) Uani d 1 . .
    H H20 0.258538 0.565681 0.010235 0.034 Uiso calc 1 . .
    C C7 0.6517(6) 0.3493(3) 0.7117(6) 0.031(2) Uani d 1 . .
    H H7 0.698294 0.368889 0.661329 0.037 Uiso calc 1 . .
    C C21 0.4130(6) 0.5893(3) 0.0140(7) 0.031(2) Uani d 1 . .
    H H21 0.420863 0.610314 -0.057996 0.038 Uiso calc 1 . .
    C C6 0.6947(6) 0.3191(3) 0.8056(7) 0.0300(19) Uani d 1 . .
    C C5 0.6260(7) 0.2904(3) 0.8814(7) 0.036(2) Uani d 1 . .
    C C4 0.5194(7) 0.2928(3) 0.8593(6) 0.040(2) Uani d 1 . .
    H H4 0.473076 0.273418 0.910428 0.048 Uiso calc 1 . .
    C C22 0.4901(6) 0.5776(3) 0.1021(7) 0.0274(19) Uani d 1 . .
    H H22 0.560432 0.589870 0.099718 0.033 Uiso calc 1 . .
    C C24 0.8132(5) 0.3196(3) 0.8284(8) 0.048(2) Uani d 1 . .
    H H24A 0.846198 0.345213 0.774413 0.072 Uiso calc 1 . .
    H H24B 0.842489 0.286043 0.808838 0.072 Uiso calc 1 . .
    H H24C 0.827202 0.327787 0.916573 0.072 Uiso calc 1 . .
    C C8 0.5027(5) 0.3860(3) 0.5907(6) 0.0205(17) Uani d 1 . .
    C C3 0.4769(6) 0.3232(3) 0.7632(6) 0.035(2) Uani d 1 . .
    H H3 0.402940 0.323876 0.749434 0.042 Uiso calc 1 . .
    C C27 0.1677(7) 0.3185(4) 0.7045(8) 0.060(3) Uani d 1 . .
    H H27A 0.208643 0.287319 0.691455 0.089 Uiso calc 1 . .
    H H27B 0.092312 0.310638 0.699199 0.089 Uiso calc 1 . .
    H H27C 0.183692 0.332462 0.787647 0.089 Uiso calc 1 . .
    C C25 0.6686(7) 0.2584(3) 0.9889(7) 0.057(3) Uani d 1 . .
    H H25A 0.722244 0.234986 0.956909 0.085 Uiso calc 1 . .
    H H25B 0.610868 0.238992 1.026777 0.085 Uiso calc 1 . .
    H H25C 0.700073 0.280733 1.052319 0.085 Uiso calc 1 . .
loop_
    _atom_site_aniso_label
    _atom_site_aniso_U_11
    _atom_site_aniso_U_22
    _atom_site_aniso_U_33
    _atom_site_aniso_U_12
    _atom_site_aniso_U_13
    _atom_site_aniso_U_23
    Fe1 0.0140(7) 0.0239(8) 0.0216(6) -0.0013(8) 0.000 0.000
    N13 0.010(3) 0.020(3) 0.022(3) 0.000(3) -0.003(3) 0.002(3)
    N23 0.014(3) 0.028(4) 0.019(3) -0.003(3) 0.000(3) -0.002(3)
    N19 0.016(3) 0.024(4) 0.025(3) -0.002(3) -0.002(3) 0.002(3)
    N10 0.019(3) 0.026(4) 0.018(3) 0.001(3) -0.003(3) 0.002(3)
    O26 0.024(4) 0.082(6) 0.115(6) 0.009(4) 0.018(4) 0.066(5)
    N12 0.013(3) 0.025(4) 0.026(3) 0.000(3) -0.004(3) 0.001(3)
    N9 0.020(4) 0.024(4) 0.018(3) 0.000(3) -0.003(3) 0.004(3)
    C14 0.012(4) 0.024(5) 0.021(4) -0.007(4) 0.003(3) -0.003(3)
    C16 0.013(4) 0.034(5) 0.032(5) -0.005(4) 0.003(3) 0.000(4)
    C11 0.022(4) 0.019(5) 0.015(4) -0.001(4) -0.004(3) -0.002(3)
    C18 0.014(4) 0.028(5) 0.020(3) -0.002(4) 0.002(3) -0.004(3)
    C17 0.012(4) 0.032(5) 0.025(4) -0.009(4) -0.002(3) 0.000(4)
    C2 0.025(4) 0.024(5) 0.017(4) -0.002(4) -0.005(3) -0.001(3)
    C15 0.015(4) 0.027(5) 0.028(4) 0.001(4) -0.007(3) 0.004(4)
    C20 0.027(5) 0.036(5) 0.022(4) 0.014(4) 0.001(3) 0.004(4)
    C7 0.032(5) 0.032(5) 0.027(5) 0.010(4) 0.003(4) 0.001(4)
    C21 0.024(5) 0.035(6) 0.035(5) 0.006(5) 0.004(4) 0.017(4)
    C6 0.038(5) 0.024(4) 0.028(4) 0.013(4) -0.013(4) -0.007(4)
    C5 0.051(6) 0.028(5) 0.030(4) 0.006(5) -0.019(4) 0.001(4)
    C4 0.056(6) 0.033(5) 0.031(6) -0.017(5) -0.006(4) 0.013(4)
    C22 0.025(5) 0.029(5) 0.029(4) -0.010(4) 0.006(4) 0.006(4)
    C24 0.040(5) 0.060(6) 0.045(4) 0.020(5) -0.008(5) 0.012(6)
    C8 0.017(4) 0.024(5) 0.021(4) 0.002(4) 0.002(3) -0.005(3)
    C3 0.029(5) 0.044(6) 0.031(4) -0.009(4) -0.011(4) 0.001(4)
    C27 0.043(6) 0.056(7) 0.080(6) 0.008(6) 0.020(5) 0.025(6)
    C25 0.080(8) 0.044(7) 0.047(5) 0.002(6) -0.024(5) 0.012(4)
_geom_special_details
;
 All esds (except the esd in the dihedral angle between two l.s. planes)
 are estimated using the full covariance matrix.  The cell esds are taken
 into account individually in the estimation of esds in distances, angles
 and torsion angles; correlations between esds in cell parameters are only
 used when they are defined by crystal symmetry.  An approximate (isotropic)
 treatment of cell esds is used for estimating esds involving l.s. planes.
;
loop_
    _geom_bond_atom_site_label_1
    _geom_bond_atom_site_label_2
    _geom_bond_site_symmetry_2
    _geom_bond_distance
    _geom_bond_publ_flag
    Fe1 N13 . 1.917(5) ?
    Fe1 N13 2_665 1.917(5) ?
    Fe1 N23 2_665 1.977(6) ?
    Fe1 N23 . 1.977(6) ?
    Fe1 N10 2_665 1.974(6) ?
    Fe1 N10 . 1.974(6) ?
    N13 C14 . 1.338(8) ?
    N13 C18 . 1.348(8) ?
    N23 N19 . 1.375(7) ?
    N23 C22 . 1.333(9) ?
    N19 C14 . 1.403(8) ?
    N19 C20 . 1.360(8) ?
    N10 N9 . 1.358(8) ?
    N10 C11 . 1.355(9) ?
    O26 H26 . 0.79(11) ?
    O26 C27 . 1.380(9) ?
    N12 C11 . 1.345(8) ?
    N12 C8 . 1.386(8) ?
    N9 C8 . 1.352(8) ?
    C14 C15 . 1.387(8) ?
    C16 H16 . 0.9500 ?
    C16 C17 . 1.386(9) ?
    C16 C15 . 1.383(9) ?
    C11 C18 . 1.463(9) ?
    C18 C17 . 1.384(8) ?
    C17 H17 . 0.9500 ?
    C2 C7 . 1.388(9) ?
    C2 C8 . 1.455(9) ?
    C2 C3 . 1.407(9) ?
    C15 H15 . 0.9500 ?
    C20 H20 . 0.9500 ?
    C20 C21 . 1.349(9) ?
    C7 H7 . 0.9500 ?
    C7 C6 . 1.389(9) ?
    C21 H21 . 0.9500 ?
    C21 C22 . 1.389(9) ?
    C6 C5 . 1.409(10) ?
    C6 C24 . 1.522(9) ?
    C5 C4 . 1.373(10) ?
    C5 C25 . 1.520(10) ?
    C4 H4 . 0.9500 ?
    C4 C3 . 1.406(9) ?
    C22 H22 . 0.9500 ?
    C24 H24A . 0.9800 ?
    C24 H24B . 0.9800 ?
    C24 H24C . 0.9800 ?
    C3 H3 . 0.9500 ?
    C27 H27A . 0.9800 ?
    C27 H27B . 0.9800 ?
    C27 H27C . 0.9800 ?
    C25 H25A . 0.9800 ?
    C25 H25B . 0.9800 ?
    C25 H25C . 0.9800 ?
loop_
    _geom_angle_atom_site_label_1
    _geom_angle_atom_site_label_2
    _geom_angle_atom_site_label_3
    _geom_angle_site_symmetry_1
    _geom_angle_site_symmetry_3
    _geom_angle
    _geom_angle_publ_flag
    N13 Fe1 N13 . 2_665 176.2(4) ?
    N13 Fe1 N23 . . 80.0(3) ?
    N13 Fe1 N23 . 2_665 97.3(2) ?
    N13 Fe1 N23 2_665 . 97.3(2) ?
    N13 Fe1 N23 2_665 2_665 80.0(3) ?
    N13 Fe1 N10 . . 79.6(3) ?
    N13 Fe1 N10 . 2_665 103.0(2) ?
    N13 Fe1 N10 2_665 2_665 79.6(3) ?
    N13 Fe1 N10 2_665 . 103.0(2) ?
    N23 Fe1 N23 2_665 . 87.9(3) ?
    N10 Fe1 N23 2_665 . 93.0(2) ?
    N10 Fe1 N23 . 2_665 93.0(2) ?
    N10 Fe1 N23 2_665 2_665 159.5(2) ?
    N10 Fe1 N23 . . 159.5(2) ?
    N10 Fe1 N10 . 2_665 93.2(4) ?
    C14 N13 Fe1 . . 119.4(5) ?
    C14 N13 C18 . . 119.8(6) ?
    C18 N13 Fe1 . . 120.6(5) ?
    N19 N23 Fe1 . . 112.5(4) ?
    C22 N23 Fe1 . . 140.8(5) ?
    C22 N23 N19 . . 105.2(6) ?
    N23 N19 C14 . . 116.6(5) ?
    C20 N19 N23 . . 110.0(6) ?
    C20 N19 C14 . . 133.2(6) ?
    N9 N10 Fe1 . . 138.8(5) ?
    C11 N10 Fe1 . . 114.9(5) ?
    C11 N10 N9 . . 106.3(6) ?
    C27 O26 H26 . . 117(7) ?
    C11 N12 C8 . . 100.8(6) ?
    C8 N9 N10 . . 105.7(5) ?
    N13 C14 N19 . . 111.0(6) ?
    N13 C14 C15 . . 123.3(6) ?
    C15 C14 N19 . . 125.7(6) ?
    C17 C16 H16 . . 119.3 ?
    C15 C16 H16 . . 119.3 ?
    C15 C16 C17 . . 121.4(7) ?
    N10 C11 C18 . . 115.4(6) ?
    N12 C11 N10 . . 114.0(6) ?
    N12 C11 C18 . . 130.6(7) ?
    N13 C18 C11 . . 109.5(6) ?
    N13 C18 C17 . . 120.5(6) ?
    C17 C18 C11 . . 130.0(7) ?
    C16 C17 H17 . . 120.6 ?
    C18 C17 C16 . . 118.7(7) ?
    C18 C17 H17 . . 120.6 ?
    C7 C2 C8 . . 121.7(6) ?
    C7 C2 C3 . . 117.2(7) ?
    C3 C2 C8 . . 121.1(6) ?
    C14 C15 H15 . . 121.9 ?
    C16 C15 C14 . . 116.2(6) ?
    C16 C15 H15 . . 121.9 ?
    N19 C20 H20 . . 126.1 ?
    C21 C20 N19 . . 107.8(7) ?
    C21 C20 H20 . . 126.1 ?
    C2 C7 H7 . . 118.2 ?
    C6 C7 C2 . . 123.7(7) ?
    C6 C7 H7 . . 118.2 ?
    C20 C21 H21 . . 127.0 ?
    C20 C21 C22 . . 106.1(7) ?
    C22 C21 H21 . . 127.0 ?
    C7 C6 C5 . . 118.4(7) ?
    C7 C6 C24 . . 119.9(7) ?
    C5 C6 C24 . . 121.6(7) ?
    C6 C5 C25 . . 120.6(7) ?
    C4 C5 C6 . . 119.1(7) ?
    C4 C5 C25 . . 120.3(8) ?
    C5 C4 H4 . . 119.1 ?
    C5 C4 C3 . . 121.9(7) ?
    C3 C4 H4 . . 119.1 ?
    N23 C22 C21 . . 110.9(7) ?
    N23 C22 H22 . . 124.5 ?
    C21 C22 H22 . . 124.5 ?
    C6 C24 H24A . . 109.5 ?
    C6 C24 H24B . . 109.5 ?
    C6 C24 H24C . . 109.5 ?
    H24A C24 H24B . . 109.5 ?
    H24A C24 H24C . . 109.5 ?
    H24B C24 H24C . . 109.5 ?
    N12 C8 C2 . . 123.7(6) ?
    N9 C8 N12 . . 113.2(6) ?
    N9 C8 C2 . . 123.1(6) ?
    C2 C3 C4 . . 119.8(7) ?
    C2 C3 H3 . . 120.1 ?
    C4 C3 H3 . . 120.1 ?
    O26 C27 H27A . . 109.5 ?
    O26 C27 H27B . . 109.5 ?
    O26 C27 H27C . . 109.5 ?
    H27A C27 H27B . . 109.5 ?
    H27A C27 H27C . . 109.5 ?
    H27B C27 H27C . . 109.5 ?
    C5 C25 H25A . . 109.5 ?
    C5 C25 H25B . . 109.5 ?
    C5 C25 H25C . . 109.5 ?
    H25A C25 H25B . . 109.5 ?
    H25A C25 H25C . . 109.5 ?
    H25B C25 H25C . . 109.5 ?
loop_
    _geom_torsion_atom_site_label_1
    _geom_torsion_atom_site_label_2
    _geom_torsion_atom_site_label_3
    _geom_torsion_atom_site_label_4
    _geom_torsion_site_symmetry_1
    _geom_torsion_site_symmetry_2
    _geom_torsion_site_symmetry_3
    _geom_torsion_site_symmetry_4
    _geom_torsion
    _geom_torsion_publ_flag
    Fe1 N13 C14 N19 . . . . 1.3(8) ?
    Fe1 N13 C14 C15 . . . . -178.9(5) ?
    Fe1 N13 C18 C11 . . . . -0.5(8) ?
    Fe1 N13 C18 C17 . . . . -179.7(5) ?
    Fe1 N23 N19 C14 . . . . 7.5(7) ?
    Fe1 N23 N19 C20 . . . . -168.3(4) ?
    Fe1 N23 C22 C21 . . . . 163.0(6) ?
    Fe1 N10 N9 C8 . . . . -178.8(5) ?
    Fe1 N10 C11 N12 . . . . 178.9(5) ?
    Fe1 N10 C11 C18 . . . . -1.0(8) ?
    N13 C14 C15 C16 . . . . -3.1(10) ?
    N13 C18 C17 C16 . . . . 0.7(11) ?
    N23 N19 C14 N13 . . . . -5.8(8) ?
    N23 N19 C14 C15 . . . . 174.4(6) ?
    N23 N19 C20 C21 . . . . -0.4(8) ?
    N19 N23 C22 C21 . . . . -0.8(8) ?
    N19 C14 C15 C16 . . . . 176.7(6) ?
    N19 C20 C21 C22 . . . . -0.1(9) ?
    N10 N9 C8 N12 . . . . 0.9(8) ?
    N10 N9 C8 C2 . . . . -177.5(6) ?
    N10 C11 C18 N13 . . . . 1.0(8) ?
    N10 C11 C18 C17 . . . . -179.9(7) ?
    N12 C11 C18 N13 . . . . -178.9(7) ?
    N12 C11 C18 C17 . . . . 0.2(13) ?
    N9 N10 C11 N12 . . . . 0.2(8) ?
    N9 N10 C11 C18 . . . . -179.7(6) ?
    C14 N13 C18 C11 . . . . 175.7(6) ?
    C14 N13 C18 C17 . . . . -3.6(10) ?
    C14 N19 C20 C21 . . . . -175.2(7) ?
    C11 N10 N9 C8 . . . . -0.6(7) ?
    C11 N12 C8 N9 . . . . -0.8(7) ?
    C11 N12 C8 C2 . . . . 177.6(6) ?
    C11 C18 C17 C16 . . . . -178.4(6) ?
    C18 N13 C14 N19 . . . . -174.9(6) ?
    C18 N13 C14 C15 . . . . 4.9(10) ?
    C17 C16 C15 C14 . . . . 0.0(10) ?
    C2 C7 C6 C5 . . . . -0.6(11) ?
    C2 C7 C6 C24 . . . . -177.8(7) ?
    C15 C16 C17 C18 . . . . 1.1(11) ?
    C20 N19 C14 N13 . . . . 168.7(7) ?
    C20 N19 C14 C15 . . . . -11.1(12) ?
    C20 C21 C22 N23 . . . . 0.6(9) ?
    C7 C2 C8 N12 . . . . 173.2(6) ?
    C7 C2 C8 N9 . . . . -8.5(11) ?
    C7 C2 C3 C4 . . . . 0.6(11) ?
    C7 C6 C5 C4 . . . . 0.5(11) ?
    C7 C6 C5 C25 . . . . -177.4(7) ?
    C6 C5 C4 C3 . . . . 0.0(12) ?
    C5 C4 C3 C2 . . . . -0.6(11) ?
    C22 N23 N19 C14 . . . . 176.5(6) ?
    C22 N23 N19 C20 . . . . 0.8(8) ?
    C24 C6 C5 C4 . . . . 177.7(7) ?
    C24 C6 C5 C25 . . . . -0.3(12) ?
    C8 N12 C11 N10 . . . . 0.4(7) ?
    C8 N12 C11 C18 . . . . -179.8(7) ?
    C8 C2 C7 C6 . . . . 177.9(6) ?
    C8 C2 C3 C4 . . . . -177.3(6) ?
    C3 C2 C7 C6 . . . . 0.0(11) ?
    C3 C2 C8 N12 . . . . -8.9(11) ?
    C3 C2 C8 N9 . . . . 169.3(7) ?
    C25 C5 C4 C3 . . . . 178.0(7) ?
_shelx_space_group_comment
;
The symmetry employed for this shelxl refinement is uniquely defined
by the following loop, which should always be used as a source of
symmetry information in preference to the above space-group names.
They are only intended as comments.
;
_shelx_estimated_absorpt_T_min     0.890
_shelx_estimated_absorpt_T_max     0.995
_shelx_hkl_file
;
   0   0 -12 1276.54 496.692   4
   0   0 -10 2139.74 480.635   4
   0   0  -8 8504.79 809.137   4
   0   0  -6 10389.0 750.436   4
   0   0  -4 8956.23 560.775   4
   0   0  -4 9545.28 624.075   5
   0   0  -2 17302.4 583.314   5
   0   0   2 15719.8 555.934   5
   0   0   4 8527.34 586.292   5
   0   0   6 9591.86 770.917   5
   0   0   8 7682.56 836.932   5
   0   0  10 2062.04 504.470   5
   0  -1 -13 208.866 300.681   4
   0   1 -13 307.992 313.719   4
   0  -1 -11-271.339 187.754   4
   0   1 -11 306.509 178.968   4
   0   1  -9 167.270 193.063   4
   0  -1  -9 85.4816 102.671   4
   0   1  -7 31.6936 93.8306   4
   0  -1  -7 174.131 135.837   4
   0  -1  -5 104.916 137.694   4
   0   1  -5 131.797 98.9348   4
   0   1  -5 171.496 159.755   5
   0  -1  -5 51.2483 111.110   5
   0   1  -3 50.3638 65.9373   5
   0   1  -3-39.2437 70.1627   4
   0  -1  -3 45.6577 80.7695   5
   0   1  -1 36.8564 34.8457   4
   0  -1  -1 24.6646 38.9565   5
   0  -1   1-10.1687 27.7207   5
   0   1   3 123.486 111.872   5
   0  -1   3 72.5823 89.6679   5
   0  -1   5 90.8896 168.121   5
   0   1   5 181.821 136.115   5
   0   1   7 75.7971 144.422   5
   0  -1   7 126.117 133.159   5
   0   1   9 162.187 191.406   5
   0  -1   9 432.788 234.348   5
   0  -1  11 377.050 316.206   5
   0   2 -12 2012.76 580.594   4
   0  -2 -12 1717.46 481.383   4
   0  -2 -10 3281.80 580.803   4
   0   2 -10 3372.82 643.032   4
   0   2  -8 5784.53 679.351   4
   0  -2  -8 5675.40 640.118   4
   0  -2  -6 2924.25 392.255   4
   0   2  -6 2386.87 392.119   4
   0  -2  -4 1498.19 299.582   5
   0   2  -4 1386.02 241.923   4
   0   2  -4 1498.14 285.496   5
   0   2  -2 1947.20 113.036   2
   0  -2  -2 1536.49 196.701   5
   0   2  -2 1701.71 198.046   4
   0  -2   2 825.020 158.314   5
   0   2   2 1469.80 101.352   2
   0   2   4 1654.08 268.846   5
   0  -2   4 1391.53 249.093   5
   0   2   6 2158.35 376.304   5
   0  -2   6 2322.36 405.145   5
   0  -2   8 5411.25 705.765   5
   0  -2  10 3288.07 660.957   5
   0  -3 -13-16.0397 266.346   4
   0   3 -13-171.360 270.910   4
   0   3 -11 97.9972 209.738   4
   0  -3 -11-117.906 223.650   4
   0   3  -9-75.8177 191.764   4
   0  -3  -9 359.551 219.779   4
   0   3  -7-114.458 150.886   4
   0  -3  -7 159.051 121.561   4
   0  -3  -5 16.4355 80.7702   4
   0   3  -5 98.4994 47.8308   3
   0  -3  -5 143.338 150.630   5
   0   3  -5 131.177 116.657   4
   0   3  -5 83.9279 36.9253   2
   0   3  -3-16.0674 99.7201   4
   0  -3  -3-3.73156 91.7181   5
   0   3  -3 15.7810 32.7548   2
   0   3  -1 123.590 51.8321   4
   0  -3   1 104.617 68.4057   4
   0  -3   3-105.201 79.1992   5
   0   3   3-14.4315 35.7780   2
   0   3   5 32.2323 33.1606   2
   0  -3   5 97.3057 143.144   5
   0  -3   7 199.519 156.397   5
   0  -3   9-74.2096 219.819   5
   0  -3  11 126.341 247.944   5
   0   4 -12 4344.97 813.897   4
   0  -4 -12 3363.51 650.038   4
   0   4 -10 2213.64 539.897   4
   0  -4 -10 1728.97 429.238   4
   0   4  -8 1329.29 360.613   4
   0  -4  -8 1468.32 327.280   4
   0  -4  -6 12251.0 757.126   4
   0   4  -6 11523.6 397.815   3
   0   4  -6 11272.4 826.925   4
   0  -4  -4 473.282 167.289   5
   0   4  -4 288.698 66.1158   2
   0   4  -4 172.794 130.099   4
   0   4  -2 105767. 1221.47   2
   0   4  -2 104618. 1632.82   4
   0  -4   0 5486.78 208.983   4
   0   4   2 106418. 1243.24   2
   0  -4   4 238.456 118.253   5
   0   4   4 97.3240 38.6865   2
   0   4   4 227.894 60.9469   3
   0   4   6 12133.6 351.774   2
   0  -4   6 11641.3 856.281   5
   0  -4   8 1358.55 379.594   5
   0  -4  10 2193.93 513.486   5
   0  -4  12 3171.63 680.464   5
   0   5 -13 130.292 240.122   4
   0  -5 -13 167.452 249.434   4
   0   5 -11 296.833 322.711   4
   0  -5 -11-217.351 208.810   4
   0   5  -9-166.645 130.904   4
   0  -5  -9 578.698 248.503   4
   0   5  -7 143.586 146.519   4
   0   5  -7-26.7256 24.5142   2
   0  -5  -7 50.2746 34.1414   1
   0   5  -7 39.7092 50.3337   3
   0  -5  -7 101.439 170.352   4
   0  -5  -5 170.154 109.853   4
   0   5  -5 41.6608 56.3155   2
   0   5  -5-179.404 151.417   4
   0   5  -3 18.1424 44.9940   2
   0   5  -3 45.7658 95.0826   4
   0   5  -1 100.145 92.0385   4
   0  -5   1 149.177 73.6030   4
   0   5   3 39.4089 67.8616   2
   0   5   5 12.3814 51.9673   2
   0  -5   5-124.317 137.363   5
   0   5   5 34.8351 46.3967   3
   0   5   7 49.2701 34.9344   2
   0  -5   7 118.240 157.970   5
   0  -5   7-4.82839 33.2660   1
   0  -5   9 58.4467 206.970   5
   0  -5  11-23.9358 233.280   5
   0  -5  13 132.709 247.063   5
   0   6 -12 1578.92 529.209   4
   0  -6 -12 2424.10 585.825   4
   0  -6 -10 4794.76 657.433   4
   0   6 -10 4445.67 743.839   4
   0  -6  -8 6937.00 688.781   4
   0   6  -8 7982.30 839.004   4
   0  -6  -6 2781.32 370.251   4
   0   6  -6 2996.20 453.396   4
   0   6  -6 3142.99 236.190   2
   0   6  -6 3563.98 278.338   3
   0  -6  -4 1745.91 294.371   5
   0   6  -4 2256.87 219.200   2
   0   6  -4 2200.27 334.155   4
   0   6  -2 261175. 2728.59   4
   0   6  -2 255798. 2346.33   2
   0  -6   0 9505.91 335.322   4
   0   6   2 246259. 2352.94   2
   0   6   4 1949.71 211.652   2
   0  -6   4 2008.50 318.557   5
   0   6   6 3590.84 253.487   2
   0  -6   6 3203.69 477.046   5
   0  -6   8 3576.63 183.801   1
   0   6   8 4059.05 203.513   2
   0  -6  10 4295.62 713.224   5
   0  -6  12 2065.02 568.589   5
   0   7 -13 130.433 190.949   4
   0  -7 -13-78.9812 173.528   4
   0   7 -11 237.197 275.352   4
   0  -7 -11-119.072 177.684   4
   0  -7  -9-7.76205 126.090   4
   0   7  -9-188.559 196.118   4
   0   7  -7 10.8144 76.7585   3
   0   7  -7-27.9600 199.775   4
   0  -7  -7 134.935 109.231   4
   0   7  -7 64.7099 65.0230   2
   0   7  -5 80.6580 65.3171   2
   0   7  -5 110.668 130.531   4
   0   7  -3 69.9612 113.179   4
   0   7  -3-69.8106 67.2619   2
   0   7  -1-23.9766 82.5846   4
   0  -7   1-1.90533 53.7857   4
   0   7   3 89.8996 89.0552   2
   0   7   5-48.4218 54.5036   2
   0   7   5-4.91947 38.0466   3
   0   7   7 80.3085 74.9305   2
   0  -7   7 102.483 177.640   5
   0  -7   9 218.729 200.800   5
   0  -7  11 152.406 290.215   5
   0  -7  13-24.1423 190.565   5
   0   8 -12 3729.30 788.000   4
   0  -8 -12 2589.71 598.335   4
   0  -8 -10 3759.02 573.007   4
   0   8 -10 4103.20 711.897   4
   0   8  -8 2924.36 256.109   2
   0   8  -8 4256.68 650.146   4
   0  -8  -8 4672.77 538.737   4
   0  -8  -6 1317.64 245.882   4
   0   8  -6 1216.10 322.745   4
   0   8  -6 1294.99 190.064   2
   0   8  -4 5083.12 517.774   4
   0   8  -4 5462.16 387.916   2
   0   8  -2 11419.4 623.075   4
   0   8  -2 11853.9 585.609   2
   0  -8   0 13945.8 467.843   4
   0   8   2 9794.25 544.741   2
   0   8   4 4723.49 372.574   2
   0   8   6 1392.98 188.718   3
   0   8   6 1522.36 200.511   2
   0  -8   6 1352.11 343.589   5
   0   8   8 5189.38 335.792   2
   0  -8   8 4585.08 681.702   5
   0  -8  10 3665.72 696.133   5
   0  -8  12 3501.05 738.656   5
   0   9 -11-18.2984 178.569   4
   0  -9 -11-77.1442 128.857   4
   0  -9  -9 39.5923 158.543   4
   0   9  -9-158.669 161.523   4
   0   9  -7 109.764 150.128   4
   0  -9  -7 186.198 140.797   4
   0   9  -7-10.6552 56.8248   3
   0   9  -7-31.1486 66.2019   2
   0   9  -5 117.418 161.003   4
   0   9  -5 24.9817 66.5357   2
   0   9  -3-77.2302 119.193   4
   0   9  -3 64.6394 70.8979   2
   0   9  -1 19.5726 77.9083   2
   0  -9   1 51.7562 91.9554   4
   0   9   1 65.3922 103.090   2
   0   9   3-36.9165 106.559   2
   0   9   5-10.0688 79.5295   3
   0   9   5 1.01085 53.5659   2
   0   9   7 45.8444 86.8787   3
   0   9   7 225.707 108.388   2
   0  -9   7 64.4670 127.608   5
   0  -9   9 218.983 230.940   5
   0   9   9 121.399 72.5260   2
   0  -9  11-198.126 271.485   5
   0  -9  13 271.438 349.172   5
   0 -10 -12 1509.19 479.316   4
   0  10 -12 1529.56 576.313   4
   0 -10 -10 3898.39 573.517   4
   0  10 -10 4033.81 738.673   4
   0  10  -8 1411.51 218.882   2
   0 -10  -8 1360.08 302.006   4
   0  10  -8 1842.99 465.140   4
   0  10  -6 478.896 137.502   2
   0 -10  -6 420.728 153.204   4
   0  10  -6 249.641 150.190   4
   0  10  -4 30199.1 1300.81   4
   0  10  -4 28912.2 1003.53   2
   0  10  -2 13190.6 729.739   4
   0  10  -2 13645.5 707.224   2
   0 -10   0 278.538 86.7087   4
   0  10   0 2151.50 282.114   2
   0  10   2 13903.5 734.486   2
   0  10   4 29394.6 1048.39   2
   0 -10   6 791.487 306.983   5
   0  10   6 831.683 167.103   3
   0  10   6 849.330 186.169   2
   0  10   8 2331.95 274.121   2
   0 -10   8 2140.15 480.560   5
   0 -10  10 4604.22 786.759   5
   0 -10  12 2050.47 646.797   5
   0 -11 -11 147.955 206.965   4
   0  11 -11 125.963 234.237   4
   0 -11  -9 69.0906 156.878   4
   0  11  -9-135.275 146.585   4
   0  11  -7-55.3832 55.3687   2
   0  11  -7 18.1005 67.2862   3
   0  11  -7-110.078 147.056   4
   0 -11  -7 111.540 73.9677   4
   0 -11  -5 10.1120 51.8043   4
   0  11  -5 15.6267 59.3063   2
   0  11  -5-187.391 154.486   4
   0  11  -3 91.9366 94.3481   2
   0  11  -3-103.584 103.174   4
   0  11  -1 122.192 112.839   2
   0 -11  -1 23.6684 33.7170   4
   0 -11   1 19.1346 64.5335   4
   0  11   1-89.9119 77.6504   2
   0  11   3-34.8888 95.0948   2
   0  11   5 21.2525 83.6933   2
   0  11   7 29.7690 68.5622   3
   0 -11   7-3.79177 170.900   5
   0  11   7 102.013 100.704   2
   0  11   9 67.2846 103.166   2
   0 -11   9 205.255 237.879   5
   0 -11  11 193.608 208.776   5
   0  12 -12 903.415 529.319   4
   0 -12 -10 4774.44 615.965   4
   0  12 -10 5028.48 866.529   4
   0  12  -8 1979.87 489.311   4
   0 -12  -8 2285.18 362.823   4
   0  12  -8 2373.30 300.734   2
   0  12  -6 896.309 195.428   2
   0 -12  -6 1076.83 196.645   4
   0  12  -6 1297.59 372.867   4
   0  12  -4 21913.4 1162.75   4
   0  12  -4 22210.4 968.645   2
   0  12  -2 1813.19 287.256   2
   0  12  -2 1847.63 292.221   4
   0  12   0 12273.2 750.579   2
   0 -12   0 12512.8 538.255   4
   0  12   2 1431.77 268.004   2
   0  12   4 20159.0 951.784   2
   0 -12   6 842.100 328.269   5
   0  12   6 1084.00 224.018   2
   0  12   6 1066.81 212.310   3
   0  12   8 3293.66 354.864   2
   0 -12   8 2165.34 527.985   5
   0 -12  10 4808.67 833.763   5
   0 -12  12 859.716 408.881   5
   0  13 -11 589.758 435.580   4
   0 -13  -9 310.816 216.598   4
   0  13  -9 205.525 254.408   4
   0  13  -7 44.4390 76.7459   2
   0  13  -7-221.916 210.004   4
   0 -13  -7 65.0711 63.3993   4
   0 -13  -5 103.294 76.9868   4
   0  13  -5-2.18455 124.252   4
   0  13  -5 15.3188 76.2423   2
   0  13  -3 27.3678 110.461   2
   0  13  -3 7.28965 133.019   4
   0 -13  -1-10.2250 38.5877   4
   0  13  -1 135.038 133.451   2
   0  13   1 127.117 113.488   2
   0 -13   1 229.927 96.7648   4
   0  13   3-18.0597 119.496   2
   0  13   5 109.221 105.145   2
   0  13   7-2.92875 76.3375   2
   0  13   7 74.6871 73.9993   3
   0 -13   7-119.196 181.163   5
   0 -13   9 313.854 328.632   5
   0  13   9-3.68644 91.7053   2
   0 -13  11-84.8768 189.450   5
   0  14 -10 1576.20 524.976   4
   0  14  -8 1859.61 293.018   2
   0  14  -8 2240.90 530.721   4
   0 -14  -8 2555.25 356.573   4
   0  14  -6 1556.54 281.066   2
   0 -14  -6 1753.66 223.854   4
   0  14  -6 1815.28 414.742   4
   0  14  -4 1442.62 289.090   2
   0  14  -4 1283.63 342.074   4
   0  14  -2 2233.19 329.337   2
   0 -14  -2 2093.57 151.070   4
   0  14   0 12191.7 790.835   2
   0 -14   0 11193.3 553.503   4
   0  14   2 3073.51 406.854   2
   0  14   4 1735.67 321.150   2
   0  14   6 2581.41 380.140   2
   0  14   8 3639.89 420.349   2
   0 -14   8 3184.67 656.487   5
   0 -14  10 1239.43 479.040   5
   0 -14  12-227.377 230.591   5
   0  15  -9 789.751 400.833   4
   0  15  -7 84.9275 196.461   4
   0  15  -7-62.3980 99.0590   2
   0 -15  -7-18.7259 80.4114   4
   0  15  -5 99.2972 155.902   4
   0 -15  -5 110.193 67.0183   4
   0  15  -5-68.6370 79.5689   2
   0  15  -3 41.6033 137.169   2
   0 -15  -1 56.0227 59.0872   4
   0  15  -1 178.460 169.053   2
   0  15   1-144.783 152.627   2
   0  15   3 57.7239 112.829   2
   0  15   5 35.7521 125.641   2
   0 -15   7 207.294 139.440   5
   0  15   7 116.097 154.902   2
   0  15   9 8.84901 101.372   2
   0 -15   9 64.1692 185.773   5
   0 -15  11 293.633 261.850   5
   0  16  -8 1618.50 495.467   4
   0  16  -8 1579.48 294.643   2
   0  16  -6 80.6734 81.3353   2
   0  16  -6 127.238 200.609   4
   0 -16  -6 255.986 76.6618   4
   0  16  -4 2922.16 433.585   2
   0  16  -2 6637.46 628.458   2
   0  16   0 13828.2 916.673   2
   0  16   2 7189.84 672.713   2
   0  16   4 2532.85 408.807   2
   0  16   6 81.7037 93.8879   2
   0 -16   8 2175.16 543.840   5
   0  16   8 2109.81 353.049   2
   0 -16  10 856.177 381.980   5
   0 -16  12 1604.48 550.672   5
   0  17  -7-109.144 213.553   4
   0  17  -7-37.6891 110.813   2
   0  17  -5 61.5198 124.495   2
   0  17  -3 216.016 146.992   2
   0  17  -1-257.348 203.852   2
   0  17   1-90.0250 124.867   2
   0  17   3 110.999 116.568   2
   0  17   5-7.06655 128.866   2
   0  17   7 54.3885 113.327   2
   0 -17   9 10.3921 190.731   5
   0 -17  11 107.640 265.347   5
   0  18  -8 2052.17 368.650   2
   0  18  -6 926.957 268.488   2
   0  18  -4 1442.52 327.839   2
   0  18  -2 6277.53 661.848   2
   0  18   0 6914.44 693.668   2
   0  18   2 6603.89 671.311   2
   0  18   4 1289.50 334.153   2
   0  18   6 1339.52 332.408   2
   0 -18   8 2356.74 568.582   5
   0  18   8 2466.89 419.012   2
   0 -18  10 274.614 271.266   5
   0  19  -7 36.2643 87.6509   2
   0  19  -5 14.4519 157.677   2
   0  19  -3 62.6010 140.888   2
   0  19  -1-79.1935 108.294   2
   0  19   1 270.787 202.039   2
   0  19   3-147.108 119.248   2
   0  19   5 178.281 190.817   2
   0  19   7 77.1575 123.068   2
   0 -19   9 1089.21 465.320   5
   0 -19  11-61.6491 242.800   5
   0  20  -8 1291.69 304.414   2
   0  20  -6 1232.97 325.643   2
   0  20  -4 1293.72 336.319   2
   0  20  -2 3719.72 539.822   2
   0  20   0 4443.01 593.710   2
   0  20   2 4323.86 584.919   2
   0  20   4 1552.12 382.606   2
   0  20   6 1832.62 402.228   2
   0 -20   8 1653.11 501.117   5
   0  20   8 1670.01 326.928   2
   0 -20  10 539.274 336.046   5
   0  21  -7-85.5262 99.6474   2
   0  21  -5 132.193 125.853   2
   0  21  -3 83.7009 98.5222   2
   0  21  -1 89.1123 134.460   2
   0  21   1 11.9265 108.495   2
   0  21   3-134.369 173.621   2
   0  21   5 43.1163 148.748   2
   0  21   7 475.227 255.962   2
   0 -21   9 209.054 245.446   5
   0  22  -8 404.916 238.856   2
   0  22  -6 3852.72 566.465   2
   0  22  -4 845.520 287.094   2
   0  22  -2 8926.74 893.466   2
   0  22   0 2942.83 543.322   2
   0  22   2 9052.95 895.329   2
   0  22   4 593.820 293.824   2
   0  22   6 4621.81 664.614   2
   0 -22   8 218.190 320.574   5
   0  22   8 161.463 141.752   2
   0 -22  10 2402.27 716.887   5
   0  23  -7-92.2272 133.838   2
   0  23  -5-298.903 196.480   2
   0  23  -3 87.3586 146.607   2
   0  23  -1-44.9389 183.004   2
   0  23   1 86.7767 197.482   2
   0  23   3 128.419 157.975   2
   0  23   5 47.3550 165.945   2
   0  23   7 456.494 263.948   2
   0 -23   9-80.2949 270.882   5
   0  24  -6 1014.49 354.912   2
   0  24  -4 158.495 190.135   2
   0  24  -2 729.417 283.549   2
   0  24   0 2600.99 524.332   2
   0  24   2 1692.53 437.586   2
   0  24   4 272.615 188.007   2
   0  24   6 1645.04 440.322   2
   0  24   8 269.033 271.889   2
   0 -24  10 363.885 347.088   5
   0  25  -7 0.61563 192.919   2
   0  25  -5 286.592 206.180   2
   0  25  -3 13.8472 120.699   2
   0  25  -1-236.892 183.650   2
   0  25   1-22.0723 193.723   2
   0  25   3 34.0297 110.082   2
   0  25   5 211.264 167.594   2
   0  25   7-32.1527 138.460   2
   0 -25   9 455.902 384.771   5
   0  26  -6 466.867 279.320   2
   0  26  -4 880.603 326.794   2
   0  26  -2 2017.78 515.292   2
   0  26   0 2851.80 577.591   2
   0  26   2 1853.19 468.575   2
   0  26   4 518.907 297.780   2
   0  26   6 328.860 248.462   2
   0  26   8 1507.01 431.356   2
   0  27  -7-2.70738 155.597   2
   0  27  -5-37.8313 204.509   2
   0  27  -3-17.1012 151.328   2
   0  27  -1 6.61952 124.801   2
   0  27   1-163.459 181.385   2
   0  27   3-264.596 243.064   2
   0  27   5 37.6432 205.760   2
   0  27   7 187.324 199.959   2
   0  28  -6 5.94526 168.589   2
   0  28  -4 364.017 317.077   2
   0  28  -2 1538.24 446.935   2
   0  28   0 5538.95 859.086   2
   0  28   2 2013.56 512.288   2
   0  28   4 840.820 297.468   2
   0  28   6 397.196 296.538   2
   0  28   8 430.409 362.602   2
   0  29  -7 460.522 308.865   2
   0  29  -5 251.927 203.632   2
   0  29  -3 378.873 225.240   2
   0  29  -1 149.729 278.326   2
   0  29   1-92.6904 229.821   2
   0  29   3 35.0396 146.757   2
   0  29   5-154.642 190.291   2
   0  29   7-93.7665 146.015   2
   0  30  -6 455.788 377.291   2
   0  30  -4 713.411 340.455   2
   0  30  -2 809.344 377.238   2
   0  30   0 545.717 326.095   2
   0  30   2 700.192 346.185   2
   0  30   4 104.291 181.078   2
   0  30   6 262.574 238.213   2
   0  31  -7-82.8807 142.486   2
   0  31  -5-203.532 227.240   2
   0  31  -3 166.200 270.289   2
   0  31  -1-74.2924 161.585   2
   0  31   1-116.477 223.193   2
   0  31   3-270.886 193.258   2
   0  31   5-204.353 181.318   2
   0  31   7 408.626 251.025   2
   0  32  -4 92.6084 187.542   2
   0  32  -2 396.773 401.088   2
   0  32   0 306.189 287.634   2
   0  32   2 437.272 348.009   2
   0  32   4 120.295 225.674   2
   1   0 -14-339.352 200.063   4
   1   0 -12 30.9450 249.987   4
  -1   0 -12-275.944 262.589   4
  -1   0 -10 11.9413 146.194   4
   1   0 -10 36.2970 181.347   4
  -1   0  -8-24.4447 146.959   4
   1   0  -8 262.700 184.904   4
  -1   0  -6 81.7970 82.0103   4
   1   0  -4 55.7536 109.829   5
  -1   0  -4-31.3592 78.7510   5
  -1   0  -4-32.8635 92.8208   4
   1   0  -2-34.8334 39.7636   2
  -1   0  -2 7.25412 66.2978   4
  -1   0  -2 91.1323 77.5941   5
   1   0  -2 83.8019 71.1639   5
   1   0  -2-30.0940 42.5344   1
   1   0   0-3.24612 18.2083   1
  -1   0   2 49.3411 69.3528   5
   1   0   2 248.342 118.741   5
   1   0   2-44.2650 37.3359   2
   1   0   2 115.783 68.4963   4
   1   0   2 5.56474 40.0641   1
   1   0   4 14.1117 101.915   5
  -1   0   4 222.213 120.307   5
   1   0   6 170.003 160.245   5
  -1   0   6 36.9381 139.493   5
  -1   0   8 244.160 198.762   5
   1   0   8 289.772 213.587   5
   1   0  10 94.4778 199.553   5
   1   1 -13 1003.52 377.165   4
   1  -1 -13 1562.53 490.103   4
   1  -1 -11 118.950 174.965   4
   1   1 -11 125.580 208.074   4
  -1   1 -11 517.047 342.599   4
  -1  -1 -11 689.221 414.919   4
   1  -1  -9 4789.80 661.711   4
  -1  -1  -9 3274.40 552.057   4
  -1   1  -9 4054.85 613.646   4
   1   1  -9 3852.45 603.294   4
   1  -1  -7 8396.26 740.962   4
  -1   1  -7 6716.25 670.135   4
  -1  -1  -7 7518.93 692.998   4
   1   1  -7 7663.05 715.318   4
   1  -1  -5 8090.94 649.186   5
  -1  -1  -5 7920.26 583.667   4
  -1   1  -5 7097.90 626.843   5
  -1  -1  -5 7948.73 663.331   5
  -1   1  -5 7368.37 592.969   4
   1   1  -5 8982.72 716.376   5
  -1  -1  -3 1453.22 231.684   5
   1  -1  -3 1515.17 113.259   2
  -1  -1  -3 1216.95 185.392   4
  -1   1  -3 1415.16 219.792   4
  -1   1  -3 1727.79 261.210   5
  -1  -1  -3 1409.06 114.575   1
   1   1  -3 1610.09 225.502   5
   1  -1  -3 1611.50 248.073   5
   1   1  -1 24218.6 457.324   5
   1   1  -1 23398.2 446.901   1
  -1  -1  -1 21548.2 484.494   5
  -1  -1  -1 22033.9 446.852   1
   1  -1  -1 24035.0 459.419   2
  -1   1  -1 22435.1 461.301   2
   1  -1   1 22083.8 444.327   2
  -1   1   1 22952.2 470.917   2
   1   1   1 21096.4 476.542   5
  -1  -1   1 24098.8 450.414   5
   1   1   1 21936.8 433.717   1
  -1  -1   1 24312.8 462.020   1
  -1  -1   3 1711.02 131.708   1
   1  -1   3 1793.75 120.435   2
   1   1   3 1425.49 240.875   5
   1  -1   3 1579.18 221.604   4
  -1  -1   3 1981.54 246.397   5
   1  -1   3 1741.97 119.873   3
  -1   1   3 2011.07 245.211   5
   1  -1   3 1893.27 268.444   5
   1   1   3 1824.99 235.129   4
  -1  -1   5 8003.12 623.098   5
   1  -1   5 6983.46 603.335   5
  -1   1   5 7161.82 599.730   5
   1   1   5 8386.40 655.049   5
   1  -1   7 7578.30 739.332   5
   1   1   7 6852.11 701.669   5
  -1  -1   7 6803.35 689.716   5
  -1   1   7 7187.75 709.392   5
  -1  -1   9 4834.89 703.426   5
   1   1   9 4740.56 694.069   5
   1  -1   9 4509.26 657.264   5
   1  -1  11 601.193 328.622   5
   1  -2 -14-56.0060 175.383   4
  -1  -2 -12-145.579 272.572   4
   1   2 -12 1061.64 437.890   4
   1  -2 -12 37.1504 159.167   4
  -1   2 -12 887.355 388.426   4
   1   2 -10 279.017 253.134   4
   1  -2 -10 246.721 202.396   4
  -1  -2 -10 366.190 271.067   4
  -1   2 -10 521.689 253.259   4
  -1  -2  -8 441.267 197.856   4
  -1   2  -8 604.541 230.515   4
   1  -2  -8 854.434 278.902   4
   1   2  -8 559.639 250.381   4
  -1  -2  -6 3933.85 453.276   4
  -1   2  -6 4015.17 492.584   4
   1  -2  -4 3515.29 383.414   5
   1  -2  -4 3310.21 161.677   3
  -1  -2  -4 3209.80 381.694   5
  -1   2  -4 2591.16 172.975   2
  -1  -2  -4 3170.06 322.794   4
   1   2  -4 3636.94 393.181   5
  -1  -2  -4 2844.32 172.833   1
  -1   2  -4 3235.21 367.472   4
   1  -2  -4 3360.08 173.365   2
  -1  -2  -2 1280.54 151.791   4
  -1  -2  -2 1364.53 126.778   1
   1   2  -2 1564.86 189.812   5
   1  -2  -2 1379.65 118.635   3
  -1   2  -2 1190.88 194.059   4
  -1   2  -2 1171.89 119.262   3
  -1  -2  -2 1231.41 184.314   5
  -1   2  -2 1162.15 118.398   2
   1  -2  -2 1343.73 119.879   2
   1  -2   0 39.9682 44.5520   3
   1  -2   0-0.84760 30.2577   2
  -1   2   0 51.6391 39.9604   3
  -1   2   0 52.0179 37.6414   2
  -1  -2   2 1212.72 122.137   1
  -1   2   2 1093.84 118.081   2
   1  -2   2 1107.95 110.718   3
   1  -2   2 1268.94 112.606   2
   1  -2   2 1556.70 207.424   4
   1   2   2 1048.41 163.124   5
   1   2   2 1186.28 137.082   4
  -1  -2   2 1130.91 165.396   5
  -1  -2   4 2676.52 325.920   5
   1  -2   4 3307.71 169.999   2
  -1   2   4 2787.23 191.688   2
  -1  -2   4 2971.78 187.399   1
   1  -2   4 2962.95 365.529   5
   1   2   4 2491.59 352.106   5
   1   2   6 3069.79 458.758   5
  -1  -2   6 4043.42 507.148   5
   1  -2   6 3461.87 496.297   5
   1   2   8 338.212 233.659   5
   1  -2   8 834.329 336.139   5
  -1  -2   8 280.448 185.846   5
  -1  -2  10 353.306 222.267   5
   1  -2  10 456.439 274.739   5
   1  -2  12 430.148 314.855   5
   1   3 -13 389.055 476.188   4
   1  -3 -13 436.528 358.199   4
   1  -3 -11 264.102 273.336   4
  -1  -3 -11 367.195 217.683   4
  -1   3 -11 166.265 160.563   4
   1   3 -11 240.330 241.897   4
  -1   3  -9 1481.53 404.048   4
   1  -3  -9 1049.91 299.531   4
  -1  -3  -9 968.148 303.071   4
   1   3  -9 991.526 339.172   4
   1   3  -7 5207.53 212.051   3
  -1  -3  -7 5280.12 570.664   4
   1   3  -7 5688.32 649.234   4
  -1   3  -7 7095.99 724.624   4
   1   3  -5 1775.50 314.715   5
  -1  -3  -5 1677.13 141.063   1
  -1  -3  -5 1455.45 240.870   4
  -1   3  -5 1768.86 312.331   4
  -1   3  -5 1124.44 121.257   2
  -1   3  -3 2628.14 188.922   2
  -1   3  -3 2900.87 203.805   3
   1  -3  -3 3001.81 192.449   2
  -1  -3  -3 2857.61 250.278   4
  -1   3  -3 2522.69 310.954   4
  -1  -3  -3 2971.67 321.964   5
   1  -3  -3 3137.77 340.902   5
   1  -3  -3 3145.74 187.057   3
  -1   3  -1 74992.6 962.841   2
   1  -3  -1 73925.8 929.802   3
   1  -3  -1 74578.4 954.158   2
  -1   3  -1 71151.2 965.363   3
   1  -3   1 72360.0 937.323   2
   1  -3   1 71010.5 941.116   3
  -1   3   1 73056.1 940.055   3
  -1   3   1 71302.5 953.471   2
   1  -3   3 2593.42 338.854   5
   1  -3   3 2990.85 327.328   4
   1  -3   3 3252.98 196.915   2
  -1  -3   3 2528.57 296.060   5
  -1   3   3 3464.94 220.947   2
   1  -3   5 1599.44 309.704   5
   1   3   5 1284.42 268.804   5
  -1  -3   5 1656.21 302.009   5
  -1  -3   5 1659.53 144.757   1
  -1   3   5 1785.32 161.784   2
   1  -3   7 6047.29 671.625   5
  -1  -3   7 6325.87 673.402   5
   1   3   7 6136.95 669.056   5
   1  -3   9 1210.22 349.238   5
  -1  -3   9 929.183 343.247   5
   1  -3  11 205.168 250.003   5
  -1  -3  11 621.501 308.109   5
   1  -3  13 513.626 459.704   5
   1  -4 -14 340.719 216.548   4
   1   4 -12 1176.13 422.020   4
   1  -4 -12 1733.69 506.237   4
  -1  -4 -10 1171.01 383.042   4
  -1   4 -10 793.691 312.833   4
   1   4 -10 846.648 341.356   4
   1  -4 -10 1293.01 375.447   4
   1  -4  -8 2.97981 114.665   4
  -1  -4  -8 218.508 184.070   4
   1   4  -8 235.607 180.786   4
  -1   4  -8 79.2430 119.028   4
   1   4  -6 507.618 213.686   4
  -1  -4  -6 482.233 186.914   4
  -1   4  -6 366.228 84.9970   2
  -1  -4  -6 397.234 75.9740   1
  -1   4  -6 496.681 194.086   4
   1   4  -6 421.135 73.8397   2
  -1  -4  -4 5194.29 499.417   5
   1  -4  -4 5190.85 479.031   5
  -1   4  -4 4827.45 480.064   4
  -1   4  -4 4492.27 276.856   3
  -1   4  -4 4709.65 272.402   2
  -1  -4  -4 4453.15 360.878   4
  -1   4  -2 77590.5 1082.27   2
   1  -4  -2 78232.5 1109.75   2
  -1   4  -2 77748.2 1111.97   3
   1  -4   0 9089.95 373.936   2
  -1   4   0 9408.33 379.570   3
   1  -4   0 9197.37 375.102   3
  -1   4   0 9191.93 372.665   2
   1  -4   2 79370.6 1094.47   2
  -1   4   2 79360.8 1097.29   3
   1  -4   2 78074.8 1445.50   4
  -1   4   2 80010.6 1098.97   2
   1   4   2 78967.1 921.849   4
   1  -4   4 4900.28 485.752   5
  -1  -4   4 4576.56 442.090   5
  -1   4   4 5089.23 289.073   2
   1  -4   4 4989.64 477.982   4
  -1  -4   6 405.133 95.0595   1
   1   4   6 469.365 86.8382   2
  -1   4   6 426.871 90.9818   2
  -1  -4   6 411.316 174.696   5
   1  -4   6 598.152 236.224   5
  -1  -4   8-69.3990 104.161   5
   1  -4   8 235.016 209.829   5
  -1  -4  10 1222.83 392.511   5
   1  -4  10 1271.80 474.217   5
   1  -4  12 701.398 327.102   5
  -1  -4  12 1356.93 478.325   5
   1   5 -13 377.493 308.200   4
   1  -5 -13-80.3917 185.735   4
   1   5 -11 2875.05 628.080   4
  -1  -5 -11 3280.53 612.211   4
  -1   5 -11 2497.63 588.521   4
   1  -5 -11 2869.83 564.222   4
   1  -5  -9 3020.53 510.056   4
   1   5  -9 3142.76 554.562   4
  -1   5  -9 3877.65 634.490   4
  -1  -5  -9 3689.90 548.533   4
  -1  -5  -7 8198.57 678.921   4
   1   5  -7 8191.53 781.073   4
  -1   5  -7 9141.37 847.156   4
  -1  -5  -7 7239.50 311.189   1
  -1  -5  -5 3950.15 378.742   4
  -1   5  -5 3402.04 264.733   3
   1   5  -5 3828.80 471.924   4
  -1   5  -5 3461.17 258.734   2
  -1   5  -5 4169.92 476.006   4
  -1   5  -3 5923.98 490.168   4
  -1   5  -3 5814.90 337.384   3
  -1   5  -3 5711.03 327.450   2
  -1  -5  -3 5979.15 452.626   5
   1  -5  -3 5819.40 344.972   2
  -1  -5  -3 5775.35 320.381   4
  -1   5  -1 7629.47 379.954   2
   1  -5  -1 7529.97 380.995   2
  -1   5  -1 8035.51 387.667   3
  -1   5   1 6632.81 347.426   3
   1  -5   1 6537.67 361.400   2
  -1   5   1 6426.30 348.800   2
   1  -5   3 5657.54 457.487   4
  -1   5   3 5937.53 323.632   3
   1  -5   3 5373.51 320.530   2
  -1  -5   3 4938.82 428.277   5
  -1   5   3 5940.25 338.053   2
   1  -5   5 3140.67 445.869   5
  -1   5   5 4366.35 290.705   2
  -1  -5   5 3221.16 411.258   5
   1   5   7 8203.56 314.462   2
  -1  -5   7 6766.62 720.174   5
  -1   5   7 8300.54 362.110   2
   1  -5   7 8741.49 831.954   5
  -1  -5   7 6186.53 307.798   1
   1  -5   9 2950.00 580.686   5
  -1  -5   9 3112.04 560.559   5
   1  -5  11 2686.90 648.248   5
  -1  -5  11 3321.68 655.474   5
   1  -5  13 372.820 278.525   5
   1  -6 -14 205.236 278.088   4
   1   6 -12 126.389 200.422   4
   1  -6 -12 253.683 254.430   4
  -1  -6 -10 807.462 322.327   4
  -1   6 -10 615.843 313.856   4
   1   6 -10 1106.28 355.560   4
   1  -6 -10 1591.29 411.999   4
   1   6  -8 70.0784 44.6296   3
   1   6  -8 110.061 41.1817   2
  -1   6  -8 197.123 178.482   4
  -1  -6  -8 63.4680 118.313   4
   1  -6  -8 598.978 225.260   4
   1   6  -8 103.264 148.560   4
  -1  -6  -6 499.076 161.585   4
   1   6  -6 372.077 91.2249   2
  -1  -6  -6 361.209 93.3808   1
   1   6  -6 383.687 207.191   4
  -1   6  -6 217.395 127.668   4
  -1   6  -6 347.294 103.196   2
  -1   6  -6 331.962 98.2338   3
   1   6  -4 2441.58 355.978   4
  -1  -6  -4 2287.50 242.822   4
  -1  -6  -4 1821.29 326.290   5
  -1   6  -4 2413.19 233.785   2
  -1   6  -4 2337.61 229.896   3
  -1   6  -4 2467.98 363.735   4
   1  -6  -2 14041.8 563.386   2
  -1   6  -2 13751.3 546.118   2
  -1   6  -2 13714.4 550.667   3
   1  -6   0 2534.03 253.829   2
  -1   6   0 2889.34 251.713   3
  -1   6   0 3299.77 275.920   2
  -1   6   2 14440.9 541.472   3
   1  -6   2 13669.8 565.066   2
  -1   6   2 14307.9 565.368   2
   1  -6   2 14584.2 671.036   4
  -1   6   4 2328.10 222.247   3
  -1   6   4 2391.95 230.768   2
  -1  -6   4 2113.50 318.983   5
   1  -6   4 2553.87 365.675   4
  -1   6   6 369.946 105.614   2
  -1  -6   6 120.951 181.156   5
  -1  -6   6 249.130 83.2509   1
   1  -6   6 165.752 157.762   5
   1   6   6 415.131 99.8491   2
   1  -6   8 68.4164 142.679   5
  -1  -6   8 66.3384 45.4426   1
  -1  -6   8 54.3832 150.492   5
   1   6   8 385.517 77.6624   2
  -1  -6  10 1000.21 365.566   5
   1  -6  10 978.648 356.613   5
   1  -6  12 207.815 219.842   5
  -1  -6  12-26.4140 165.264   5
   1  -7 -13 303.533 259.913   4
   1   7 -13 35.2735 269.432   4
   1   7 -11 3130.09 657.284   4
  -1  -7 -11 3515.55 628.497   4
   1  -7 -11 3022.31 582.063   4
  -1   7 -11 3411.58 738.983   4
  -1   7  -9 243.519 185.830   4
   1  -7  -9 254.350 201.968   4
   1   7  -9 340.523 280.880   4
  -1  -7  -9 362.454 172.121   4
  -1   7  -7 751.247 277.091   4
  -1   7  -7 409.762 105.808   2
  -1  -7  -7 391.363 172.579   4
  -1  -7  -7 562.943 127.899   1
   1   7  -7 458.339 219.571   4
  -1   7  -7 385.347 92.0894   3
   1   7  -7 531.870 110.731   2
  -1   7  -5 12084.7 869.519   4
  -1  -7  -5 12517.9 639.552   4
  -1   7  -5 12086.4 567.568   3
   1   7  -5 12360.1 848.707   4
  -1   7  -5 11448.9 527.926   2
   1   7  -3 49466.8 1406.94   4
  -1   7  -3 48809.6 1096.23   2
  -1   7  -3 51139.8 1138.66   3
  -1  -7  -3 48898.3 820.131   4
  -1   7  -3 47210.9 1462.67   4
  -1   7  -1 10180.9 504.932   2
   1  -7  -1 10080.3 520.488   2
   1  -7   1 11218.9 547.497   4
   1  -7   1 10722.0 541.565   2
  -1   7   1 10748.6 524.229   2
   1  -7   3 50068.6 1429.59   4
  -1   7   3 51176.6 1133.34   2
  -1   7   3 52630.5 1101.36   3
  -1   7   5 12156.1 543.891   3
  -1  -7   5 11854.6 829.142   5
  -1   7   5 13489.2 584.633   2
   1  -7   5 12077.4 900.553   5
  -1   7   7 689.157 149.410   2
  -1  -7   7 518.486 268.323   5
  -1  -7   7 344.034 108.118   1
   1   7   7 484.583 113.676   2
   1  -7   7 392.946 213.267   5
   1   7   7 402.097 94.9896   3
  -1  -7   9 386.158 247.975   5
   1  -7   9 533.464 326.848   5
   1  -7  11 2527.90 666.601   5
  -1  -7  11 2891.33 595.173   5
  -1  -7  13 394.854 322.089   5
   1  -7  13 548.131 442.075   5
   1  -8 -12-153.766 145.346   4
   1   8 -12 339.562 223.186   4
  -1  -8 -10 510.660 220.787   4
   1  -8 -10 879.482 269.278   4
   1   8 -10 469.863 295.840   4
  -1   8 -10 841.817 353.834   4
  -1   8  -8 539.211 282.814   4
  -1   8  -8 273.817 98.4925   2
  -1  -8  -8 309.623 92.8973   1
   1   8  -8 317.731 100.627   2
  -1  -8  -8 822.117 253.153   4
   1   8  -8 84.7879 170.328   4
   1  -8  -8 156.624 142.562   4
  -1  -8  -6 351.836 142.118   4
   1   8  -6 200.101 178.151   4
  -1   8  -6 49.5209 161.656   4
  -1   8  -6 260.839 103.801   2
   1   8  -6 56.0862 66.1588   2
  -1   8  -6 264.630 107.453   3
  -1  -8  -4 7356.51 393.461   4
  -1   8  -4 7573.45 467.068   2
  -1   8  -4 7120.20 477.769   3
   1   8  -4 7948.50 634.755   4
  -1   8  -4 6724.78 613.026   4
  -1   8  -2 3777.09 333.828   2
   1   8  -2 4507.40 387.167   4
   1  -8   0 1577.14 239.975   2
  -1   8   0 1928.56 239.360   2
   1   8   0 1830.39 165.306   4
  -1   8   2 4230.67 352.178   3
  -1   8   2 3956.10 333.846   2
   1  -8   2 4265.79 392.462   4
   1  -8   4 7533.28 633.652   4
  -1   8   4 8019.41 474.825   2
  -1   8   4 7969.12 464.754   3
  -1   8   6 212.398 85.2619   2
   1   8   6 157.317 102.076   2
  -1  -8   6 119.563 92.6696   5
   1  -8   6 421.985 222.214   5
   1  -8   8 801.871 359.093   5
  -1  -8   8 427.615 249.568   5
  -1  -8   8 349.816 106.068   1
  -1   8   8 430.384 117.819   2
   1   8   8 581.162 118.896   2
   1  -8  10 829.028 397.120   5
  -1  -8  10 521.096 355.339   5
  -1  -8  12 295.888 313.490   5
   1  -8  12 701.569 378.961   5
   1   9 -11 1659.44 595.510   4
   1  -9 -11 1765.25 432.011   4
  -1   9  -9 1446.86 450.288   4
  -1  -9  -9 1071.91 323.529   4
   1  -9  -9 1769.92 380.711   4
   1   9  -9 977.752 364.497   4
  -1   9  -7 3103.76 544.603   4
   1   9  -7 2610.91 480.215   4
   1   9  -7 2287.69 264.428   2
  -1   9  -7 1989.67 254.341   2
  -1   9  -7 2596.88 308.018   3
  -1  -9  -7 2170.64 335.169   4
  -1   9  -5 6743.79 687.015   4
  -1   9  -5 6215.60 446.813   2
  -1   9  -5 7342.58 499.616   3
  -1  -9  -5 6600.24 431.433   4
   1   9  -5 5925.61 610.919   4
  -1   9  -3 41165.4 1138.24   2
   1   9  -3 39633.7 1308.72   4
  -1   9  -1 1113.82 197.722   2
   1   9  -1 1045.55 176.575   4
   1  -9   1 1401.25 219.734   4
  -1   9   1 1386.81 227.124   2
  -1   9   3 38782.4 1091.09   3
  -1   9   3 38026.4 1131.38   2
   1  -9   3 39536.5 1342.12   4
  -1   9   5 7113.12 457.608   3
   1   9   5 6996.31 507.550   2
  -1   9   5 7519.41 486.892   2
  -1  -9   5 5549.42 604.092   5
   1   9   7 2318.38 269.402   2
   1  -9   7 1963.69 443.651   5
  -1   9   7 2601.36 285.289   2
  -1  -9   7 1904.39 427.597   5
   1   9   7 2380.22 247.186   3
  -1  -9   9 926.218 409.533   5
   1  -9   9 1870.47 458.513   5
  -1   9   9 1403.16 194.812   2
   1   9   9 1485.43 179.349   2
   1  -9  11 2331.75 615.771   5
  -1  -9  11 1530.62 512.288   5
  -1  -9  13 349.560 330.374   5
   1  10 -12-153.542 163.420   4
   1 -10 -12-414.562 282.525   4
  -1  10 -10 1137.34 489.063   4
   1 -10 -10 1047.63 321.532   4
   1  10 -10 567.659 332.745   4
   1  10  -8 1696.70 232.166   2
  -1  10  -8 1409.21 224.142   2
   1  10  -8 2373.26 488.190   4
  -1 -10  -8 1768.89 326.995   4
  -1  10  -8 2323.73 521.745   4
   1 -10  -8 2643.75 421.945   4
  -1 -10  -6 1010.95 197.710   4
   1  10  -6 866.581 188.301   2
   1  10  -6 929.078 296.301   4
  -1  10  -6 935.949 192.570   3
  -1  10  -6 769.861 270.974   4
  -1  10  -6 922.333 188.526   2
   1  10  -4 14606.3 898.010   4
  -1  10  -4 12531.4 666.421   2
  -1  10  -4 14449.3 740.793   3
  -1  10  -4 14307.2 926.271   4
   1  10  -2 14.7743 109.411   4
  -1  10  -2 87.2796 66.4147   2
   1  10   0 581.259 109.873   4
  -1  10   0 799.977 183.848   2
   1 -10   2 191.209 129.847   4
  -1  10   2-35.6132 90.7347   2
  -1  10   4 15367.4 738.003   2
  -1  10   4 15232.0 716.243   3
  -1  10   6 973.502 192.167   3
  -1  10   6 1104.90 202.476   2
   1  10   6 1106.04 222.463   2
   1 -10   6 905.628 350.470   5
  -1 -10   6 791.663 254.928   5
   1  10   8 1889.59 243.258   2
   1  10   8 1809.49 215.555   3
  -1  10   8 2557.93 305.477   2
  -1 -10   8 1633.09 427.867   5
   1 -10   8 2237.83 509.660   5
  -1 -10   8 1526.47 248.625   1
  -1 -10  10 590.585 340.327   5
   1 -10  10 1348.10 443.946   5
   1 -10  12 27.7539 273.884   5
  -1 -10  12-311.066 341.928   5
   1  11 -11 1563.64 537.682   4
   1 -11 -11 1005.98 324.430   4
   1  11  -9 3483.11 658.666   4
   1 -11  -9 3496.69 503.831   4
  -1 -11  -9 3352.72 485.486   4
  -1  11  -9 3166.57 632.028   4
  -1 -11  -7 1834.04 288.692   4
   1  11  -7 2427.86 480.480   4
   1  11  -7 2232.62 299.592   2
  -1  11  -7 1823.37 299.346   3
  -1  11  -7 1683.87 427.444   4
  -1  11  -7 1618.15 262.400   2
   1  11  -5 7863.39 739.040   4
  -1  11  -5 8210.35 583.108   3
  -1 -11  -5 7182.42 415.661   4
  -1  11  -5 7168.00 732.677   4
  -1  11  -5 7283.62 531.427   2
   1  11  -5 7635.90 559.495   2
   1  11  -3 9260.30 656.749   4
  -1  11  -3 9103.63 601.374   2
  -1  11  -1 3606.29 378.101   2
   1  11  -1 4338.54 358.069   4
  -1  11   1 3906.00 395.862   2
   1 -11   1 3809.75 362.482   4
   1 -11   3 10496.5 730.804   4
  -1  11   3 10103.2 628.546   3
  -1  11   3 10206.2 632.562   2
  -1  11   5 9015.13 572.547   3
  -1  11   5 8802.98 584.029   2
   1  11   5 8034.31 586.304   2
   1  11   7 2478.82 321.152   2
   1  11   7 1910.89 274.714   3
   1 -11   7 1921.90 442.586   5
  -1 -11   7 1952.63 425.164   5
  -1  11   7 2614.77 326.080   2
   1  11   9 3095.48 323.517   2
  -1 -11   9 3663.66 662.296   5
  -1  11   9 3211.69 329.193   2
   1 -11   9 3084.92 672.662   5
   1 -11  11 1880.71 554.698   5
  -1 -11  11 718.241 372.803   5
   1  12 -12-232.759 243.892   4
   1 -12 -10 185.019 125.912   4
   1  12 -10 144.052 206.597   4
  -1  12  -8 1059.62 360.740   4
  -1  12  -8 774.463 182.657   2
   1 -12  -8 1399.08 319.864   4
  -1 -12  -8 1124.37 258.300   4
   1  12  -8 1178.18 225.658   2
   1  12  -8 922.991 304.127   4
  -1 -12  -6 1739.07 239.683   4
  -1  12  -6 1466.04 377.796   4
  -1  12  -6 1229.82 248.504   2
   1  12  -6 1813.29 295.057   2
   1  12  -6 2096.07 414.356   4
  -1  12  -4 4130.37 426.208   2
   1  12  -4 4300.72 515.282   4
   1  12  -2 2811.50 341.501   4
  -1  12  -2 3391.68 385.412   2
   1 -12   0 259.259 114.304   4
  -1  12   0-57.8073 120.364   2
   1 -12   2 3115.84 372.171   4
  -1  12   2 3302.95 382.175   2
  -1  12   4 4883.78 477.473   2
  -1  12   4 4439.47 433.150   3
   1  12   6 1930.30 306.199   2
  -1 -12   6 1472.32 369.682   5
  -1  12   6 1754.09 294.296   2
  -1  12   6 1889.64 275.711   3
   1 -12   8 666.997 320.713   5
   1  12   8 903.314 207.833   2
  -1 -12   8 1235.89 380.716   5
  -1  12   8 1234.32 232.949   2
  -1 -12  10 62.9355 245.507   5
   1 -12  10 315.179 378.923   5
   1 -12  12 246.327 310.064   5
  -1 -12  12 186.914 443.366   5
   1  13 -11 726.899 360.900   4
   1 -13  -9 1682.56 370.597   4
   1  13  -9 2260.49 542.123   4
   1  13  -7-27.7877 59.5868   2
  -1  13  -7-42.9605 75.4662   2
   1  13  -7 232.698 143.721   4
   1  13  -5 18697.2 1155.28   4
   1  13  -5 18721.9 945.774   2
  -1  13  -5 17873.1 908.594   2
  -1  13  -3 17219.5 890.064   2
   1  13  -3 16426.9 922.353   4
   1  13  -1 3009.99 324.282   4
  -1  13  -1 2928.58 373.356   2
  -1  13   1 2902.97 372.187   2
   1 -13   1 2936.06 333.784   4
  -1  13   3 17088.2 917.930   2
  -1  13   5 16961.8 912.635   2
   1  13   5 16953.5 943.080   2
  -1 -13   7 306.701 211.366   5
  -1  13   7 243.556 119.131   2
  -1  13   7 123.492 102.271   3
   1  13   7 239.857 143.981   2
   1 -13   7 273.871 280.997   5
   1  13   7 76.2016 126.855   3
   1 -13   9 1645.14 476.842   5
  -1  13   9 1883.96 305.414   2
   1  13   9 2158.97 296.784   2
  -1 -13   9 2187.81 510.282   5
  -1 -13  11 939.547 462.327   5
   1 -13  11 798.855 410.354   5
   1  14 -12 12.6982 194.811   4
   1  14 -10-143.903 290.167   4
   1  14  -8 737.397 205.645   2
   1 -14  -8 927.927 242.261   4
  -1  14  -8 665.249 188.134   2
   1  14  -8 1043.24 392.880   4
  -1  14  -6 859.382 217.577   2
   1  14  -6 547.511 175.483   2
   1  14  -6 987.933 296.050   4
   1  14  -4 1182.28 266.241   2
   1  14  -4 775.686 220.566   4
  -1  14  -4 875.855 223.923   2
   1  14  -2 306.078 128.188   4
  -1  14  -2 252.882 121.738   2
   1 -14   0 296.101 128.989   4
  -1  14   0 141.349 123.202   2
  -1  14   2 413.722 161.303   2
   1 -14   2 574.318 203.179   4
   1  14   4 973.518 265.795   2
  -1  14   4 790.826 207.692   2
   1  14   6 1037.87 242.867   2
  -1  14   6 1135.50 233.547   2
  -1 -14   8 1224.73 437.092   5
   1  14   8 1083.73 239.214   2
   1 -14   8 1089.07 362.949   5
  -1  14   8 870.100 214.550   2
   1 -14  10 801.595 387.897   5
  -1 -14  10 66.3128 217.184   5
   1 -14  12 216.391 304.178   5
  -1 -14  12-146.131 361.694   5
   1  15 -11 757.374 445.976   4
   1  15  -9 1558.43 527.997   4
   1 -15  -9 1981.10 360.301   4
   1  15  -7 1342.29 289.239   2
  -1  15  -7 1973.41 332.641   2
   1  15  -7 1542.09 408.596   4
   1 -15  -7 1473.44 270.433   4
   1  15  -5 7287.10 642.268   2
  -1  15  -5 7686.62 643.927   2
   1  15  -5 7112.33 749.434   4
   1  15  -3 1522.45 313.119   4
  -1  15  -3 964.004 217.672   2
   1 -15  -1 4335.56 355.935   4
  -1  15  -1 4094.50 482.852   2
  -1  15   1 3306.52 439.440   2
   1 -15   1 3882.66 407.178   4
   1  15   3 1386.87 307.407   2
  -1  15   3 1508.30 304.952   2
  -1  15   5 6322.36 608.209   2
   1  15   5 7345.87 655.687   2
  -1  15   7 1747.70 324.520   2
  -1 -15   7 1509.36 409.586   5
   1  15   7 956.457 236.963   2
  -1  15   9 2137.54 347.344   2
  -1 -15   9 1619.75 465.973   5
   1  15   9 1563.81 296.659   2
   1 -15   9 1196.81 407.109   5
   1 -15  11 498.849 322.167   5
  -1 -15  11 880.407 417.896   5
   1  16 -10 77.4613 242.067   4
  -1  16  -8 194.853 161.700   2
   1  16  -8 21.8803 122.937   2
   1 -16  -8 301.485 113.744   4
   1  16  -8 598.186 282.998   4
   1  16  -6 3359.61 454.464   2
   1  16  -6 4843.91 678.399   4
  -1  16  -6 3066.57 435.212   2
   1  16  -4 424.282 227.279   4
  -1  16  -4 420.828 176.530   2
   1  16  -4 700.361 232.818   2
   1  16  -2-61.4042 80.8706   4
  -1  16  -2 67.7744 104.038   2
   1 -16   0 245.179 121.993   4
  -1  16   0 55.6123 91.0938   2
  -1  16   2 51.8694 116.905   2
  -1  16   4 257.168 139.004   2
   1  16   4 611.671 226.019   2
  -1  16   6 3578.46 466.818   2
   1  16   6 3558.01 479.607   2
  -1 -16   8 38.7507 131.950   5
   1  16   8 239.973 166.166   2
  -1  16   8 282.386 165.062   2
   1 -16   8 138.949 176.487   5
  -1 -16  10 181.406 258.137   5
   1 -16  10 156.055 252.177   5
  -1 -16  12-114.888 274.107   5
   1  17 -11 330.077 345.678   4
   1  17  -9 750.580 393.759   4
   1  17  -7 3958.43 494.636   2
   1 -17  -7 4546.66 428.065   4
  -1  17  -7 4419.03 526.949   2
   1  17  -7 4242.87 686.958   4
  -1  17  -5 1943.80 358.122   2
   1  17  -5 2764.10 433.262   2
   1  17  -5 2735.95 494.700   4
  -1  17  -3 1867.92 355.466   2
   1  17  -3 1787.70 370.657   2
   1  17  -3 2001.30 371.484   4
   1 -17  -1 8199.87 499.907   4
  -1  17  -1 9104.51 749.584   2
   1  17  -1 9378.29 785.336   2
  -1  17   1 9474.06 780.643   2
   1  17   1 9510.21 799.255   2
   1 -17   1 8474.31 626.676   4
   1  17   3 1910.35 394.532   2
  -1  17   3 2042.51 387.767   2
   1  17   5 3327.33 495.061   2
  -1  17   5 2849.36 450.910   2
   1  17   7 4898.39 573.421   2
  -1  17   7 4660.40 554.631   2
  -1 -17   7 4010.42 686.430   5
  -1 -17   9 1125.42 419.893   5
   1 -17   9 908.064 394.104   5
   1 -17  11-96.8033 250.344   5
  -1 -17  11 539.158 369.437   5
   1  18 -10 416.660 335.665   4
  -1  18  -8-54.3028 91.8215   2
   1  18  -8-115.572 167.786   2
   1  18  -8 309.531 281.276   4
   1  18  -6 778.229 292.602   4
  -1  18  -6 1103.92 276.758   2
   1 -18  -6 1050.43 179.523   4
   1  18  -6 698.516 227.978   2
   1  18  -4 3429.87 491.388   2
  -1  18  -4 3292.56 479.674   2
   1  18  -4 3747.17 553.498   4
   1 -18  -2 594.443 131.570   4
  -1  18  -2 403.561 175.475   2
   1  18  -2 499.875 188.385   2
  -1  18   0 586.500 236.239   2
   1  18   0 580.156 227.360   2
   1 -18   0 554.654 196.303   4
  -1  18   2 690.213 225.981   2
   1  18   2 380.481 193.263   2
   1  18   4 3784.00 545.575   2
  -1  18   4 3529.03 522.299   2
  -1  18   6 1215.47 309.991   2
   1  18   6 1304.04 311.425   2
  -1 -18   8 298.584 260.622   5
  -1  18   8 41.3074 168.952   2
   1  18   8-95.1696 137.885   2
   1 -18   8 326.247 282.137   5
   1 -18  10 132.283 198.615   5
  -1 -18  10 201.779 316.767   5
   1  19  -9 234.671 229.867   4
   1  19  -7 2138.22 560.368   4
  -1  19  -7 2474.07 412.400   2
   1  19  -7 2103.62 399.949   2
  -1  19  -5 399.230 221.236   2
   1  19  -5 487.997 254.899   2
   1  19  -5-51.4403 185.567   4
  -1  19  -3 1931.54 381.811   2
   1 -19  -3 1865.21 186.452   4
   1  19  -3 1914.27 405.813   2
  -1  19  -1 1005.37 278.782   2
   1 -19  -1 1073.70 197.812   4
   1  19  -1 1298.28 301.891   2
   1 -19   1 968.752 214.403   4
   1  19   1 1695.37 392.480   2
  -1  19   1 1442.56 353.651   2
   1  19   3 1720.56 398.408   2
  -1  19   3 1798.25 384.887   2
  -1  19   5 229.144 190.661   2
   1  19   5 247.795 183.253   2
  -1  19   7 2912.95 462.193   2
   1  19   7 3289.67 506.862   2
   1 -19   9 423.841 319.423   5
  -1 -19   9 556.130 305.576   5
   1 -19  11 975.075 476.929   5
  -1 -19  11 635.978 316.324   5
   1  20  -8 134.532 152.112   2
  -1  20  -8 77.3283 149.559   2
   1  20  -8 157.730 220.905   4
   1  20  -6 383.521 152.071   4
   1  20  -6 302.996 221.797   2
  -1  20  -6 20.0870 119.422   2
  -1  20  -4 78.5654 143.234   2
   1  20  -4 5.55339 105.274   2
   1 -20  -2 261.468 107.317   4
  -1  20  -2-75.7362 94.0641   2
   1  20  -2 374.729 221.016   2
   1  20   0 1317.86 345.694   2
  -1  20   0 1022.86 303.447   2
   1 -20   0 1161.01 232.004   4
   1  20   2 343.100 186.352   2
  -1  20   2 80.0661 145.040   2
  -1  20   4 241.167 195.735   2
   1  20   4-235.139 174.697   2
   1  20   6 242.218 113.277   2
  -1  20   6 220.700 181.398   2
   1 -20   8-0.93540 164.276   5
   1  20   8 101.520 170.359   2
  -1  20   8 171.857 158.192   2
  -1 -20  10-233.003 171.011   5
   1 -20  10-285.749 322.500   5
   1  21  -7 340.497 176.878   2
  -1  21  -7 296.764 157.986   2
   1  21  -5 665.337 276.889   2
  -1  21  -5 353.390 168.257   2
  -1  21  -3 2781.83 499.722   2
   1  21  -3 2871.79 496.685   2
   1 -21  -1 2207.39 291.022   4
   1  21  -1 3091.66 505.309   2
  -1  21  -1 2761.88 496.416   2
  -1  21   1 2487.40 460.116   2
   1  21   1 4524.77 623.719   2
   1  21   3 2998.74 525.610   2
  -1  21   3 3083.88 514.925   2
  -1  21   5 533.233 238.967   2
   1  21   5 589.245 239.606   2
  -1  21   7 863.284 270.134   2
   1  21   7 725.717 292.389   2
   1 -21   9 154.918 434.091   5
  -1 -21   9 48.3259 193.059   5
  -1 -21  11 496.671 308.660   5
   1  22  -8 428.460 196.424   2
  -1  22  -8 181.664 102.935   2
   1  22  -6-71.0336 184.787   2
  -1  22  -6 105.183 185.095   2
  -1  22  -4 1565.28 378.007   2
   1  22  -4 1631.45 402.186   2
  -1  22  -2-135.800 118.463   2
   1  22  -2 10.0313 140.907   2
  -1  22   0 258.894 182.432   2
   1  22   0 619.074 260.262   2
  -1  22   2 209.778 198.204   2
   1  22   2-114.392 112.439   2
   1  22   4 1461.40 380.758   2
  -1  22   4 1736.33 397.520   2
   1  22   6 97.5442 205.248   2
  -1  22   6-1.09999 123.635   2
  -1  22   8 71.3037 166.469   2
   1  22   8 770.782 335.317   2
  -1 -22   8 522.243 368.450   5
  -1 -22  10 343.260 383.257   5
   1 -22  10 11.8331 261.845   5
  -1  23  -7 1397.27 387.582   2
   1  23  -7 1643.90 400.697   2
   1  23  -5 196.819 183.256   2
  -1  23  -5 566.002 261.325   2
   1  23  -3 133.630 180.777   2
  -1  23  -3 102.629 217.572   2
   1  23  -1 2289.93 515.852   2
  -1  23  -1 1594.39 411.365   2
   1  23   1 2053.03 452.152   2
  -1  23   1 1963.25 439.978   2
  -1  23   3 31.9115 115.694   2
   1  23   3 85.3873 172.940   2
   1  23   5 976.464 320.914   2
  -1  23   5 937.101 322.217   2
  -1  23   7 1496.42 424.803   2
   1  23   7 1426.68 399.761   2
   1 -23   9 1670.65 651.727   5
  -1 -23   9 570.874 379.368   5
   1  24  -6-210.830 216.263   2
  -1  24  -6 431.960 261.870   2
  -1  24  -4 32.5058 130.069   2
   1  24  -4 186.574 199.386   2
   1  24  -2 204.356 214.577   2
  -1  24  -2-51.7780 117.362   2
   1  24   0-7.29207 158.425   2
  -1  24   0 192.793 188.562   2
   1  24   2 164.351 132.796   2
  -1  24   2 264.534 186.660   2
  -1  24   4 395.889 162.569   2
   1  24   4 1401.21 480.293   2
  -1  24   6-234.584 156.872   2
   1  24   6 13.2783 159.847   2
   1  24   8 483.032 305.676   2
  -1  24   8 106.695 138.135   2
  -1 -24   8 134.460 232.781   5
  -1 -24  10-117.511 303.522   5
   1  25  -7 166.223 135.629   2
  -1  25  -7 237.912 155.593   2
  -1  25  -5 1437.11 387.319   2
   1  25  -5 1500.70 408.757   2
   1  25  -3 490.729 291.085   2
  -1  25  -3 380.946 321.521   2
   1  25  -1 1038.52 346.941   2
  -1  25  -1 869.650 313.300   2
   1  25   1 1007.69 337.367   2
  -1  25   1 428.845 254.999   2
   1  25   3 24.6211 111.070   2
  -1  25   3 160.988 165.323   2
   1  25   5 1436.43 387.073   2
  -1  25   5 1629.38 435.495   2
  -1  25   7-91.0625 195.044   2
   1  25   7 366.584 322.999   2
   1 -25   9 241.401 265.584   5
  -1 -25   9 142.811 231.758   5
  -1  26  -6-95.4925 148.314   2
   1  26  -6 305.301 272.631   2
   1  26  -4 363.490 263.786   2
  -1  26  -4-23.9069 181.758   2
  -1  26  -2 111.264 151.229   2
   1  26  -2 167.873 218.536   2
   1  26   0 192.362 179.505   2
  -1  26   0-110.105 272.064   2
   1  26   2 926.664 331.024   2
  -1  26   2 252.290 164.620   2
  -1  26   4 234.128 207.765   2
   1  26   4 240.007 243.435   2
   1  26   6 511.939 284.488   2
  -1  26   6-21.4118 163.194   2
  -1  26   8 875.678 378.769   2
   1  26   8 558.420 312.531   2
  -1 -26   8 905.598 430.514   5
  -1  27  -7 266.044 188.171   2
   1  27  -7-430.193 238.805   2
  -1  27  -5 2641.67 565.929   2
   1  27  -5 2613.40 564.053   2
   1  27  -3 341.107 225.809   2
  -1  27  -3 179.840 213.482   2
  -1  27  -1 1069.69 360.694   2
   1  27  -1 1129.83 403.004   2
   1  27   1 781.388 357.919   2
  -1  27   1 948.701 354.025   2
   1  27   3 376.970 232.190   2
  -1  27   3 561.163 329.111   2
  -1  27   5 1894.17 505.116   2
   1  27   5 2065.01 528.469   2
  -1  27   7 330.194 289.132   2
   1  27   7 349.239 279.479   2
  -1 -27   9 541.688 438.517   5
  -1  28  -6-233.667 220.587   2
   1  28  -6 84.3028 137.205   2
  -1  28  -4 475.407 287.828   2
   1  28  -4-63.4547 180.113   2
   1  28  -2 242.253 167.407   2
  -1  28  -2 144.724 256.010   2
   1  28   0 151.770 203.628   2
  -1  28   0 13.9310 119.678   2
  -1  28   2 876.028 356.962   2
   1  28   2 712.547 347.270   2
  -1  28   4 117.397 182.399   2
   1  28   4-230.958 247.126   2
  -1  28   6-59.7351 186.640   2
   1  28   6-93.6721 156.241   2
   1  28   8 155.360 247.736   2
  -1  28   8 356.742 219.026   2
   1  29  -7 522.959 293.119   2
  -1  29  -7 337.748 305.754   2
   1  29  -5 462.870 293.330   2
  -1  29  -5 292.613 215.973   2
   1  29  -3 21.8860 123.712   2
  -1  29  -3 226.413 231.636   2
   1  29  -1 349.887 188.504   2
  -1  29  -1 397.678 311.762   2
   1  29   1 55.5694 147.597   2
  -1  29   1 351.021 285.363   2
   1  29   3 504.791 301.186   2
  -1  29   3 403.318 264.875   2
  -1  29   5 828.589 375.097   2
   1  29   5 30.6073 145.774   2
   1  29   7 507.769 350.444   2
  -1  29   7 198.954 166.902   2
  -1  30  -6 668.905 325.610   2
   1  30  -6 165.826 147.601   2
   1  30  -4 364.294 256.545   2
  -1  30  -4-227.230 216.600   2
   1  30  -2-195.857 209.638   2
  -1  30  -2-85.6035 168.737   2
  -1  30   0 132.965 168.558   2
   1  30   0-254.592 233.772   2
   1  30   2 329.718 224.197   2
  -1  30   2-12.4828 216.376   2
  -1  30   4 105.500 222.735   2
   1  30   4 293.087 239.480   2
  -1  30   6 144.998 240.618   2
   1  30   6 180.447 306.667   2
   1  31  -7 303.781 236.237   2
  -1  31  -7 824.069 417.359   2
   1  31  -5 58.2565 140.920   2
  -1  31  -5 204.858 248.194   2
  -1  31  -3 936.817 385.633   2
   1  31  -3 777.249 421.338   2
   1  31  -1 368.675 321.255   2
  -1  31  -1 754.859 397.738   2
  -1  31   1 964.492 417.089   2
   1  31   1 636.943 348.951   2
  -1  31   3 1695.83 532.171   2
   1  31   3 715.726 391.674   2
   1  31   5 550.366 361.779   2
  -1  31   5 372.275 208.219   2
   1  31   7 131.721 240.998   2
   1  32  -4 327.800 268.209   2
  -1  32  -4 399.013 259.313   2
  -1  32  -2 118.010 206.305   2
   1  32  -2 472.163 288.909   2
   1  32   0 267.155 152.549   2
  -1  32   0-101.624 234.955   2
  -1  32   2 655.307 336.845   2
   1  32   2-198.638 186.377   2
  -1  32   4 259.722 278.017   2
   1  32   4 72.3377 211.318   2
   2   0 -12 2525.88 595.010   4
   2   0 -10 501.710 256.599   4
  -2   0  -8 3879.86 572.662   4
  -2   0  -6 3608.98 475.002   4
   2   0  -6 4203.22 206.513   2
   2   0  -4 3988.71 389.035   5
   2   0  -4 3436.21 246.422   2
   2   0  -4 3532.50 239.988   1
  -2   0  -4 3676.07 416.126   5
   2   0  -2 4509.27 293.426   2
   2   0  -2 4736.14 289.289   1
   2   0  -2 4537.98 301.793   5
   2   0   0 6585.96 342.051   1
   2   0   2 4634.81 293.726   2
   2   0   2 4830.88 292.774   1
   2   0   2 4092.00 329.756   5
   2   0   4 3315.29 382.585   5
   2   0   4 3297.64 239.121   2
   2   0   4 2981.67 217.951   1
   2   0   4 4023.91 398.456   4
  -2   0   4 3328.76 359.857   5
  -2   0   6 3306.47 448.007   5
   2   0   6 3498.03 509.053   5
   2   0   6 3718.30 186.777   2
   2   0   8 4826.59 658.398   5
   2   0  10 138.536 217.777   5
   2  -1 -13-74.9764 185.317   4
   2   1 -13-52.4222 222.210   4
   2  -1 -11 1331.22 443.168   4
   2   1 -11 890.944 423.970   4
   2   1  -9 414.313 238.912   4
   2  -1  -9 109.562 153.776   4
  -2   1  -7 540.362 223.182   4
  -2  -1  -7 1341.60 339.079   4
   2  -1  -5 1419.06 295.978   5
   2   1  -5 1248.18 282.530   5
   2  -1  -5 900.773 120.436   1
   2  -1  -5 1093.94 125.582   2
   2   1  -5 951.636 128.908   2
   2   1  -3 11405.0 434.433   1
  -2  -1  -3 10106.2 425.151   1
   2  -1  -3 10713.4 444.041   1
   2  -1  -3 11723.9 588.766   5
   2   1  -3 11482.7 572.292   5
  -2  -1  -3 10451.5 596.056   5
   2  -1  -3 10739.7 427.937   2
   2   1  -1 15300.3 503.850   1
  -2  -1  -1 14777.7 511.208   1
   2   1  -1 15507.6 358.019   5
  -2   1  -1 14515.8 516.425   2
   2  -1  -1 15075.1 516.225   2
  -2   1   1 14549.4 513.633   2
   2  -1   1 14832.8 516.509   2
   2   1   1 13954.8 500.588   1
  -2  -1   1 14872.3 505.416   1
   2   1   1 13592.2 406.995   5
  -2  -1   3 10660.5 532.551   5
   2  -1   3 11177.3 615.633   5
   2   1   3 10229.4 405.995   1
   2   1   3 10138.9 554.793   4
  -2  -1   3 11179.4 449.354   1
   2   1   3 10449.1 575.690   5
   2  -1   3 10181.4 413.265   2
   2  -1   3 10357.2 591.261   4
   2   1   5 937.208 126.938   2
   2  -1   5 992.106 113.967   3
   2  -1   5 824.085 118.193   1
   2  -1   5 1337.96 287.576   4
   2   1   5 541.001 187.162   5
   2  -1   5 604.301 233.178   5
   2   1   5 1148.39 234.130   4
  -2  -1   5 893.964 212.496   5
   2  -1   5 910.784 112.798   2
   2  -1   7 790.840 310.640   5
  -2  -1   7 1281.21 309.982   5
   2   1   7 673.408 256.194   5
   2   1   9 208.222 190.913   5
   2  -1   9-10.2275 128.829   5
   2  -1  11 562.553 270.599   5
   2   1  11 1623.02 492.869   5
   2  -2 -14 252.922 286.453   4
   2   2 -12 212.664 224.746   4
   2  -2 -12 196.319 163.212   4
   2   2 -10 1707.94 459.759   4
   2  -2 -10 1742.69 445.279   4
  -2  -2  -8 7304.48 752.139   4
  -2   2  -8 7279.60 796.639   4
  -2  -2  -6 14016.7 874.247   4
   2  -2  -6 17204.1 458.026   3
   2  -2  -6 14811.2 463.487   1
  -2   2  -6 14465.8 964.649   4
   2  -2  -6 16173.8 450.556   2
   2   2  -6 15500.7 498.740   2
   2  -2  -4 5471.22 296.640   2
  -2  -2  -4 5076.88 307.192   1
   2   2  -4 4947.26 454.241   5
   2  -2  -4 5433.54 475.856   5
  -2  -2  -4 4991.57 487.095   5
  -2  -2  -2 2918.84 263.531   5
   2   2  -2 2975.42 230.629   5
  -2  -2  -2 2482.06 216.848   1
   2   2  -2 3134.56 240.305   1
   2  -2  -2 2969.22 230.467   2
  -2   2  -2 2659.00 228.307   2
   2   2   0 10578.8 434.886   1
  -2  -2   0 11052.7 446.718   1
   2  -2   0 10880.8 441.878   2
  -2   2   0 10491.5 450.462   2
  -2  -2   2 3607.47 246.714   5
  -2  -2   2 3466.82 258.436   1
  -2   2   2 3628.15 270.991   2
   2  -2   2 3717.13 264.141   2
   2   2   2 3254.91 242.027   1
   2   2   2 2898.14 262.009   5
   2  -2   4 5085.05 279.789   3
   2  -2   4 3951.35 447.600   5
   2  -2   4 4746.12 272.713   2
  -2  -2   4 4885.24 306.621   1
  -2  -2   4 4836.52 434.497   5
   2  -2   4 5576.06 486.161   4
   2   2   4 4578.04 409.828   4
   2   2   4 4083.93 439.869   5
   2  -2   6 14388.6 419.230   2
  -2  -2   6 14478.2 913.279   5
   2   2   6 12668.4 899.520   5
   2  -2   6 14714.9 973.696   5
   2   2   6 12618.7 442.126   2
   2  -2   6 14307.9 449.773   1
   2  -2   8 8188.16 866.905   5
   2   2   8 7042.14 795.467   5
  -2  -2   8 8062.18 813.044   5
   2  -2  10 2038.44 491.012   5
   2   2  10 1752.92 466.812   5
   2  -2  12 807.766 376.614   5
   2   3 -13 464.271 334.248   4
   2  -3 -13 276.694 329.818   4
   2   3 -11 272.244 265.597   4
   2  -3 -11-23.0980 140.924   4
   2   3  -9 1473.44 368.022   4
   2  -3  -9 1568.80 369.375   4
   2   3  -7 343.727 75.0305   2
  -2  -3  -7 953.553 265.103   4
  -2   3  -7 754.262 275.911   4
   2  -3  -7 519.317 80.2546   1
   2  -3  -5 443.023 91.5419   2
   2   3  -5 215.020 166.960   5
   2  -3  -5 364.468 89.0913   3
  -2  -3  -5 186.743 76.4534   1
  -2   3  -5 147.444 79.5576   2
   2   3  -3 913.196 185.194   5
  -2   3  -3 622.383 143.826   2
  -2  -3  -3 750.129 122.142   1
   2  -3  -3 884.178 133.902   2
  -2  -3  -3 567.969 171.065   5
   2  -3  -3 934.612 135.796   3
   2  -3  -1 8568.51 407.640   2
  -2  -3  -1 8647.19 412.056   1
  -2  -3  -1 8735.65 323.540   5
  -2   3  -1 8564.93 413.395   2
   2  -3   1 8700.29 394.066   3
  -2  -3   1 9255.05 422.338   1
   2  -3   1 7966.55 404.549   2
  -2   3   1 8694.04 422.861   2
  -2  -3   1 8875.74 277.286   5
   2  -3   3 664.178 122.688   2
   2  -3   3 745.070 194.415   4
   2  -3   3 714.455 126.348   3
  -2   3   3 917.851 147.526   2
   2   3   3 909.766 191.671   5
  -2  -3   3 806.708 137.173   1
   2   3   3 901.793 173.268   4
  -2  -3   3 766.238 164.297   5
   2   3   5 247.903 145.135   5
  -2   3   5 209.495 89.8355   2
   2  -3   5 198.132 67.9400   2
  -2  -3   5 333.683 141.703   5
   2  -3   5 394.823 169.445   5
  -2  -3   5 226.919 95.8192   1
   2  -3   7 502.172 262.455   5
   2  -3   7 273.669 71.5179   1
   2   3   7 466.991 240.857   5
  -2  -3   7 498.589 232.239   5
   2   3   7 321.147 78.4052   2
   2  -3   9 656.717 283.702   5
  -2  -3   9 946.147 353.104   5
   2  -3  11 644.219 368.542   5
   2  -3  13 128.685 229.673   5
   2  -4 -14-155.412 332.112   4
   2   4 -12 271.386 367.066   4
   2  -4 -12 104.098 386.744   4
   2   4 -10 1046.85 370.508   4
   2  -4 -10 1112.44 371.030   4
   2   4  -8 1971.80 413.324   4
  -2  -4  -6 7334.20 381.394   1
   2  -4  -6 7634.31 377.392   2
  -2  -4  -4 9865.25 463.160   1
   2  -4  -4 10912.3 692.865   5
   2  -4  -4 10092.0 432.887   3
  -2  -4  -4 11350.2 704.872   5
   2  -4  -4 10271.4 450.816   2
  -2   4  -4 8922.58 453.256   2
   2  -4  -2 17794.7 589.474   3
  -2  -4  -2 17494.5 613.221   1
   2  -4  -2 18494.4 608.791   2
  -2   4  -2 17792.1 626.100   2
  -2  -4  -2 18498.4 645.614   5
  -2  -4   0 1608.33 195.574   1
  -2   4   0 1324.40 186.343   2
   2  -4   0 1333.43 176.975   3
   2  -4   0 1142.05 178.170   2
   2  -4   2 17698.6 594.245   3
  -2  -4   2 18895.9 603.021   5
   2  -4   2 17536.5 592.270   2
  -2  -4   2 19384.4 636.005   1
  -2   4   2 19452.3 652.896   2
  -2   4   4 10557.1 512.148   2
   2   4   4 9841.68 647.165   5
   2  -4   4 9384.13 660.099   4
   2  -4   4 10972.9 462.834   2
  -2  -4   4 10020.8 614.408   5
   2  -4   4 12015.5 784.015   5
  -2  -4   4 10560.1 485.964   1
   2   4   4 11406.7 581.352   4
  -2   4   6 7649.73 419.285   2
   2  -4   6 7394.95 365.743   2
  -2  -4   6 7153.91 650.386   5
  -2  -4   6 7174.56 392.554   1
   2   4   6 7697.41 692.506   5
   2  -4   6 6554.15 674.425   5
   2  -4   8 1835.36 432.452   5
  -2  -4   8 1583.71 362.935   5
  -2  -4  10 1244.72 411.626   5
   2  -4  10 1026.44 385.370   5
   2  -4  12 343.158 344.050   5
   2   5 -13 425.003 382.582   4
   2  -5 -13 84.6894 164.986   4
   2   5 -11-72.2018 230.168   4
   2  -5 -11-338.684 262.422   4
   2   5  -9 2206.31 473.514   4
  -2  -5  -7 316.922 85.9963   1
  -2  -5  -5 3095.06 274.400   1
   2  -5  -5 3679.66 292.779   2
  -2   5  -5 2913.76 274.261   2
   2  -5  -3 8206.16 419.500   3
  -2  -5  -3 8680.65 539.822   5
  -2   5  -3 8203.84 440.723   3
  -2   5  -3 7288.10 433.563   2
   2  -5  -3 8472.82 441.556   2
  -2  -5  -3 8305.68 449.099   1
   2  -5  -1 41796.0 959.440   3
  -2   5  -1 42290.3 973.105   3
   2  -5  -1 42640.7 974.218   2
  -2   5  -1 41495.3 991.640   2
  -2   5   1 42367.3 977.084   3
   2  -5   1 40173.8 961.927   3
   2  -5   1 42530.6 963.746   2
  -2   5   1 42457.9 991.764   2
   2   5   3 8394.47 408.548   4
   2  -5   3 9377.18 623.356   4
   2  -5   3 7933.96 426.158   3
  -2  -5   3 8832.36 463.847   1
   2  -5   3 7957.83 425.014   2
  -2   5   3 8609.63 459.612   2
  -2  -5   3 8216.50 504.687   5
  -2   5   5 3737.20 314.628   2
   2  -5   5 3145.94 473.825   5
  -2  -5   5 3591.33 425.746   5
  -2  -5   5 3293.25 285.475   1
   2  -5   5 3513.38 277.142   2
   2  -5   7 140.768 214.795   5
  -2  -5   7 353.973 97.1912   1
  -2  -5   7 424.505 216.589   5
  -2  -5   9 1906.14 458.701   5
   2  -5   9 884.455 365.234   5
  -2  -5  11 140.353 200.718   5
   2  -5  11 440.211 286.587   5
   2  -5  13 131.809 292.064   5
   2  -6 -14 140.096 180.066   4
   2  -6 -12 990.703 383.403   4
   2   6 -12 757.252 344.709   4
   2   6 -10 341.397 298.468   4
   2  -6 -10 508.056 286.025   4
   2   6  -8 1086.93 138.337   2
   2   6  -8 1309.01 357.550   4
  -2   6  -6 2767.66 284.288   2
  -2  -6  -6 3074.70 280.453   1
  -2  -6  -4 1683.39 314.755   5
   2  -6  -4 1475.69 199.248   2
  -2   6  -4 1399.02 202.599   2
  -2   6  -4 1411.20 207.837   3
   2  -6  -2 21510.8 741.403   2
  -2   6  -2 20778.6 730.528   2
   2  -6  -2 20736.2 706.105   3
  -2   6  -2 19897.7 725.059   3
   2  -6   0 8033.12 454.596   3
  -2   6   0 8489.68 466.546   3
   2  -6   0 8337.69 456.627   2
  -2   6   0 9050.27 481.555   2
   2  -6   2 19893.3 711.289   3
  -2   6   2 21411.8 725.183   3
   2  -6   2 20886.6 733.909   2
  -2   6   2 21717.6 763.537   2
  -2  -6   4 1977.20 294.699   5
  -2  -6   4 2413.46 258.761   1
   2  -6   4 1563.14 293.608   4
   2  -6   4 2116.95 242.454   2
  -2   6   4 1977.01 244.014   2
   2  -6   6 2756.22 475.065   5
  -2  -6   6 3406.42 462.401   5
  -2  -6   6 3237.95 298.763   1
  -2   6   6 3698.60 324.338   2
  -2  -6   8 729.495 231.073   5
   2  -6   8 961.699 398.061   5
   2   6   8 768.099 126.007   2
  -2  -6  10 137.933 225.795   5
   2  -6  10-81.5398 226.845   5
  -2  -6  12 991.632 432.145   5
   2  -6  12 729.628 426.375   5
   2   7 -13 76.4223 210.042   4
   2  -7 -13 35.9858 172.950   4
   2  -7 -11 233.702 150.478   4
   2   7 -11 163.079 264.304   4
   2   7  -9 193.624 239.411   4
  -2  -7  -7 414.861 104.085   1
   2   7  -7 554.316 249.262   4
  -2   7  -7 622.878 154.186   2
  -2   7  -5 1680.13 226.403   2
  -2   7  -5 1080.77 188.240   3
   2  -7  -5 1562.04 209.824   2
  -2  -7  -5 1624.20 222.838   1
  -2   7  -3 7319.83 462.818   3
  -2   7  -3 6316.41 439.349   2
  -2  -7  -3 6932.88 508.091   5
   2  -7  -3 6774.04 449.815   2
   2  -7  -1 3199.00 313.119   3
  -2   7  -1 3192.89 316.365   3
  -2   7  -1 2693.69 281.151   2
   2  -7  -1 2770.22 284.617   2
  -2   7   1 2751.19 284.939   2
  -2   7   1 2898.35 290.425   3
   2  -7   1 2379.61 270.170   2
  -2   7   3 6436.87 429.149   3
   2   7   3 6180.55 305.726   4
   2  -7   3 6414.98 539.713   4
   2  -7   3 6353.62 426.634   2
  -2   7   3 6769.84 440.298   2
   2  -7   5 1027.58 309.495   5
  -2   7   5 1541.15 224.877   2
  -2  -7   5 1481.38 283.185   5
  -2  -7   5 1660.00 227.943   1
   2  -7   5 1537.30 219.429   2
  -2  -7   7 470.272 189.283   5
  -2  -7   7 564.359 146.391   1
   2  -7   7 1103.85 397.210   5
  -2   7   7 616.614 158.147   2
   2  -7   9 252.541 245.553   5
   2  -7   9 210.683 83.1446   1
  -2  -7   9 103.648 134.525   5
   2   7   9 319.060 81.1099   2
   2  -7  11 431.669 531.947   5
  -2  -7  11 54.5361 237.010   5
  -2  -7  13 205.735 197.870   5
   2   8 -12 2844.89 675.112   4
   2  -8 -12 1862.74 498.988   4
   2   8 -10 902.837 294.495   4
   2  -8 -10 1506.97 418.804   4
  -2  -8  -8 3528.53 321.653   1
  -2   8  -8 3426.32 335.036   2
   2   8  -8 3294.88 544.611   4
   2   8  -8 3579.20 309.281   2
  -2   8  -6 2491.21 295.343   3
   2   8  -6 2984.77 486.047   4
  -2   8  -6 2470.99 288.584   2
  -2  -8  -6 2668.79 299.564   1
  -2   8  -4 28326.3 960.960   3
   2  -8  -4 26187.5 943.689   2
  -2  -8  -4 26375.7 1113.54   5
  -2   8  -4 25040.6 895.938   2
  -2   8  -2 11001.8 601.742   3
  -2   8  -2 10876.0 582.789   2
   2  -8  -2 10338.0 577.469   2
  -2   8   0 365.575 124.349   2
   2  -8   0 157.351 118.005   2
  -2   8   0 468.029 150.180   3
  -2   8   2 12354.9 622.789   3
   2  -8   2 11206.5 609.326   2
   2  -8   2 11382.3 691.662   4
  -2   8   2 12022.3 613.010   2
  -2  -8   4 26543.3 1112.79   5
  -2   8   4 26533.4 915.185   3
  -2   8   4 26989.6 952.988   2
   2  -8   4 26954.9 938.701   2
  -2  -8   6 3373.41 339.128   1
   2  -8   6 2844.29 513.232   5
  -2  -8   6 3330.09 460.597   5
  -2   8   6 3418.09 342.660   2
   2  -8   8 2848.57 609.766   5
   2   8   8 3165.22 238.614   3
  -2  -8   8 3304.19 574.822   5
   2   8   8 3119.27 290.990   2
  -2  -8   8 3048.58 327.320   1
  -2   8   8 3890.67 355.348   2
   2  -8  10 910.046 429.756   5
  -2  -8  10 913.843 357.778   5
  -2  -8  12 1585.23 510.174   5
   2  -8  12 2144.21 643.609   5
   2  -9 -13 3858.48 774.337   4
   2  -9 -11-145.477 237.282   4
   2   9 -11 371.686 289.670   4
   2   9  -9 781.095 339.661   4
   2   9  -7 158.007 158.023   4
  -2   9  -7 210.336 99.8253   2
  -2  -9  -7 342.866 118.907   1
  -2   9  -5 305.792 122.581   2
  -2   9  -5 224.846 118.396   3
  -2   9  -3 171.291 115.727   2
   2  -9  -3 179.238 101.668   2
  -2   9  -3 327.604 136.148   3
  -2   9  -1 279.484 109.507   3
  -2   9  -1 341.781 136.188   2
   2  -9  -1 22.1740 68.4680   2
   2  -9   1 385.037 142.207   2
  -2   9   1 101.656 81.5203   3
  -2   9   1 178.072 96.9323   2
   2  -9   3 297.507 174.027   4
  -2   9   3 11.8129 72.6229   2
  -2   9   3 318.127 152.626   3
   2  -9   3 367.741 134.427   2
  -2  -9   5 300.286 159.935   5
  -2   9   5 500.661 168.095   2
  -2  -9   7 409.190 220.048   5
   2  -9   7 266.265 243.359   5
   2   9   7 248.621 117.694   2
  -2   9   7 346.894 144.635   2
  -2  -9   7 214.234 106.741   1
   2   9   9 767.088 146.847   2
  -2   9   9 597.049 156.893   2
  -2  -9   9 267.015 162.832   5
   2  -9   9 426.943 264.273   5
  -2  -9  11-113.290 164.852   5
   2  -9  11 298.989 288.381   5
  -2  -9  13-63.0649 220.476   5
   2 -10 -12 844.621 396.073   4
   2  10 -12 1179.62 489.996   4
   2  10 -10 115.678 213.366   4
   2 -10 -10 233.755 128.125   4
   2  10  -8 333.519 260.699   4
   2  10  -8 43.3509 71.9894   2
  -2  10  -8-14.4756 87.7079   2
  -2  10  -6 1355.57 237.247   3
  -2  10  -6 1064.27 221.792   2
   2  10  -6 1646.03 361.117   4
  -2  10  -4 29306.1 1067.82   3
   2 -10  -4 27195.9 1065.82   2
  -2  10  -4 27051.5 1011.52   2
   2 -10  -2 5176.54 460.690   2
  -2  10  -2 5174.83 439.701   2
  -2  10  -2 4880.37 432.732   3
  -2  10   0 11343.1 647.508   3
   2 -10   0 9667.64 645.048   2
  -2  10   0 10751.6 633.340   2
   2 -10   2 5232.92 505.404   4
  -2  10   2 5985.10 484.238   3
   2 -10   2 5193.62 472.565   2
  -2  10   2 5869.06 475.963   2
  -2  10   4 29853.3 1045.98   3
  -2  10   4 28745.0 1055.32   2
   2 -10   6 1560.43 392.611   5
  -2  10   6 1620.35 270.761   2
  -2 -10   6 1424.01 340.625   5
   2 -10   8 173.304 193.116   5
  -2 -10   8 356.289 259.535   5
  -2 -10   8 11.3159 134.479   1
   2  10   8 227.149 125.893   2
  -2  10   8 64.0712 108.930   2
   2 -10  10 259.750 305.488   5
  -2 -10  10 534.801 339.609   5
   2 -10  12 2037.86 636.172   5
  -2 -10  12 570.204 359.540   5
   2 -11 -11-122.732 127.911   4
   2  11 -11 256.942 283.170   4
   2  11  -9 4.03203 131.813   4
  -2  11  -7 532.032 170.816   2
   2  11  -7 573.874 169.018   2
  -2  11  -7 476.404 167.038   3
   2  11  -7 878.787 307.350   4
  -2  11  -5 3141.58 373.121   2
   2  11  -5 3023.56 452.799   4
  -2  11  -5 2384.55 356.410   3
  -2  11  -3 5649.13 510.860   3
   2  11  -3 5514.99 517.648   4
  -2  11  -3 6459.52 516.053   2
   2 -11  -3 6372.98 542.292   2
   2 -11  -1 1718.74 304.230   2
  -2  11  -1 1853.86 293.010   3
  -2  11  -1 1652.45 280.157   2
   2  11   1 1839.89 138.864   4
  -2  11   1 1780.54 281.091   2
  -2  11   1 1442.50 255.046   3
   2 -11   1 1311.08 256.901   2
   2 -11   3 5151.91 492.313   2
  -2  11   3 6982.55 536.503   2
  -2  11   3 6938.41 535.948   3
  -2 -11   5 3139.19 463.961   5
  -2  11   5 3289.47 371.593   2
  -2  11   5 3534.78 370.193   3
  -2 -11   7 950.761 285.468   5
  -2  11   7 1064.20 229.491   2
   2  11   7 1042.32 239.960   2
   2 -11   7 779.684 326.989   5
  -2 -11   9 147.256 262.370   5
   2  11   9 165.089 137.668   2
  -2  11   9 248.509 134.733   2
   2 -11   9 249.547 271.522   5
   2 -11  11-42.4646 241.212   5
  -2 -11  11 626.312 396.000   5
  -2 -11  13-281.639 400.098   5
   2  12 -12 325.619 365.138   4
   2  12 -10 974.335 401.340   4
   2 -12 -10 1440.97 393.510   4
   2  12  -8 774.650 334.131   4
   2  12  -8 944.457 195.985   2
  -2  12  -8 877.441 220.156   2
   2  12  -6 4686.19 622.019   4
  -2  12  -6 4456.23 454.747   2
   2  12  -4 6475.18 626.429   4
  -2  12  -4 6006.89 521.002   2
   2 -12  -2 203.085 140.453   2
  -2  12  -2 409.193 141.550   2
   2  12  -2 178.918 74.0238   4
  -2  12   0 123.441 113.734   2
  -2  12   0 192.306 122.500   3
   2  12   0 198.158 80.2253   4
   2 -12   0 94.8153 131.811   2
  -2  12   2 557.137 210.637   2
  -2  12   2 405.904 169.627   3
   2 -12   2 348.741 140.383   4
   2 -12   2 361.071 158.851   2
  -2  12   4 6378.55 540.365   2
  -2  12   4 6335.34 548.392   3
  -2  12   6 4356.49 454.519   3
  -2 -12   6 4671.52 614.795   5
  -2  12   6 4450.98 463.015   2
   2  12   8 612.287 165.607   2
  -2 -12   8 342.709 301.335   5
   2 -12   8 695.771 342.770   5
  -2  12   8 602.888 201.926   2
  -2 -12  10 1120.48 409.289   5
   2 -12  10 3640.72 743.385   5
   2 -12  12 1083.49 492.787   5
  -2 -12  12 95.1456 206.310   5
   2  13 -11 494.415 360.296   4
   2  13  -9 656.933 330.882   4
   2 -13  -9 515.697 237.413   4
   2  13  -7 1546.20 382.691   4
  -2  13  -7 1240.36 250.330   2
   2  13  -7 1563.77 287.780   2
  -2  13  -5 1522.34 291.466   2
   2  13  -5 1461.33 335.755   4
  -2  13  -3 935.046 240.766   2
   2  13  -3 777.314 209.949   4
  -2  13  -1 115.208 117.386   2
   2  13  -1 45.1205 87.2966   4
   2 -13   1 33.1337 80.5903   4
  -2  13   1 90.8526 128.583   2
  -2  13   3 945.112 222.287   2
  -2  13   5 2119.11 324.616   2
   2 -13   7 1587.37 435.805   5
   2  13   7 1813.57 316.754   2
  -2 -13   7 1426.46 386.719   5
  -2  13   7 1878.39 318.792   2
   2 -13   9 587.095 340.870   5
  -2 -13   9 546.213 303.582   5
   2  13   9 341.444 141.876   2
  -2  13   9 676.715 208.119   2
   2 -13  11 896.820 528.321   5
  -2 -13  11 607.658 352.077   5
   2  14 -10 896.064 435.310   4
   2 -14 -10 1182.18 313.805   4
   2  14  -8 2773.14 571.701   4
  -2  14  -8 2252.77 362.674   2
   2  14  -8 2817.53 382.115   2
   2  14  -6 12498.0 1026.36   4
  -2  14  -6 11112.4 767.474   2
   2  14  -4 3935.69 505.700   4
  -2  14  -4 3648.31 464.427   2
   2  14  -2 7099.39 556.808   4
  -2  14  -2 6828.22 612.895   2
   2  14   0 1978.30 223.950   4
  -2  14   0 2591.83 377.088   2
   2 -14   2 7633.43 638.294   4
  -2  14   2 8233.23 651.149   2
  -2  14   4 4388.25 481.387   2
  -2 -14   6 11754.7 999.261   5
   2  14   6 12685.8 849.386   2
  -2  14   6 12734.3 832.097   2
  -2 -14   8 2719.01 570.566   5
   2 -14   8 2856.90 605.969   5
  -2  14   8 3150.24 420.853   2
   2  14   8 2549.70 382.625   2
   2 -14  10 633.681 354.247   5
  -2 -14  10 1307.53 453.940   5
  -2 -14  12-149.395 237.311   5
   2 -14  12 788.525 621.704   5
   2  15 -11-9.47524 189.433   4
   2  15  -9 66.1006 162.306   4
   2 -15  -9 103.984 153.290   4
   2  15  -7 1804.79 464.290   4
  -2  15  -7 1780.76 338.044   2
   2  15  -7 2621.92 390.048   2
  -2  15  -5 146.764 135.836   2
   2  15  -5 270.551 203.335   4
  -2  15  -3 613.847 212.358   2
   2  15  -3 310.955 156.045   4
  -2  15  -1 7438.08 641.344   2
   2  15  -1 6463.37 489.044   4
   2 -15   1 6913.77 581.228   4
  -2  15   1 7795.18 664.855   2
  -2  15   3 655.164 217.544   2
  -2  15   5 248.533 148.959   2
  -2 -15   7 2628.22 532.351   5
   2  15   7 2072.61 363.840   2
  -2  15   7 2574.12 380.874   2
  -2 -15   9 291.241 238.991   5
   2  15   9-57.8286 105.915   2
  -2  15   9 75.3323 98.1311   2
  -2 -15  11 20.9801 181.009   5
   2 -15  11-286.056 266.351   5
   2  16 -10 1150.38 495.093   4
   2  16  -8 2090.92 365.929   2
   2  16  -8 2144.09 491.515   4
  -2  16  -8 1654.65 323.513   2
   2  16  -6 3647.02 575.680   4
   2  16  -6 3954.27 501.030   2
  -2  16  -6 3529.09 472.396   2
  -2  16  -4 2748.72 422.301   2
   2  16  -4 2937.16 471.137   4
  -2  16  -2 454.751 193.154   2
   2  16  -2 232.631 133.726   4
  -2  16   0-26.7821 89.6960   2
  -2  16   2 284.551 161.198   2
  -2  16   4 2907.14 444.843   2
  -2  16   6 3508.20 460.530   2
   2  16   6 3700.08 491.295   2
  -2 -16   8 1844.10 466.851   5
   2 -16   8 1573.73 532.255   5
  -2  16   8 2400.40 397.729   2
   2  16   8 2252.27 391.431   2
   2 -16  10 146.489 191.076   5
  -2 -16  10 297.360 222.087   5
  -2 -16  12 864.178 492.985   5
   2  17 -11 32.3572 240.477   4
   2  17  -9 167.100 305.640   4
  -2  17  -7 3904.37 510.514   2
   2  17  -7 4198.05 693.025   4
   2  17  -7 4198.87 517.283   2
   2  17  -5 1074.89 307.480   4
  -2  17  -5 1074.65 265.765   2
   2  17  -5 1278.12 324.027   2
  -2  17  -3 101.260 153.852   2
   2  17  -3 140.827 132.106   4
  -2  17  -1 1828.19 354.439   2
   2  17  -1 1742.12 280.689   4
   2 -17   1 1684.25 304.201   4
  -2  17   1 2161.52 391.443   2
  -2  17   3 64.3832 98.5481   2
  -2  17   5 887.065 289.834   2
   2  17   5 1279.16 301.741   2
  -2 -17   7 4101.50 668.665   5
   2  17   7 5014.87 586.404   2
  -2  17   7 5046.32 587.722   2
  -2 -17   9-70.4725 194.377   5
   2 -17   9-61.2677 230.715   5
   2 -17  11 33.8868 236.253   5
  -2 -17  11 272.615 258.781   5
   2  18 -10 65.9460 237.642   4
   2  18  -8 3835.32 712.402   4
   2  18  -8 2864.19 448.799   2
  -2  18  -8 2614.73 444.199   2
  -2  18  -6 3531.43 502.366   2
   2  18  -6 4143.20 652.910   4
   2  18  -6 4022.22 538.048   2
  -2  18  -4 1523.36 332.474   2
   2  18  -4 1542.90 360.620   4
   2  18  -2 1257.87 274.762   4
  -2  18  -2 1574.13 335.463   2
   2 -18   0 1704.74 296.653   4
  -2  18   0 1280.88 314.857   2
  -2  18   2 2023.08 489.408   2
  -2  18   4 2104.04 394.616   2
   2  18   6 4110.05 573.356   2
  -2  18   6 4632.76 573.824   2
  -2 -18   8 2937.42 635.202   5
   2 -18   8 3999.39 792.181   5
  -2  18   8 3646.56 508.561   2
   2  18   8 3096.51 487.482   2
   2 -18  10 559.278 417.673   5
  -2 -18  10 173.393 209.823   5
   2  19  -9-187.143 321.211   4
   2  19  -7 1469.99 407.796   4
   2  19  -7 1670.85 374.566   2
  -2  19  -7 1526.55 341.630   2
   2  19  -5 1550.39 348.985   2
  -2  19  -5 1202.85 321.310   2
   2  19  -5 861.603 306.858   4
  -2  19  -3 311.947 151.401   2
   2  19  -3 489.309 219.258   4
  -2  19  -1 320.311 172.100   2
   2 -19  -1 456.888 161.611   4
  -2  19   1 18.3058 102.671   2
  -2  19   3 308.137 181.717   2
  -2  19   5 1148.55 317.900   2
   2  19   5 687.616 249.517   2
  -2  19   7 2331.33 419.819   2
   2  19   7 2041.65 423.707   2
  -2 -19   7 1631.54 441.998   5
   2 -19   9-137.979 178.984   5
  -2 -19   9 685.171 304.790   5
   2 -19  11-141.532 322.939   5
  -2 -19  11 57.5177 217.902   5
   2  20 -10-109.072 331.076   4
   2  20  -8 3276.93 497.479   2
   2  20  -8 3019.86 685.628   4
  -2  20  -8 3471.03 523.767   2
   2  20  -6 4676.33 724.090   4
   2  20  -6 4806.52 636.435   2
  -2  20  -6 5137.47 624.621   2
  -2  20  -4 589.342 225.806   2
   2  20  -4 782.921 281.311   4
   2  20  -4 1138.92 308.188   2
  -2  20  -2 4339.28 580.061   2
   2 -20   0 1368.25 270.820   4
  -2  20   0 1589.40 360.954   2
  -2  20   2 5341.55 654.829   2
  -2  20   4 899.124 305.525   2
   2  20   4 993.214 312.714   2
   2  20   6 5436.63 661.010   2
  -2  20   6 5404.21 659.909   2
  -2  20   8 3640.20 567.429   2
   2  20   8 2913.15 513.344   2
  -2 -20   8 3731.64 722.563   5
  -2 -20  10-67.2008 241.711   5
   2 -20  10 662.187 328.750   5
   2  21  -9 468.370 362.512   4
  -2  21  -7 278.734 162.984   2
   2  21  -7 256.095 240.168   4
   2  21  -7 277.908 165.142   2
   2  21  -5 2287.51 449.955   2
   2  21  -5 1563.39 410.066   4
  -2  21  -5 1117.39 314.800   2
   2  21  -3 158.872 181.130   4
  -2  21  -3-85.9011 171.337   2
   2  21  -3 61.4241 100.954   2
   2 -21  -1 1180.95 232.448   4
  -2  21  -1 1367.57 373.523   2
  -2  21   1 1567.97 380.220   2
  -2  21   3 14.1417 184.568   2
   2  21   3-33.9690 117.815   2
  -2  21   5 1981.03 432.493   2
   2  21   5 1914.92 447.773   2
  -2  21   7 619.385 270.818   2
   2  21   7-126.757 157.754   2
  -2 -21   9-393.641 312.090   5
   2 -21   9 168.415 268.125   5
  -2 -21  11 1522.92 491.385   5
   2  22 -10-329.169 271.569   4
   2  22  -8 513.453 237.557   2
   2  22  -8 152.647 312.652   4
  -2  22  -8 800.560 290.646   2
  -2  22  -6 1436.64 378.968   2
   2  22  -6 1310.01 360.866   2
   2  22  -6 1148.97 391.611   4
  -2  22  -4 187.619 100.049   2
   2  22  -4 24.3551 114.042   4
   2  22  -4 94.3593 135.591   2
  -2  22  -2 1171.05 321.718   2
   2  22  -2 1124.57 321.456   2
  -2  22   0 276.055 141.288   2
   2  22   0 487.427 228.192   2
  -2  22   2 1372.94 354.576   2
   2  22   2 1611.44 410.667   2
  -2  22   4 157.219 143.863   2
   2  22   4 378.430 245.370   2
   2  22   6 1253.81 382.946   2
  -2  22   6 1592.12 396.067   2
  -2 -22   8 420.195 257.669   5
  -2  22   8 634.146 281.209   2
   2  22   8 499.907 265.410   2
  -2 -22  10 137.675 180.445   5
   2 -22  10-1.97152 220.417   5
   2  23  -7 316.686 193.514   2
  -2  23  -7 73.7316 122.379   2
   2  23  -7-121.559 156.714   4
  -2  23  -5 959.731 356.810   2
   2  23  -5 851.551 300.928   2
  -2  23  -3 64.7265 105.028   2
   2  23  -3-183.977 193.353   2
  -2  23  -1 290.945 219.216   2
   2  23  -1 567.597 239.398   2
   2  23   1 463.902 252.304   2
  -2  23   1 226.582 180.803   2
  -2  23   3 512.203 268.621   2
   2  23   3 565.762 296.906   2
  -2  23   5 651.147 287.118   2
   2  23   5 560.134 269.314   2
  -2  23   7 320.452 254.722   2
   2  23   7 141.384 195.503   2
   2 -23   9 1031.65 531.524   5
  -2 -23   9 581.600 341.723   5
  -2  24  -6 1371.19 410.896   2
   2  24  -6 1202.54 361.162   2
  -2  24  -4 3257.24 600.063   2
   2  24  -4 4685.42 682.213   2
  -2  24  -2 698.594 299.541   2
   2  24  -2 1226.30 368.494   2
  -2  24   0 4112.70 639.516   2
   2  24   0 3540.24 623.132   2
  -2  24   2 1800.97 438.721   2
   2  24   2 1438.88 440.152   2
   2  24   4 3758.05 621.662   2
  -2  24   4 4971.83 708.180   2
   2  24   6 1190.30 410.341   2
  -2  24   6 1175.46 393.573   2
   2  24   8 156.287 127.756   2
  -2  24   8 206.687 147.306   2
  -2 -24   8 598.087 407.916   5
  -2 -24  10 856.023 450.645   5
   2  25  -7 205.101 177.202   2
  -2  25  -7 269.773 227.460   2
  -2  25  -5-11.0385 176.717   2
   2  25  -5 94.4955 261.976   2
   2  25  -3 1790.14 460.778   2
  -2  25  -3 2039.38 467.816   2
  -2  25  -1 379.561 238.725   2
   2  25  -1-193.527 184.254   2
   2  25   1 625.358 291.777   2
  -2  25   1 430.622 255.123   2
   2  25   3 2358.79 540.130   2
  -2  25   3 2673.16 539.841   2
  -2  25   5 662.793 310.194   2
   2  25   5 233.626 170.697   2
   2  25   7 380.377 197.144   2
  -2  25   7 681.513 321.045   2
  -2 -25   9 1676.72 576.074   5
   2 -25   9 1087.10 488.530   5
  -2  26  -6 655.452 267.545   2
   2  26  -6 748.983 321.217   2
  -2  26  -4 2054.62 505.961   2
   2  26  -4 2428.05 538.340   2
  -2  26  -2 127.581 163.867   2
   2  26  -2 74.6438 148.927   2
  -2  26   0 1708.87 449.296   2
   2  26   0 2020.43 507.479   2
  -2  26   2 116.569 174.970   2
   2  26   2 75.1537 131.035   2
  -2  26   4 2853.99 550.776   2
   2  26   4 2694.96 557.566   2
   2  26   6 775.166 312.895   2
  -2  26   6 592.750 305.771   2
  -2 -26   8 568.189 389.358   5
  -2  26   8 496.963 271.912   2
   2  26   8 569.804 323.210   2
   2  27  -7 71.0756 167.208   2
  -2  27  -7 235.214 180.844   2
  -2  27  -5 98.2008 222.396   2
   2  27  -5-210.920 185.868   2
  -2  27  -3 364.497 267.742   2
   2  27  -3 424.473 240.493   2
  -2  27  -1 110.337 200.670   2
   2  27  -1 191.026 237.875   2
  -2  27   1 208.176 111.196   2
   2  27   1 1032.54 363.662   2
   2  27   3 405.234 248.315   2
  -2  27   3 340.937 221.609   2
  -2  27   5 384.002 245.854   2
   2  27   5-30.4188 123.493   2
   2  27   7-136.805 156.948   2
  -2  27   7 16.4665 151.449   2
  -2 -27   9-497.640 301.342   5
   2  28  -6-13.6172 160.127   2
  -2  28  -6 544.148 305.667   2
  -2  28  -4 2038.31 509.130   2
   2  28  -4 1538.31 436.009   2
   2  28  -2 264.605 193.274   2
  -2  28  -2 512.802 280.533   2
  -2  28   0 508.836 291.567   2
   2  28   0 581.461 292.741   2
  -2  28   2 387.769 268.183   2
   2  28   2 360.109 280.461   2
  -2  28   4 1408.74 438.446   2
   2  28   4 664.639 337.962   2
  -2  28   6 163.982 222.067   2
   2  28   6 299.055 187.720   2
   2  28   8 348.253 323.131   2
  -2 -28   8 141.717 212.393   5
  -2  28   8 566.478 300.478   2
   2  29  -7-176.949 216.279   2
  -2  29  -7 90.5679 197.404   2
   2  29  -5 154.265 242.800   2
  -2  29  -5 723.806 359.691   2
  -2  29  -3 258.430 230.986   2
   2  29  -3-168.775 145.841   2
   2  29  -1 108.034 204.287   2
  -2  29  -1-49.9834 169.395   2
  -2  29   1-207.201 213.752   2
   2  29   1-147.249 190.897   2
  -2  29   3-27.8687 293.883   2
   2  29   3 38.0981 177.192   2
  -2  29   5-293.774 254.068   2
   2  29   5 1390.99 408.551   2
   2  29   7 178.831 204.944   2
  -2  29   7 583.402 295.787   2
   2  30  -6 1119.39 443.102   2
  -2  30  -6 1214.34 464.442   2
   2  30  -4 1172.45 481.249   2
  -2  30  -4 808.102 394.982   2
  -2  30  -2 2244.93 566.563   2
   2  30  -2 2009.86 565.259   2
  -2  30   0 503.628 338.527   2
   2  30   0 220.469 245.063   2
   2  30   2 2726.71 629.411   2
  -2  30   2 1833.18 522.003   2
   2  30   4 1549.00 488.576   2
  -2  30   4 890.824 372.897   2
  -2  30   6 981.826 403.029   2
   2  30   6 745.094 342.330   2
  -2  31  -7 170.537 208.414   2
   2  31  -7 40.0127 139.609   2
   2  31  -5-205.493 213.667   2
  -2  31  -5 335.007 238.623   2
  -2  31  -3 865.497 391.348   2
   2  31  -3-87.6845 186.526   2
   2  31  -1 394.701 333.141   2
  -2  31  -1 759.626 373.482   2
  -2  31   1 834.380 405.760   2
   2  31   1 606.163 313.767   2
  -2  31   3 207.109 222.747   2
   2  31   3 509.741 346.147   2
   2  31   5-19.6072 140.553   2
  -2  31   5-13.2445 190.212   2
   2  32  -4 217.993 279.163   2
  -2  32  -4 268.614 265.425   2
  -2  32  -2 1095.91 416.576   2
   2  32  -2 959.162 401.043   2
   2  32   0 506.700 248.885   2
  -2  32   0-254.890 173.351   2
   2  32   2 1033.58 403.465   2
  -2  32   2 1350.80 447.950   2
   3   0 -12 509.962 312.056   4
   3   0 -10-205.062 141.357   4
   3   0  -8 42.7379 34.7776   2
   3   0  -8 3.68761 37.3897   3
   3   0  -6 156.275 68.6168   1
   3   0  -6-8.28707 44.8168   2
   3   0  -4-55.4494 78.1168   1
   3   0  -4-74.2945 92.8642   5
   3   0  -4 73.4248 96.0862   2
   3   0  -2 300.459 119.157   1
   3   0  -2 25.5605 78.1217   2
   3   0   0 137.890 95.0028   2
   3   0   0 181.326 121.648   1
   3   0   2 15.0230 61.3530   2
   3   0   2-8.44356 54.1544   1
   3   0   2 91.0478 118.895   5
   3   0   4-207.895 94.8607   4
   3   0   4 149.911 94.8996   1
   3   0   4 153.356 129.351   5
   3   0   4 27.5636 61.3478   2
   3   0   6 48.7312 45.3641   3
   3   0   6 2.08245 123.018   5
   3   0   6-4.44591 52.6756   1
   3   0   6 27.2681 46.0500   2
   3   0   8-68.2323 145.434   5
   3   0   8 80.8932 38.2025   2
   3   0  10 164.517 232.196   5
   3   0  12 331.584 321.722   5
   3  -1 -13-260.027 228.689   4
   3   1 -13 634.554 336.073   4
   3   1 -11 558.014 341.209   4
   3  -1 -11 641.148 319.064   4
   3  -1  -7 2248.38 200.821   2
   3   1  -7 2305.15 212.305   2
   3   1  -5 1257.37 188.032   2
   3  -1  -5 1203.20 171.254   2
   3  -1  -5 1790.17 326.624   5
   3  -1  -5 1407.76 200.061   1
   3   1  -5 1144.39 167.019   1
   3   1  -5 1511.95 295.767   5
   3  -1  -3 3435.22 329.326   5
   3  -1  -3 3423.53 306.944   1
   3   1  -3 3288.53 288.237   1
  -3  -1  -3 2688.68 333.251   5
   3  -1  -3 3229.16 295.600   2
   3   1  -3 3183.16 306.783   5
  -3  -1  -1 15209.5 637.463   1
   3   1  -1 15710.7 638.580   1
   3  -1  -1 15313.3 634.851   2
   3  -1   1 15915.3 655.994   2
  -3  -1   1 16210.7 656.997   1
   3   1   1 15463.2 637.852   1
   3   1   1 15669.1 479.968   5
   3   1   3 2409.78 284.892   5
   3  -1   3 1879.14 288.412   5
   3   1   3 2303.59 253.764   1
   3  -1   3 2104.23 247.109   1
   3  -1   3 2256.66 248.929   2
   3   1   5 962.842 155.520   1
   3  -1   5 1238.87 286.818   5
   3  -1   5 939.950 228.266   4
   3  -1   5 963.617 169.836   1
   3   1   5 1175.12 273.706   4
   3   1   5 869.795 155.914   2
   3  -1   5 678.596 136.844   3
   3   1   5 984.111 256.274   5
   3  -1   5 1181.72 169.221   2
   3   1   7 1967.42 447.512   5
   3  -1   7 1154.30 350.734   5
   3   1   7 1956.69 160.570   3
   3  -1   7 2130.69 189.254   2
   3   1   7 1898.61 182.368   2
   3  -1   9 4671.66 739.894   5
   3   1   9 4970.82 718.534   5
   3  -1  11 795.499 351.755   5
   3   1  11 501.645 382.164   5
   3  -1  13 92.2468 366.897   5
   3  -2 -12 1221.37 429.370   4
   3   2 -12 645.554 235.453   4
   3   2 -10 1521.88 451.557   4
   3   2  -8 974.128 117.377   2
   3  -2  -6 3620.42 304.833   1
   3   2  -6 4099.90 325.240   2
   3  -2  -6 4310.50 306.948   2
   3   2  -4 6127.15 485.766   5
   3  -2  -4 5391.77 393.588   1
  -3  -2  -4 5282.60 385.599   1
   3   2  -4 5575.68 368.379   1
   3  -2  -4 5637.71 486.491   5
   3  -2  -4 5480.85 373.506   2
  -3  -2  -4 5262.09 504.842   5
   3  -2  -2 2140.86 246.414   2
  -3  -2  -2 1914.07 242.885   1
  -3   2  -2 1945.03 242.701   2
   3   2  -2 1975.14 229.986   1
  -3  -2  -2 1872.58 228.985   5
   3   2  -2 1876.04 184.844   5
  -3  -2   0 5545.76 390.270   1
   3   2   0 5737.29 390.288   1
  -3   2   0 5786.03 409.700   2
   3  -2   0 6391.82 412.105   2
  -3  -2   2 2141.46 243.654   1
   3   2   2 2384.41 251.535   1
  -3   2   2 1564.43 233.419   2
   3   2   2 1625.68 193.634   5
   3  -2   2 1809.20 226.025   2
   3  -2   4 4739.77 501.583   5
   3  -2   4 4847.85 481.950   4
   3   2   4 6006.86 486.590   4
  -3  -2   4 5378.79 437.961   5
  -3  -2   4 5720.51 398.546   1
   3   2   4 5092.22 345.902   1
   3  -2   4 5341.36 366.878   2
   3   2   4 5057.38 464.984   5
   3  -2   6 3984.25 313.549   1
   3   2   6 3022.35 485.593   5
   3  -2   6 3940.47 277.739   3
   3   2   6 3925.14 314.256   2
   3  -2   6 3897.95 288.098   2
  -3  -2   6 3856.59 470.687   5
   3  -2   6 3972.38 529.544   5
   3   2   8 899.106 106.825   2
   3  -2   8 1158.19 349.596   5
   3   2   8 538.722 249.090   5
   3   2  10 1089.31 436.248   5
   3  -2  10 1932.03 518.700   5
   3  -2  12 820.725 412.374   5
   3  -3 -13 85.1975 276.210   4
   3   3 -13 459.155 377.579   4
   3  -3 -11 625.916 349.863   4
   3   3 -11 140.603 251.201   4
   3  -3  -7 1425.24 178.428   2
   3  -3  -7 1255.75 176.373   1
   3   3  -7 1501.61 195.471   2
   3  -3  -7 1842.32 191.814   3
   3   3  -5 4135.88 457.304   5
  -3  -3  -5 3860.63 330.479   1
   3  -3  -5 3750.07 301.318   2
  -3   3  -3 1156.04 200.720   2
   3   3  -3 1431.58 198.218   5
  -3  -3  -3 993.925 182.776   1
   3   3  -3 1391.87 183.884   1
   3  -3  -3 1574.33 212.762   2
  -3  -3  -3 858.574 199.763   5
   3   3  -1 32308.5 912.713   1
  -3  -3  -1 31176.8 625.057   5
  -3  -3  -1 30331.9 916.561   1
  -3   3  -1 30524.1 953.281   2
   3  -3  -1 31280.5 912.912   2
  -3   3   1 30038.4 940.951   2
   3   3   1 29431.3 867.685   1
  -3  -3   1 31179.2 931.178   1
   3   3   1 29924.5 602.192   5
   3  -3   1 30460.7 904.022   2
   3   3   3 1015.24 195.731   5
  -3   3   3 1032.86 196.270   2
  -3  -3   3 1287.56 204.406   1
  -3  -3   3 1132.93 181.668   5
   3  -3   3 1358.00 200.543   2
   3   3   3 1212.36 199.566   1
   3  -3   3 1003.19 173.040   3
  -3  -3   5 3031.17 379.328   5
   3   3   5 3823.08 414.756   4
  -3  -3   5 3307.93 315.226   1
   3   3   5 3241.92 423.606   5
   3  -3   5 3437.59 279.422   2
   3  -3   5 2921.97 449.372   5
   3  -3   5 3313.61 278.575   3
   3  -3   7 1588.79 358.840   5
   3  -3   7 1745.03 206.413   1
   3   3   7 1606.96 201.501   2
  -3  -3   7 2255.52 396.460   5
   3   3   7 1467.05 398.327   5
   3  -3   7 1335.88 179.506   2
   3   3   9 3378.29 586.087   5
   3  -3   9 3923.40 674.049   5
  -3  -3   9 3916.93 609.937   5
   3  -3  11 566.370 374.959   5
   3  -3  13 730.875 406.753   5
   3  -4 -14-163.685 262.539   4
   3  -4 -12 373.063 266.630   4
   3   4 -12 8.30264 242.686   4
   3   4 -10 595.337 269.603   4
   3   4  -8 1718.49 214.221   2
   3  -4  -8 1676.40 183.938   1
   3  -4  -6 1484.28 201.767   2
  -3  -4  -6 1421.07 209.095   1
   3  -4  -6 1607.83 205.408   3
   3  -4  -4 317.956 110.188   2
  -3  -4  -4 308.626 116.481   1
   3  -4  -4 99.2171 73.3847   3
  -3  -4  -4 157.332 99.2069   5
  -3   4  -4 292.093 127.956   2
   3   4  -4 247.440 103.673   5
  -3   4  -2 265.804 126.811   2
   3  -4  -2 422.572 127.185   2
  -3  -4  -2 116.412 79.2021   5
  -3  -4  -2 318.798 116.596   1
  -3  -4   0 3043.64 301.708   1
   3   4   0 3364.97 308.686   1
   3  -4   0 2531.47 284.808   2
  -3   4   0 2946.87 304.548   2
  -3  -4   2 333.030 130.080   1
   3  -4   2 194.832 89.4178   2
   3  -4   2 60.2693 62.9105   3
  -3   4   2 46.7384 78.0267   2
  -3  -4   2 273.004 83.4568   5
  -3  -4   4 253.506 115.113   1
   3  -4   4 263.431 178.856   5
   3   4   4 219.737 108.444   4
   3  -4   4 146.155 90.0309   2
   3  -4   4 361.641 133.979   3
  -3   4   4 393.421 141.226   2
  -3  -4   4 346.320 122.531   5
   3   4   4 198.293 125.103   5
   3  -4   4 357.875 154.452   4
   3  -4   6 1446.89 336.796   5
  -3  -4   6 1166.32 257.360   5
  -3  -4   6 1354.95 218.447   1
   3   4   6 977.105 261.325   5
   3  -4   6 1585.87 211.455   2
   3  -4   8 1582.71 446.979   5
   3   4   8 1518.66 178.661   2
   3  -4   8 1550.89 182.810   1
  -3  -4   8 3079.71 509.411   5
   3   4   8 1732.56 393.634   5
   3  -4  10 838.507 359.596   5
  -3  -4  10 225.303 250.308   5
   3  -4  12 980.457 531.141   5
   3  -5 -13 203.241 188.093   4
   3   5 -13 678.981 409.147   4
   3   5 -11 530.642 365.278   4
   3  -5 -11 1671.16 453.918   4
   3   5  -9 1301.54 385.230   4
   3  -5  -7 2364.86 259.182   2
  -3  -5  -7 2237.06 261.110   1
   3  -5  -5 1665.96 221.993   2
  -3   5  -5 1398.48 228.732   2
   3  -5  -5 1917.29 233.629   3
  -3  -5  -5 1741.68 242.504   1
   3  -5  -3 2572.78 274.130   2
  -3  -5  -3 2814.47 304.024   1
   3  -5  -3 2182.87 253.118   3
  -3   5  -3 2758.47 302.440   2
  -3  -5  -3 2656.31 301.526   5
  -3  -5  -1 86.5986 102.683   1
   3  -5  -1 57.1011 65.3021   2
  -3   5  -1 62.7537 82.7641   2
   3  -5  -1 142.707 108.995   3
  -3  -5  -1 38.6567 53.8361   5
  -3   5   1 101.316 92.4031   2
  -3  -5   1 156.646 78.0945   1
   3  -5   1 174.269 105.578   2
   3  -5   1-83.4270 76.6962   3
  -3  -5   3 3018.59 310.193   1
  -3  -5   3 2769.65 274.279   5
   3  -5   3 3142.23 306.565   3
   3  -5   3 2822.18 285.999   2
  -3   5   3 2993.75 305.934   2
  -3  -5   5 1279.27 252.688   5
   3  -5   5 1422.00 201.298   2
   3  -5   5 1628.51 354.429   5
  -3  -5   5 1864.44 255.598   1
  -3   5   5 1611.85 249.822   2
   3   5   5 1687.17 270.652   4
  -3  -5   7 2084.05 398.099   5
   3  -5   7 3020.31 519.533   5
   3  -5   7 2297.17 250.680   2
  -3  -5   7 2173.29 272.210   1
   3  -5   9 907.098 351.412   5
  -3  -5   9 1843.96 468.490   5
   3   5   9 714.344 92.4500   2
  -3  -5  11 1270.39 427.140   5
   3  -5  11 702.511 374.234   5
   3  -6 -14-149.701 262.971   4
   3   6 -12-340.494 283.237   4
   3  -6 -12 41.7816 228.202   4
   3   6 -10 310.531 180.076   4
   3  -6  -8 274.009 129.929   1
  -3  -6  -6 4227.23 379.021   1
  -3   6  -6 3980.62 379.938   2
   3  -6  -6 4109.95 359.817   2
  -3  -6  -4 2178.23 328.460   5
   3  -6  -4 2672.90 279.204   2
  -3  -6  -4 2038.23 277.958   1
  -3   6  -4 2277.95 302.457   2
   3  -6  -4 2692.05 285.049   3
   3  -6  -2 402.616 123.241   2
  -3   6  -2 890.397 182.381   2
   3  -6  -2 649.566 164.622   3
  -3  -6  -2 842.522 156.087   5
  -3  -6  -2 653.871 166.133   1
   3  -6   0 116.495 83.5421   2
  -3   6   0 254.280 115.706   2
   3  -6   0 62.2968 88.7460   3
  -3  -6   0 357.514 145.438   1
  -3  -6   2 736.586 132.329   5
   3  -6   2 823.312 178.449   2
  -3   6   2 750.766 171.597   2
   3  -6   2 642.546 150.650   3
  -3  -6   2 745.447 164.080   1
  -3  -6   4 2331.58 303.432   5
   3   6   4 2289.30 260.294   4
   3  -6   4 2038.49 263.517   3
  -3  -6   4 2497.47 296.251   1
   3  -6   4 2642.33 291.367   2
  -3   6   4 2258.56 289.204   2
  -3  -6   6 4350.83 517.754   5
   3  -6   6 3507.09 569.497   5
  -3  -6   6 4536.29 400.221   1
   3  -6   6 4200.28 359.883   2
  -3   6   6 4933.70 426.791   2
  -3  -6   8 568.829 216.345   5
   3  -6   8 246.180 108.401   1
   3  -6   8 410.077 230.925   5
   3  -6  10-24.6873 165.347   5
  -3  -6  10 308.033 339.884   5
   3  -6  12 192.241 310.372   5
   3  -7 -13-37.4315 188.553   4
   3   7 -11 3057.49 697.529   4
   3  -7 -11 2921.06 580.615   4
   3   7  -9 359.650 270.658   4
  -3  -7  -7 5559.41 445.612   1
  -3   7  -7 4424.18 422.740   2
   3  -7  -7 6054.10 452.356   2
  -3  -7  -5 505.458 148.471   1
   3  -7  -5 827.359 172.470   3
   3  -7  -5 585.399 152.366   2
  -3   7  -5 599.569 173.188   2
  -3   7  -3 12505.3 683.933   2
  -3  -7  -3 13004.7 689.118   5
  -3  -7  -3 13104.8 679.796   1
   3  -7  -3 13482.5 679.179   2
   3  -7  -3 13550.9 654.999   3
   3  -7  -1 871.108 174.965   2
  -3   7  -1 883.726 193.503   2
   3  -7  -1 776.663 173.605   3
  -3   7  -1 767.883 175.625   3
   3  -7   1 816.334 177.715   2
   3  -7   1 901.611 199.463   3
  -3   7   1 1020.52 199.800   2
   3  -7   3 12297.9 637.002   3
  -3  -7   3 13148.6 682.514   1
  -3  -7   3 12789.5 631.588   5
   3  -7   3 13097.5 652.263   2
  -3   7   3 13771.9 700.648   2
  -3  -7   5 842.918 221.199   5
   3  -7   5 855.723 183.639   2
   3   7   5 891.108 197.110   4
  -3   7   5 1073.61 205.953   2
  -3  -7   5 965.273 198.124   1
   3  -7   7 5235.34 727.953   5
  -3  -7   7 5225.34 452.292   1
  -3  -7   7 6163.15 660.575   5
  -3   7   7 6305.75 483.961   2
  -3  -7   9 283.858 249.566   5
   3   7   9 269.423 87.8466   2
   3  -7   9 422.810 284.133   5
   3  -7   9 199.848 105.980   1
   3  -7  11 2542.19 672.921   5
  -3  -7  11 2746.22 622.122   5
   3   8 -12-18.2362 257.207   4
   3  -8 -12 720.970 330.608   4
   3   8 -10 1752.40 497.885   4
  -3   8  -8 1122.65 228.474   2
   3   8  -8 1007.80 332.158   4
  -3  -8  -6 26.6977 72.6098   1
   3  -8  -6-97.0762 104.693   2
  -3   8  -6 60.6753 83.6966   2
   3  -8  -4 5293.39 440.595   2
   3  -8  -4 5278.60 419.132   3
  -3  -8  -4 5129.27 446.772   1
  -3  -8  -4 5312.79 516.377   5
  -3   8  -4 5025.31 459.606   2
  -3   8  -2 8389.60 553.732   3
   3  -8  -2 8841.40 554.950   3
   3  -8  -2 8572.26 561.821   2
  -3   8  -2 9153.36 584.064   2
   3  -8   0 116.802 89.1815   2
   3  -8   0 195.494 118.365   3
  -3   8   0 233.158 97.2111   3
  -3   8   0 338.449 138.474   2
  -3   8   2 8677.80 573.949   2
   3  -8   2 7951.48 541.248   3
   3  -8   2 8028.62 539.489   2
   3   8   4 4660.50 338.349   4
  -3  -8   4 4966.77 444.029   1
   3  -8   4 3967.18 381.467   2
  -3   8   4 5281.83 455.912   2
  -3  -8   4 4952.79 461.393   5
  -3  -8   6 68.0928 114.234   5
  -3  -8   6 139.274 114.980   1
   3  -8   6 105.674 159.922   5
   3  -8   6-50.3380 92.9816   2
  -3   8   6 91.4384 96.3140   2
  -3  -8   8 1168.09 343.374   5
   3  -8   8 1268.81 416.448   5
  -3  -8   8 1174.89 234.777   1
  -3   8   8 1131.96 233.443   2
   3  -8  10 209.586 253.434   5
  -3  -8  10 666.954 349.536   5
   3  -8  12-154.437 203.861   5
  -3  -8  12 1092.99 415.636   5
   3  -9 -13 481.721 192.193   4
   3   9 -11 2245.52 561.973   4
   3  -9 -11 2181.17 515.807   4
   3   9  -9 405.761 273.882   4
  -3  -9  -7 816.573 187.129   1
  -3   9  -7 828.448 218.152   2
   3  -9  -5 772.707 179.559   2
  -3   9  -5 907.894 212.377   2
  -3  -9  -5 1034.39 219.560   1
   3  -9  -3 3325.33 357.440   3
  -3   9  -3 3428.47 386.371   2
  -3   9  -3 3001.38 369.544   3
   3  -9  -3 3777.95 388.654   2
  -3   9  -1 4036.03 399.931   3
   3  -9  -1 4631.40 425.519   3
   3  -9  -1 4054.39 414.511   2
  -3   9  -1 4708.23 440.191   2
  -3   9   1 3996.14 397.104   3
   3  -9   1 3647.63 400.292   2
  -3   9   1 3950.48 407.722   2
   3  -9   1 3928.08 391.239   3
   3   9   3 3316.20 231.653   4
   3  -9   3 3253.99 377.822   2
  -3   9   3 3641.03 383.974   2
  -3  -9   5 1152.44 261.205   5
  -3   9   5 1462.01 270.875   2
  -3  -9   5 1255.49 250.111   1
   3  -9   5 954.013 196.210   2
  -3  -9   7 1194.55 317.529   5
   3  -9   7 833.332 350.748   5
  -3   9   7 1283.51 243.225   2
  -3  -9   7 1009.54 216.109   1
  -3   9   9 328.486 140.188   2
   3  -9   9 51.0540 296.857   5
  -3  -9   9 231.741 293.330   5
   3   9   9-32.3722 75.1745   2
  -3  -9  11 2574.72 590.918   5
   3  -9  11 2384.02 670.172   5
  -3  -9  13 498.323 340.666   5
   3  10 -12 25.6493 189.669   4
   3 -10 -12 620.137 387.356   4
   3  10 -10 817.279 328.782   4
   3  10  -8 585.414 299.343   4
  -3  10  -8 146.315 71.2411   2
  -3 -10  -6 1541.71 270.399   1
  -3  10  -6 2442.32 340.947   2
   3 -10  -6 1552.34 268.672   2
   3 -10  -4 2281.97 318.289   2
  -3  10  -4 2212.68 337.079   3
  -3  10  -4 2729.38 350.542   2
   3 -10  -2 2191.93 327.448   2
  -3  10  -2 2871.59 353.592   3
  -3  10  -2 3174.97 370.879   2
   3 -10   0 156.247 129.899   2
  -3  10   0 346.200 174.746   2
  -3  10   0 137.997 131.843   3
  -3  10   2 2689.37 345.090   3
   3 -10   2 2759.97 361.202   2
  -3  10   2 3084.66 372.827   2
   3 -10   4 2405.70 339.134   2
  -3 -10   4 2357.13 351.459   5
  -3  10   4 2831.86 352.672   2
   3 -10   6 1401.37 261.019   2
  -3 -10   6 1863.82 309.090   1
  -3  10   6 1666.99 280.619   2
  -3 -10   6 2013.03 383.393   5
  -3 -10   8 701.988 287.641   5
   3 -10   8 917.104 363.669   5
  -3 -10   8 410.639 148.088   1
  -3  10   8 455.171 160.399   2
   3 -10  10 1549.96 509.549   5
  -3 -10  10 360.831 256.060   5
   3 -10  12-590.746 356.202   5
  -3 -10  12-62.7556 194.157   5
   3  11 -11 851.450 397.378   4
   3 -11 -11 987.320 333.252   4
   3  11  -9 709.813 296.097   4
   3  11  -7 724.671 316.755   4
  -3  11  -7 253.091 112.854   2
  -3 -11  -7 241.757 146.901   1
   3 -11  -5 8083.65 643.525   2
  -3  11  -5 8211.69 628.941   2
   3 -11  -3 3657.75 419.670   2
  -3  11  -3 3386.11 394.149   2
   3 -11  -1 1891.97 315.920   2
  -3  11  -1 2403.93 333.323   3
  -3  11  -1 2797.98 367.482   2
  -3  11   1 2107.87 325.508   3
   3 -11   1 1641.98 305.927   2
  -3  11   1 1878.89 302.639   2
   3  11   3 3828.25 180.570   4
  -3  11   3 3952.05 438.265   3
   3 -11   3 3389.89 415.217   2
  -3  11   3 4380.82 457.518   2
  -3 -11   5 8312.80 713.391   5
  -3  11   5 8628.39 657.793   2
  -3 -11   7 335.261 155.830   5
   3 -11   7-54.2312 172.846   5
  -3  11   7 233.872 76.1476   2
   3  11   9 572.956 181.308   2
  -3 -11   9 953.710 334.507   5
   3 -11   9 393.535 308.090   5
  -3  11   9 483.330 173.299   2
   3 -11  11 1936.96 613.119   5
  -3 -11  11 763.602 332.872   5
  -3 -11  13 525.503 312.800   5
   3  12 -12-321.034 286.230   4
   3  12 -10 154.118 175.000   4
  -3  12  -8 133.881 130.158   2
   3  12  -8 506.910 268.064   4
   3  12  -6 585.031 250.809   4
  -3  12  -6 610.960 183.759   2
  -3  12  -4 1104.56 252.200   2
  -3  12  -2 2100.77 329.502   2
  -3  12   0 9500.41 673.877   2
  -3  12   2 2976.80 366.519   2
  -3  12   4 1080.87 251.400   2
  -3 -12   6 701.784 273.916   5
  -3  12   6 677.049 174.018   2
  -3 -12   8 646.264 280.628   5
   3 -12   8 310.966 312.023   5
  -3  12   8 329.298 179.990   2
   3  12   8 177.700 133.452   2
  -3 -12  10 60.3440 188.705   5
   3 -12  10 282.407 285.352   5
   3 -12  12 26.9533 234.823   5
  -3 -12  12-208.089 276.585   5
   3 -13 -11 514.021 313.641   4
   3  13 -11 644.104 291.763   4
   3  13  -9 1503.83 487.401   4
   3  13  -7 351.819 240.935   4
  -3  13  -7 629.273 215.339   2
   3  13  -5 4781.74 586.933   4
  -3  13  -5 4256.29 489.347   2
  -3  13  -3 337.398 181.648   2
  -3  13  -1 6624.02 584.629   2
  -3  13   1 6615.70 598.197   2
  -3  13   3 93.3986 132.500   2
  -3  13   5 4734.80 505.204   2
  -3 -13   5 4188.49 528.812   5
  -3 -13   7 1319.19 389.995   5
  -3  13   7 670.631 216.320   2
  -3 -13   9 1339.60 407.722   5
   3  13   9 1335.08 266.672   2
   3 -13   9 3103.19 679.624   5
  -3  13   9 1855.27 332.182   2
   3 -13  11 1129.99 531.598   5
  -3 -13  11 1111.89 402.090   5
   3  14 -10 845.170 424.304   4
   3  14  -8 464.307 186.613   4
  -3  14  -8-82.0994 105.871   2
   3  14  -8 255.335 154.684   2
  -3  14  -6 364.665 183.097   2
   3  14  -6 243.480 208.162   4
  -3  14  -4 2085.18 356.528   2
   3  14  -4 2234.89 398.718   4
  -3  14  -2 2513.05 396.870   2
  -3  14   0 567.511 204.811   2
  -3  14   2 3022.84 414.057   2
  -3  14   4 2761.66 407.381   2
  -3  14   6 278.150 133.829   2
  -3 -14   6 396.868 203.828   5
  -3 -14   8 152.890 227.556   5
   3 -14   8 255.897 328.823   5
  -3  14   8 257.791 131.659   2
   3  14   8 190.852 174.611   2
  -3 -14  10 410.419 274.542   5
   3 -14  10 406.771 337.964   5
  -3 -14  12-196.432 247.819   5
   3  15 -11 726.831 289.684   4
   3  15  -9 1059.41 396.068   4
   3  15  -7 319.412 243.278   4
  -3  15  -7 267.636 156.787   2
   3  15  -5 2283.61 440.307   4
  -3  15  -5 2252.15 395.030   2
  -3  15  -3 1269.82 296.406   2
   3  15  -3 1015.79 253.261   4
   3  15  -1 4458.43 417.319   4
  -3  15  -1 4581.50 534.320   2
   3  15   1 4904.62 280.632   4
  -3  15   1 4531.90 520.512   2
  -3  15   3 1555.32 324.562   2
  -3  15   5 2821.88 429.007   2
  -3 -15   7 176.227 133.600   5
  -3  15   7 245.404 157.210   2
  -3 -15   9 2093.66 498.175   5
   3 -15   9 1561.40 544.834   5
  -3  15   9 2042.27 391.150   2
   3 -15  11 296.426 268.840   5
  -3 -15  11 140.120 199.482   5
   3  16 -10-197.914 321.163   4
   3  16  -8 616.825 240.914   4
  -3  16  -8 526.542 203.505   2
   3  16  -8 627.943 221.648   2
  -3  16  -6 879.763 247.838   2
   3  16  -6 516.766 242.575   4
  -3  16  -4 1784.36 354.822   2
   3  16  -4 2219.40 419.495   4
  -3  16  -2 718.261 224.949   2
   3  16  -2 685.719 211.158   4
   3  16   0 2427.80 271.164   4
  -3  16   0 2855.14 425.907   2
  -3  16   2 505.938 198.907   2
  -3  16   4 2217.44 370.561   2
  -3 -16   6 605.881 279.153   5
  -3  16   6 789.619 265.674   2
  -3 -16   8 1123.26 377.176   5
  -3  16   8 962.079 278.094   2
   3  16   8 685.772 244.285   2
   3 -16   8 100.368 238.793   5
  -3 -16  10-12.0197 181.496   5
   3 -16  10 287.349 273.357   5
  -3 -16  12 726.139 383.339   5
   3  17 -11 116.800 347.482   4
   3  17  -9 1008.02 495.845   4
   3  17  -7 5262.05 760.253   4
   3  17  -7 4984.28 588.076   2
  -3  17  -7 5324.05 623.536   2
  -3  17  -5 3542.82 493.422   2
   3  17  -5 3727.59 564.406   4
   3  17  -3 340.925 196.758   4
  -3  17  -3 331.642 181.801   2
   3  17  -1 3123.20 360.715   4
  -3  17  -1 3165.33 468.180   2
  -3  17   1 3664.36 505.332   2
  -3  17   3 586.476 235.914   2
  -3  17   5 3864.73 529.251   2
  -3 -17   7 4767.46 712.098   5
   3  17   7 5779.50 672.338   2
  -3  17   7 5910.90 665.418   2
   3 -17   9 592.049 386.923   5
  -3 -17   9 875.353 314.085   5
   3 -17  11 22.6464 301.552   5
  -3 -17  11 328.913 204.581   5
   3  18 -10 907.560 452.947   4
   3  18  -8 365.659 261.196   4
   3  18  -8 133.832 92.4456   2
  -3  18  -8 157.361 153.010   2
   3  18  -6 599.560 283.535   4
  -3  18  -6 327.843 197.300   2
  -3  18  -4 367.138 195.536   2
   3  18  -4 97.0070 193.529   4
  -3  18  -2 138.275 132.194   2
   3  18  -2 287.312 135.216   4
   3  18   0 5986.49 435.924   4
  -3  18   0 5759.59 635.370   2
  -3  18   2 250.966 160.405   2
  -3  18   4 181.819 146.637   2
  -3  18   6 191.438 123.984   2
   3  18   8 99.1949 124.897   2
  -3 -18   8 620.152 325.283   5
  -3  18   8 355.967 188.738   2
  -3 -18  10 194.146 212.459   5
   3 -18  10 47.8234 246.389   5
  -3 -18  12-31.8639 186.940   5
   3  19  -9 1237.52 537.743   4
   3  19  -7 3837.31 676.171   4
  -3  19  -7 4013.75 585.441   2
   3  19  -7 4516.68 604.935   2
  -3  19  -5-10.5011 96.3919   2
   3  19  -5 7.04611 134.277   4
  -3  19  -3 3338.78 517.591   2
   3  19  -3 2238.30 411.419   4
   3  19  -1 3600.89 399.116   4
  -3  19  -1 4087.83 561.705   2
  -3  19   1 4678.11 611.228   2
  -3  19   3 2182.06 436.146   2
  -3  19   5 48.9502 181.459   2
  -3 -19   7 4515.49 709.479   5
   3  19   7 4392.07 611.472   2
  -3  19   7 5522.49 659.881   2
  -3 -19   9 1301.66 440.629   5
   3 -19   9 1538.96 603.516   5
  -3 -19  11 207.179 288.210   5
   3  20 -10 533.320 377.234   4
   3  20  -8-15.3973 143.330   2
  -3  20  -8 167.825 197.466   2
   3  20  -6 485.623 243.211   4
  -3  20  -6 198.012 191.187   2
   3  20  -6 286.734 159.818   2
   3  20  -4 1013.99 302.555   4
  -3  20  -4 1186.56 315.664   2
  -3  20  -2 2487.59 443.235   2
   3  20  -2 2252.70 380.030   4
  -3  20   0 373.721 190.714   2
  -3  20   2 2265.32 446.260   2
  -3  20   4 730.691 297.077   2
  -3  20   6 273.487 187.721   2
   3  20   6 22.4665 171.521   2
   3  20   8 166.997 181.194   2
  -3 -20   8 81.9513 145.598   5
  -3  20   8 183.613 196.198   2
   3 -20  10 490.965 452.328   5
  -3 -20  10 392.469 223.602   5
   3  21  -9 968.589 402.844   4
   3  21  -7 3470.43 662.564   4
  -3  21  -7 3223.86 545.744   2
   3  21  -7 3970.62 607.485   2
   3  21  -5 3067.74 582.440   4
  -3  21  -5 2849.31 510.176   2
  -3  21  -3 2771.05 495.404   2
   3  21  -3 2195.42 405.645   4
  -3  21  -1 3111.77 505.970   2
  -3  21   1 3401.40 531.614   2
  -3  21   3 2495.21 477.587   2
  -3  21   5 2378.57 470.262   2
  -3 -21   7 3768.63 692.436   5
  -3  21   7 4713.65 663.979   2
   3  21   7 4418.80 646.087   2
  -3 -21   9 1578.77 488.334   5
   3 -21   9 1672.64 634.575   5
  -3 -21  11 853.807 427.493   5
   3  22 -10-106.839 201.797   4
   3  22  -8 154.503 117.444   2
   3  22  -8 54.8900 229.169   4
  -3  22  -8 223.587 132.790   2
   3  22  -6 279.326 247.764   4
  -3  22  -6 212.914 118.902   2
   3  22  -6 220.268 239.481   2
   3  22  -4 369.347 240.308   4
  -3  22  -4 537.488 262.385   2
  -3  22  -2 509.877 253.821   2
   3  22  -2 313.395 157.141   4
  -3  22   0 58.1974 135.642   2
  -3  22   2 604.360 286.344   2
  -3  22   4 348.834 273.298   2
  -3  22   6 370.988 254.481   2
   3  22   6 374.245 211.777   2
  -3 -22   8 344.124 323.755   5
   3  22   8 270.118 203.804   2
  -3  22   8 155.031 185.895   2
  -3 -22  10 91.4421 248.197   5
   3  23  -9 1704.11 619.927   4
   3  23  -7 755.306 344.264   4
  -3  23  -7 754.657 297.928   2
   3  23  -7 1460.39 418.506   2
  -3  23  -5 1986.15 461.684   2
   3  23  -5 1763.85 455.443   4
   3  23  -5 3235.97 572.910   2
   3  23  -3 2603.62 474.873   4
  -3  23  -3 3157.54 566.984   2
  -3  23  -1 1839.73 462.553   2
  -3  23   1 1688.33 407.902   2
  -3  23   3 3042.68 543.044   2
  -3  23   5 3212.57 585.366   2
   3  23   5 2182.42 489.435   2
  -3  23   7 1058.13 337.442   2
  -3 -23   7 1381.06 426.641   5
   3  23   7 909.377 274.584   2
   3 -23   9 5551.70 1060.25   5
  -3 -23   9 1628.27 508.940   5
   3  24  -8 212.731 209.498   4
   3  24  -6 3.41174 224.238   4
  -3  24  -6-45.6614 119.024   2
   3  24  -6 238.744 217.715   2
   3  24  -4 209.117 238.314   2
   3  24  -4 72.6069 131.790   4
  -3  24  -4 21.9486 205.100   2
  -3  24  -2 584.044 280.825   2
  -3  24   0 6.26022 176.154   2
  -3  24   2 659.925 304.382   2
   3  24   4 294.037 310.805   2
  -3  24   4 75.2386 177.919   2
  -3  24   6 3.92229 211.497   2
   3  24   6 358.701 226.582   2
   3  24   8 145.396 199.710   2
  -3 -24   8 228.600 276.696   5
  -3  24   8 227.672 225.018   2
  -3 -24  10 14.0922 284.276   5
   3  25  -9 569.898 432.501   4
   3  25  -7 823.720 392.543   4
  -3  25  -7 471.708 269.453   2
   3  25  -7 475.084 272.958   2
   3  25  -5 1215.88 454.613   4
  -3  25  -5 1591.08 437.290   2
   3  25  -5 954.678 327.185   2
  -3  25  -3 1134.62 440.660   2
   3  25  -3 1538.66 415.415   2
  -3  25  -1 3345.93 628.523   2
  -3  25   1 2985.74 602.076   2
   3  25   3 1744.25 447.992   2
  -3  25   3 1399.39 439.112   2
  -3  25   5 1459.13 459.635   2
   3  25   5 907.956 402.819   2
  -3  25   7 911.976 314.591   2
   3  25   7 910.050 362.377   2
  -3 -25   7 622.149 332.910   5
  -3 -25   9 956.206 433.369   5
  -3  26  -6-93.1299 182.502   2
   3  26  -6 45.3670 175.309   2
  -3  26  -4 221.448 172.588   2
   3  26  -4 92.8619 124.101   2
  -3  26  -2 361.012 223.611   2
   3  26  -2 12.8059 172.529   2
  -3  26   0 290.011 173.580   2
   3  26   0 236.073 237.360   2
  -3  26   2 63.6626 125.226   2
   3  26   2 303.413 238.632   2
  -3  26   4-39.1478 153.098   2
   3  26   4 457.923 282.830   2
  -3  26   6 167.241 170.532   2
   3  26   6-126.859 160.318   2
   3  26   8 237.882 143.216   2
  -3  26   8 326.473 288.022   2
  -3 -26   8-366.231 266.843   5
  -3  27  -7-33.4798 197.950   2
   3  27  -7 393.105 329.537   2
   3  27  -5 973.090 362.271   2
  -3  27  -5 1508.70 438.588   2
   3  27  -3 4707.51 765.173   2
  -3  27  -3 4629.57 754.227   2
  -3  27  -1 1382.08 429.914   2
   3  27  -1 1770.54 519.379   2
  -3  27   1 1570.20 437.801   2
   3  27   1 1419.60 430.382   2
   3  27   3 5631.06 832.386   2
  -3  27   3 5505.03 814.068   2
   3  27   5 618.723 326.272   2
  -3  27   5 1036.96 407.453   2
   3  27   7 400.155 354.697   2
  -3  27   7 301.805 309.711   2
  -3  28  -6 440.014 350.271   2
   3  28  -6 252.218 235.606   2
  -3  28  -4 52.7083 317.764   2
   3  28  -4 391.909 295.665   2
  -3  28  -2 621.956 391.365   2
   3  28  -2 619.605 367.307   2
  -3  28   0 105.190 235.454   2
   3  28   0 176.079 279.165   2
  -3  28   2 467.672 275.374   2
   3  28   2 169.857 221.229   2
  -3  28   4 352.522 280.671   2
   3  28   4 232.098 267.402   2
  -3  28   6 480.299 279.106   2
   3  28   6 158.104 211.647   2
  -3  29  -7-128.737 132.099   2
   3  29  -7 253.769 268.434   2
  -3  29  -5 833.578 390.336   2
   3  29  -5 1007.99 388.221   2
  -3  29  -3 851.840 391.894   2
   3  29  -3 1459.08 489.838   2
  -3  29  -1 423.778 299.966   2
   3  29  -1 250.284 278.812   2
  -3  29   1 1001.09 416.721   2
   3  29   1 982.495 398.379   2
  -3  29   3 987.261 422.144   2
   3  29   3 1918.90 554.713   2
   3  29   5 654.696 317.693   2
  -3  29   5 1031.95 445.597   2
   3  29   7-88.2260 141.907   2
  -3  29   7-64.8758 162.609   2
   3  30  -6 307.572 319.463   2
  -3  30  -6-39.8029 202.071   2
   3  30  -4 191.133 153.456   2
  -3  30  -4 226.406 244.396   2
  -3  30  -2 201.193 274.159   2
   3  30  -2 166.174 311.401   2
   3  30   0-244.924 207.013   2
  -3  30   0 83.2402 202.170   2
   3  30   2 424.209 277.778   2
  -3  30   2-14.4984 178.222   2
   3  30   4 120.201 199.616   2
  -3  30   4-30.2983 136.862   2
  -3  30   6 66.3360 163.618   2
   3  30   6 65.1706 187.407   2
  -3  31  -5 636.822 346.115   2
   3  31  -5 743.077 362.854   2
   3  31  -3 856.816 416.710   2
  -3  31  -3 797.136 403.959   2
  -3  31  -1 1387.75 468.826   2
   3  31  -1 1669.32 530.986   2
   3  31   1 471.518 305.424   2
  -3  31   1 872.530 385.760   2
  -3  31   3 1383.55 450.614   2
   3  31   3 1056.94 337.199   2
   3  31   5 1011.42 427.008   2
  -3  31   5 511.635 331.155   2
   3  32  -2-225.775 265.135   2
  -3  32  -2 47.9095 201.133   2
   3  32   0 541.207 339.719   2
  -3  32   0-11.8045 179.507   2
   3  32   2-215.332 228.238   2
  -3  32   2 331.859 290.493   2
   4   0 -12 1560.28 476.480   4
   4   0  -8 4167.15 313.760   2
   4   0  -6 2823.04 302.788   1
   4   0  -6 2659.98 302.456   2
   4   0  -4 5331.25 429.654   1
   4   0  -4 6004.44 466.612   2
   4   0  -4 5951.25 489.228   5
   4   0  -2 4205.31 392.410   2
   4   0  -2 4032.94 387.987   1
   4   0   0 1327.44 237.237   1
   4   0   0 1426.22 240.851   2
   4   0   2 3455.63 374.022   2
   4   0   2 3725.41 370.345   1
   4   0   2 3471.73 330.768   5
   4   0   4 6328.06 469.925   1
   4   0   4 5636.90 465.527   2
   4   0   4 5109.10 512.006   5
   4   0   6 1836.24 352.277   5
   4   0   6 2362.91 273.803   1
   4   0   6 2630.38 293.063   2
   4   0   8 3859.58 602.079   5
   4   0   8 4591.82 286.751   3
   4   0   8 4028.40 293.572   2
   4   0  10 760.701 309.026   5
   4   0  12 2277.08 656.780   5
   4   1 -13-89.3152 207.438   4
   4  -1 -13 22.6085 292.225   4
   4   1 -11 323.863 309.732   4
   4  -1  -7 327.338 94.7969   2
   4  -1  -7 452.861 123.668   1
   4   1  -7 393.957 120.454   2
   4  -1  -5 1250.75 275.082   5
   4  -1  -5 1262.49 224.706   1
   4   1  -5 1332.67 212.289   1
   4   1  -5 1113.63 215.852   2
   4   1  -5 694.466 206.445   5
   4  -1  -5 1253.00 215.047   2
   4  -1  -3 3469.74 357.540   1
   4   1  -3 3400.99 353.692   1
   4   1  -3 3300.44 312.158   5
   4  -1  -3 3435.62 343.873   2
   4  -1  -1 3273.50 345.595   2
  -4  -1  -1 2989.88 334.229   1
   4  -1  -1 3400.93 364.211   1
   4   1  -1 3766.45 374.299   1
   4  -1   1 3336.81 352.936   2
   4   1   1 2972.52 332.405   1
  -4  -1   1 3857.23 373.360   1
   4  -1   1 2844.52 336.970   1
   4  -1   3 3100.96 336.802   1
   4   1   3 2480.72 283.609   1
   4  -1   3 3159.82 352.624   2
   4   1   3 3092.16 330.042   5
   4  -1   3 3086.38 360.147   5
   4   1   5 756.377 183.448   2
   4  -1   5 1082.55 286.546   5
   4  -1   5 1009.60 192.370   1
   4   1   5 869.948 246.566   4
   4   1   5 1236.28 212.884   1
   4   1   5 1290.34 286.092   5
   4  -1   5 1245.22 214.474   2
   4   1   7 498.590 217.796   5
   4  -1   7 329.921 227.800   5
   4  -1   7 355.521 109.040   2
   4  -1   7 425.367 110.388   3
   4   1   7 399.452 113.059   2
   4  -1   7 455.703 137.534   1
   4   1   9 273.713 258.080   5
   4  -1   9 492.905 284.036   5
   4  -1  11 226.296 263.680   5
   4   1  11-194.954 165.187   5
   4   2 -12 810.154 510.073   4
   4  -2 -12 885.490 383.144   4
   4  -2  -8 2729.73 272.547   3
   4  -2  -8 2590.66 260.065   1
   4  -2  -8 2303.83 241.615   2
   4   2  -8 2478.99 259.852   2
   4  -2  -6 221.193 131.735   1
   4  -2  -6 136.821 101.081   2
   4   2  -6 82.5200 60.7693   2
   4   2  -4 296.881 187.131   5
  -4  -2  -4 162.732 111.778   5
   4   2  -4 183.494 117.498   1
   4  -2  -4 283.730 156.798   5
   4  -2  -4 340.440 132.314   2
   4  -2  -4 348.738 137.526   1
  -4  -2  -2 1723.61 268.068   1
   4  -2  -2 1951.54 267.667   2
   4   2  -2 1866.74 260.186   1
   4   2  -2 1847.01 177.446   5
  -4  -2   0 3697.39 363.271   1
   4   2   0 3560.30 364.071   1
   4  -2   0 3536.44 365.811   2
  -4   2   0 3816.34 386.394   2
   4   2   2 1766.90 220.085   5
  -4  -2   2 1813.87 271.123   1
   4  -2   2 1937.09 277.138   2
   4   2   2 1971.76 270.572   1
   4  -2   4 338.501 150.964   5
   4  -2   4 576.234 172.205   1
   4   2   4 317.950 118.649   1
   4   2   4 417.192 156.136   5
   4  -2   4 377.131 133.181   2
   4  -2   6 488.367 258.814   5
   4  -2   6 350.031 130.207   1
   4  -2   6 279.944 101.672   2
   4   2   6 154.510 164.793   5
   4   2   6 392.106 130.880   2
   4  -2   6 309.046 103.284   3
   4  -2   8 2427.18 500.046   5
   4  -2   8 2858.31 266.388   1
   4   2   8 2181.53 443.792   5
   4  -2   8 2572.38 244.338   2
   4   2   8 2423.15 253.191   2
   4   2   8 2397.43 210.876   3
   4  -2  10 1773.72 488.084   5
   4   2  10 1363.01 480.865   5
   4  -2  12-260.012 256.669   5
   4   3 -13 10.9589 255.193   4
   4  -3 -13 16.2453 191.408   4
   4   3 -11 515.065 311.074   4
   4  -3  -7 1127.97 224.741   1
   4  -3  -7 1161.33 189.087   2
   4   3  -7 976.327 190.892   2
   4  -3  -7 1104.60 183.436   3
   4   3  -5 3201.17 401.606   5
   4  -3  -5 2371.28 309.849   1
   4  -3  -5 2983.69 319.240   2
   4   3  -3 1272.27 193.345   5
  -4   3  -3 1246.21 241.575   2
  -4  -3  -3 1253.63 210.017   5
   4  -3  -3 1486.52 228.219   2
   4   3  -3 1279.38 215.168   1
  -4  -3  -3 1421.02 266.626   1
  -4  -3  -1 1404.29 233.188   1
  -4   3  -1 1178.80 225.341   2
   4  -3  -1 1333.24 227.599   2
   4   3  -1 1378.38 222.052   1
   4   3   1 1098.16 219.547   1
   4   3   1 1189.28 130.945   5
  -4   3   1 1592.54 255.977   2
  -4  -3   1 1318.01 223.597   1
   4  -3   1 1410.09 245.940   2
   4   3   3 863.671 173.386   5
  -4   3   3 1387.77 252.389   2
   4   3   3 1506.53 245.348   1
   4  -3   3 1161.33 221.425   2
  -4  -3   3 1411.77 230.136   1
   4  -3   5 3179.88 467.497   5
   4  -3   5 2591.10 323.574   1
   4   3   5 2695.44 385.173   4
  -4  -3   5 2683.45 318.895   1
  -4  -3   5 2850.48 364.511   5
   4  -3   5 2572.16 294.230   3
   4  -3   5 2794.91 310.155   2
   4   3   5 2596.23 389.109   5
   4   3   7 710.198 177.853   2
   4  -3   7 1057.82 352.074   5
   4   3   7 1012.23 302.179   5
   4  -3   7 1026.06 195.326   1
   4  -3   7 973.026 177.408   2
   4  -3   7 747.464 159.778   3
   4  -3   9 988.731 414.102   5
   4   3   9 1167.41 393.352   5
   4  -3  11-185.280 193.009   5
   4  -4 -12 465.773 247.062   4
   4   4 -12 459.254 327.697   4
   4  -4  -8 1877.68 247.320   1
   4  -4  -8 2581.04 268.373   3
   4  -4  -8 2078.39 250.625   2
   4   4  -8 2271.34 288.890   2
   4  -4  -6 1492.22 232.109   2
   4  -4  -6 1210.06 230.418   1
   4  -4  -6 1577.59 240.843   3
  -4   4  -4 2533.65 343.380   2
  -4  -4  -4 3076.95 359.883   1
   4   4  -4 3552.80 373.737   5
   4  -4  -4 3554.81 355.856   2
  -4  -4  -4 3025.32 396.661   5
  -4  -4  -2 5061.17 439.048   1
   4   4  -2 5883.94 446.934   1
  -4   4  -2 4591.89 446.569   2
   4  -4  -2 5108.50 432.705   2
  -4  -4  -2 5284.40 356.529   5
  -4  -4   0 1113.92 218.532   1
   4  -4   0 1128.73 216.176   2
   4   4   0 1389.89 233.116   1
  -4   4   0 1015.63 200.458   2
   4   4   2 5514.52 454.773   1
  -4  -4   2 5272.18 447.715   1
  -4   4   2 5661.68 476.516   2
   4   4   2 4619.31 327.783   5
   4  -4   2 5130.42 425.305   2
  -4   4   4 2480.70 332.316   2
  -4  -4   4 2457.27 314.880   1
  -4  -4   4 2640.04 303.709   5
   4  -4   4 2114.69 277.554   3
   4  -4   4 2745.24 322.250   2
   4   4   4 2391.07 337.029   5
   4   4   6 1619.16 363.493   5
   4  -4   6 1802.89 242.589   2
   4  -4   6 2125.40 257.390   3
  -4  -4   6 1799.48 270.171   1
   4  -4   6 1843.34 270.022   1
  -4  -4   6 1828.51 324.730   5
   4  -4   6 1612.89 391.230   5
   4  -4   8 2683.80 547.673   5
   4  -4   8 2216.35 272.432   1
   4  -4   8 2067.89 247.617   2
   4   4   8 2018.78 273.688   2
  -4  -4   8 2484.34 444.581   5
   4   4   8 2552.85 507.891   5
   4  -4  10 3095.46 667.894   5
   4  -4  12 845.161 554.234   5
   4  -5 -13 1208.12 473.929   4
   4   5 -11 396.419 351.069   4
   4  -5  -7 72.3591 48.8544   2
   4  -5  -7 170.214 88.6905   3
   4  -5  -7 183.576 116.038   1
  -4   5  -5 2675.43 339.205   2
   4  -5  -5 2854.60 311.638   3
  -4  -5  -5 3109.58 366.887   1
   4  -5  -5 2975.96 328.483   2
  -4  -5  -3 1677.95 250.931   5
   4  -5  -3 2244.90 304.109   2
  -4  -5  -3 1975.75 302.406   1
  -4   5  -3 1660.48 272.498   2
  -4  -5  -1 9942.32 629.961   1
   4   5  -1 10765.9 614.906   1
  -4  -5  -1 10409.8 377.647   5
   4  -5  -1 10614.3 633.298   2
  -4   5  -1 10854.1 655.934   2
  -4  -5   1 11422.7 661.929   1
   4   5   1 9931.10 608.092   1
   4  -5   1 10475.4 628.357   2
  -4   5   1 10387.3 651.367   2
  -4  -5   3 1643.89 207.315   5
   4  -5   3 1806.22 260.349   2
  -4  -5   3 1842.79 278.126   1
   4  -5   3 1633.90 266.877   3
  -4   5   3 2127.98 310.032   2
  -4   5   5 3161.52 364.855   2
   4   5   5 3069.04 383.281   4
   4  -5   5 2870.17 455.854   5
  -4  -5   5 2801.50 352.215   1
   4  -5   5 3049.99 326.031   3
   4   5   5 3128.80 428.110   5
   4  -5   5 3336.84 338.073   2
  -4  -5   5 2874.41 364.681   5
  -4  -5   7 443.318 218.223   5
   4  -5   7 68.8285 161.490   5
   4  -5   7 345.461 150.931   1
   4  -5   7 103.508 84.0630   2
   4  -5   9 1464.81 437.724   5
  -4  -5   9 696.891 247.290   5
   4  -5   9 507.731 132.674   1
   4  -5  11 472.423 351.193   5
   4   6 -12 593.230 363.974   4
   4  -6 -12 936.027 382.384   4
   4   6 -10 825.627 365.211   4
   4  -6  -8 271.895 139.183   1
  -4  -6  -6 3340.35 383.883   1
   4  -6  -6 3200.75 349.178   3
  -4   6  -6 3065.48 376.526   2
   4  -6  -6 3459.43 370.733   2
   4  -6  -4 6793.31 499.385   3
  -4  -6  -4 6354.60 522.868   1
   4  -6  -4 7307.35 514.910   2
  -4   6  -4 6586.73 551.429   2
  -4  -6  -4 7260.13 584.170   5
  -4  -6  -2 3226.29 382.565   1
   4  -6  -2 2628.38 312.867   3
   4  -6  -2 3548.20 377.636   2
  -4   6  -2 3088.42 365.920   2
  -4  -6  -2 3190.03 286.805   5
  -4  -6   0 4100.31 416.794   1
   4  -6   0 3409.99 353.563   3
   4  -6   0 3650.52 379.787   2
  -4   6   0 4120.83 413.581   2
  -4  -6   2 3691.06 395.328   1
   4  -6   2 2989.45 354.966   3
   4  -6   2 3025.39 363.529   2
  -4   6   2 3757.50 403.218   2
  -4  -6   2 3840.89 250.992   5
   4   6   4 5996.90 473.447   4
   4  -6   4 6073.87 475.391   3
  -4  -6   4 5937.10 505.284   1
  -4  -6   4 6193.88 465.908   5
   4  -6   4 5533.51 443.849   2
  -4   6   4 6473.20 535.760   2
  -4   6   6 3214.40 380.425   2
   4  -6   6 3714.40 571.475   5
   4   6   6 3373.12 419.308   4
  -4  -6   6 3287.20 382.751   1
   4  -6   6 3256.13 346.701   2
  -4  -6   6 3716.34 449.074   5
   4  -6   8 197.293 100.679   2
   4  -6   8 351.449 280.537   5
  -4  -6   8 580.681 270.865   5
   4  -6   8 169.408 115.417   1
   4  -6  10 578.221 382.261   5
  -4  -6  10 333.547 202.439   5
   4  -6  12 953.864 494.122   5
   4  -7 -13 211.173 190.046   4
   4   7 -11 363.403 346.442   4
  -4  -7  -7 175.963 101.373   1
  -4   7  -7 40.0747 86.0744   2
   4  -7  -7 288.926 131.297   2
   4  -7  -5 368.616 155.005   2
   4  -7  -5 169.967 114.288   3
  -4  -7  -5 385.755 140.148   1
  -4   7  -5 68.7537 87.9667   2
   4  -7  -3 1863.19 271.007   2
  -4  -7  -3 1978.87 300.283   1
   4  -7  -3 1679.81 242.870   3
  -4  -7  -3 1593.46 263.387   5
  -4   7  -3 1344.34 267.239   2
  -4  -7  -1 1845.00 286.330   1
   4  -7  -1 1748.69 275.956   2
   4  -7  -1 1347.55 252.664   3
  -4   7  -1 1388.52 245.160   2
  -4  -7  -1 1747.06 182.088   5
   4  -7   1 1473.58 253.657   2
   4  -7   1 1404.96 232.384   3
  -4   7   1 1747.27 275.447   2
  -4  -7   1 1378.11 244.788   1
  -4  -7   3 1823.60 221.568   5
   4  -7   3 1444.39 252.774   2
  -4  -7   3 2121.03 304.269   1
   4  -7   3 2284.26 309.289   3
  -4   7   3 1478.34 253.442   2
  -4  -7   5 251.883 127.427   5
   4  -7   5 301.056 138.915   2
   4   7   5 233.931 120.701   4
  -4  -7   5 191.210 137.190   1
  -4   7   5 489.843 173.738   2
   4  -7   5 146.326 119.695   3
  -4  -7   7 156.310 185.827   5
   4  -7   7 73.6938 82.4766   2
  -4   7   7 504.113 171.125   2
   4  -7   7 508.003 304.053   5
  -4  -7   7 339.663 151.087   1
  -4  -7   9 967.086 315.513   5
   4  -7   9 818.380 380.896   5
   4  -7   9 915.873 213.169   1
   4  -7  11 360.738 373.705   5
  -4  -7  11 758.514 364.960   5
   4   8 -12 865.992 419.300   4
   4  -8 -12 984.276 371.803   4
   4   8 -10 716.443 304.499   4
   4  -8  -6 3172.89 355.568   3
  -4  -8  -6 2769.76 361.301   1
  -4   8  -6 1893.49 325.314   2
   4  -8  -6 2454.18 339.251   2
  -4  -8  -4 1513.76 298.066   5
   4  -8  -4 1908.95 287.183   2
  -4  -8  -4 1519.22 273.297   1
   4  -8  -4 2080.57 303.507   3
  -4   8  -4 1893.28 304.464   2
  -4  -8  -2 4180.98 439.311   1
   4  -8  -2 3847.50 403.827   3
   4  -8  -2 3567.84 390.873   2
  -4   8  -2 4182.35 435.627   2
  -4  -8  -2 3954.08 342.142   5
   4  -8   0 837.287 212.755   2
  -4   8   0 1033.84 225.372   2
   4  -8   0 641.750 179.212   3
  -4  -8   0 1086.94 236.943   1
   4  -8   2 2966.89 357.050   3
  -4  -8   2 3812.81 411.678   1
   4  -8   2 3410.41 404.168   2
  -4   8   2 4456.50 436.250   2
  -4  -8   4 1730.81 266.760   5
   4  -8   4 1462.91 247.705   2
   4   8   4 2273.77 273.996   4
   4  -8   4 1321.40 232.076   3
  -4   8   4 2529.59 349.777   2
  -4  -8   4 2552.34 343.315   1
  -4  -8   6 3216.08 443.840   5
  -4  -8   6 3162.64 398.066   1
   4  -8   6 2667.63 552.206   5
   4   8   6 2295.58 342.872   4
   4  -8   6 2601.40 344.953   2
  -4   8   6 3101.25 391.378   2
   4  -8   8 1396.47 436.252   5
  -4   8   8 894.854 228.599   2
  -4  -8   8 1608.58 367.796   5
  -4  -8   8 989.600 239.961   1
  -4  -8  10 1166.55 388.180   5
   4  -8  10 290.777 332.866   5
   4  -8  12 532.905 381.297   5
   4  -9 -13 434.137 332.954   4
   4   9 -11 401.756 340.225   4
   4   9  -9 318.214 298.402   4
  -4  -9  -7 403.903 127.164   1
  -4   9  -7 701.101 214.658   2
   4  -9  -7 860.343 193.923   2
   4  -9  -5 328.494 151.257   2
   4  -9  -5 312.705 137.111   3
  -4  -9  -5 561.193 195.528   1
  -4   9  -5 459.702 165.063   2
   4  -9  -3 5743.84 481.966   3
  -4  -9  -3 6055.39 536.739   1
  -4  -9  -3 6781.11 516.035   5
   4  -9  -3 6125.19 529.389   2
  -4   9  -3 5920.17 535.408   2
  -4  -9  -1 597.841 198.735   1
   4  -9  -1 711.294 201.409   2
  -4   9  -1 678.401 214.862   2
   4  -9  -1 635.800 197.708   3
  -4  -9   1 515.438 181.382   1
   4  -9   1 549.080 181.338   2
  -4   9   1 822.436 215.835   2
   4  -9   1 667.283 203.355   3
  -4  -9   3 6439.57 549.819   1
   4  -9   3 5605.37 511.264   3
   4  -9   3 6232.50 528.688   2
  -4   9   3 7011.00 591.561   2
  -4  -9   3 5461.63 431.012   5
   4   9   5 464.470 133.146   4
  -4  -9   5 346.176 157.144   1
  -4  -9   5 331.243 167.342   5
   4  -9   5 417.371 153.239   2
  -4   9   5 471.316 184.306   2
   4  -9   7 652.834 315.892   5
  -4  -9   7 660.314 202.361   1
  -4  -9   7 374.484 180.009   5
   4  -9   7 553.133 166.273   2
  -4   9   7 713.461 207.494   2
  -4  -9   9 442.018 236.831   5
   4  -9   9 943.609 440.186   5
   4  -9  11 958.993 448.032   5
  -4  -9  11 178.995 182.626   5
   4  10 -12 1011.80 498.658   4
   4 -10 -12 1695.78 529.581   4
   4  10 -10 1397.30 452.983   4
  -4  10  -8 750.398 224.751   2
  -4  10  -6 2051.72 349.591   2
   4 -10  -4 6556.55 551.361   3
  -4  10  -4 6838.36 597.704   2
  -4 -10  -4 6979.14 591.188   5
   4 -10  -2 9158.49 655.795   3
  -4  10  -2 8393.53 669.659   2
   4 -10   0 3278.13 405.745   3
  -4  10   0 2997.68 388.190   2
   4 -10   2 8641.28 647.131   3
  -4  10   2 10036.7 710.176   2
   4  10   4 6955.03 418.992   4
  -4 -10   4 6957.02 559.149   5
  -4  10   4 7594.37 625.142   2
  -4 -10   6 2071.96 369.578   5
  -4  10   6 2553.16 368.863   2
   4 -10   8 1243.09 423.756   5
  -4 -10   8 1330.64 344.072   5
  -4  10   8 1408.77 282.319   2
  -4 -10  10 1034.47 364.373   5
   4 -10  10 1567.82 488.043   5
   4 -10  12 2125.06 656.861   5
  -4 -10  12 951.718 384.953   5
   4  11 -11-191.389 193.321   4
   4  11  -9 89.1551 153.725   4
  -4  11  -7 2023.36 353.692   2
  -4  11  -5 297.408 175.287   2
   4 -11  -3 2929.99 381.921   3
  -4  11  -3 2890.46 396.952   2
  -4 -11  -3 3432.83 392.251   5
   4 -11  -1 883.198 251.431   3
  -4  11  -1 744.222 231.235   2
   4 -11   1 555.691 193.394   3
  -4  11   1 1211.47 274.025   2
  -4  11   3 3116.15 419.056   2
  -4 -11   5 621.898 216.808   5
  -4  11   5 334.217 151.564   2
   4 -11   7 1979.04 516.561   5
  -4  11   7 2496.72 381.692   2
  -4 -11   7 1862.59 387.384   5
  -4  11   9 479.422 176.806   2
   4 -11   9 376.756 269.438   5
  -4 -11   9 798.445 339.454   5
  -4 -11  11 80.6415 206.151   5
   4 -11  11 299.674 303.049   5
  -4 -11  13 1089.10 408.004   5
   4  12 -10 503.719 261.678   4
   4  12  -8 1013.98 345.110   4
  -4  12  -8 814.700 223.417   2
  -4  12  -6 736.087 218.548   2
  -4  12  -4 7502.57 670.886   2
  -4  12  -2 8168.38 688.911   2
  -4  12   0 4156.57 477.038   2
  -4  12   2 7605.67 637.705   2
   4  12   4 8184.37 376.964   4
  -4 -12   4 8606.45 660.701   5
  -4  12   4 9142.61 720.542   2
  -4 -12   6 711.205 246.082   5
  -4  12   6 882.741 268.755   2
  -4 -12   8 156.763 195.480   5
   4 -12   8 896.744 398.798   5
  -4  12   8 787.854 241.354   2
  -4 -12  10 520.224 280.670   5
   4 -12  10 1085.29 447.133   5
  -4 -12  12 702.022 385.196   5
   4  13 -11-32.0833 158.996   4
   4  13  -9 158.890 268.792   4
   4  13  -7 917.849 357.001   4
  -4  13  -7 533.046 232.431   2
  -4  13  -5 1052.93 268.233   2
  -4  13  -3 1631.51 332.775   2
  -4  13  -1 182.789 145.945   2
  -4  13   1 220.946 152.276   2
   4  13   3 1546.12 134.573   4
  -4  13   3 1294.54 299.729   2
  -4 -13   5 1015.39 258.481   5
  -4  13   5 1583.97 329.557   2
  -4 -13   7 932.814 317.562   5
  -4  13   7 904.758 248.865   2
   4 -13   9 507.556 303.724   5
  -4 -13   9 575.142 313.298   5
   4  13   9 370.672 180.648   2
  -4  13   9-4.38231 131.183   2
  -4 -13  11 277.178 245.340   5
   4 -13  11 100.013 203.643   5
   4  14 -10 1265.95 460.246   4
   4  14  -8 1177.09 402.962   4
  -4  14  -8 1161.70 296.118   2
  -4  14  -6 3490.12 504.080   2
  -4  14  -4 3695.61 513.486   2
  -4  14  -2 1983.91 360.973   2
  -4  14   0 7917.98 695.023   2
  -4  14   2 1956.45 343.468   2
  -4  14   4 5229.06 581.838   2
  -4 -14   6 3425.10 505.733   5
  -4  14   6 3882.86 510.055   2
  -4 -14   8 1178.96 362.017   5
   4 -14   8 1200.60 479.012   5
  -4  14   8 1951.98 363.400   2
  -4 -14  10 1004.15 405.799   5
   4 -14  10 1735.51 611.493   5
  -4 -14  12 1041.79 473.077   5
   4  15 -11 163.640 172.115   4
   4  15  -9 600.165 314.856   4
   4  15  -7 928.635 360.161   4
  -4  15  -7 660.482 243.976   2
  -4  15  -5 2836.57 459.787   2
  -4  15  -3 328.842 183.717   2
  -4  15  -1 1690.50 329.363   2
  -4  15   1 2333.86 398.459   2
  -4  15   3 444.214 169.631   2
  -4 -15   5 2453.42 427.984   5
  -4  15   5 3147.26 461.930   2
  -4 -15   7 643.094 252.799   5
  -4  15   7 641.298 215.234   2
  -4 -15   9 468.677 225.575   5
   4 -15   9 424.048 409.279   5
  -4 -15  11 889.167 383.950   5
   4 -15  11 483.225 376.322   5
   4  16 -10 320.378 163.939   4
   4  16  -8 590.629 327.715   4
  -4  16  -8 643.315 258.422   2
   4  16  -6 1359.15 392.045   4
  -4  16  -6 1910.71 392.607   2
  -4  16  -4 1710.92 355.940   2
  -4  16  -2 4743.89 567.451   2
  -4  16   0 12136.3 908.308   2
  -4  16   2 5717.71 620.065   2
  -4  16   4 1517.91 352.373   2
  -4 -16   6 1425.19 360.150   5
  -4  16   6 1368.36 339.227   2
  -4 -16   8 758.739 307.121   5
   4 -16   8 624.222 371.410   5
  -4  16   8 803.652 228.389   2
  -4 -16  10 596.681 316.614   5
   4 -16  10 1081.17 479.214   5
  -4 -16  12-64.4693 204.070   5
   4  17 -11 1034.74 476.442   4
   4  17  -9 424.804 286.329   4
   4  17  -7 393.683 221.035   4
  -4  17  -7 544.093 221.637   2
   4  17  -5 3559.83 579.315   4
  -4  17  -5 3073.08 499.520   2
  -4  17  -3 291.740 162.725   2
   4  17  -3-31.9482 118.468   4
  -4  17  -1 505.130 186.907   2
   4  17  -1 505.392 176.578   4
  -4  17   1 984.343 294.424   2
   4  17   1 543.441 113.516   4
  -4  17   3 603.620 284.217   2
  -4  17   5 3778.13 525.861   2
  -4 -17   7 1007.31 318.354   5
  -4  17   7 682.486 240.939   2
  -4 -17   9 249.701 192.870   5
   4 -17   9-62.8020 276.121   5
  -4 -17  11-249.076 298.600   5
   4  18 -10 316.850 276.381   4
   4  18  -8 1829.41 506.571   4
  -4  18  -8 1544.39 365.467   2
   4  18  -8 1527.05 335.347   2
   4  18  -6 3454.49 599.257   4
  -4  18  -6 2267.02 443.405   2
   4  18  -4 156.287 158.882   4
  -4  18  -4 192.546 170.362   2
   4  18  -2 2601.39 390.835   4
  -4  18  -2 2986.65 499.046   2
   4  18   0 6269.79 463.063   4
  -4  18   0 5878.26 675.143   2
  -4  18   2 3728.86 555.714   2
  -4  18   4 408.392 248.827   2
  -4  18   6 3334.47 516.937   2
  -4 -18   6 2323.30 448.000   5
  -4 -18   8 2722.55 548.816   5
  -4  18   8 2016.24 410.325   2
   4  18   8 1954.19 420.413   2
  -4 -18  10 218.882 166.272   5
   4 -18  10 130.978 262.756   5
  -4 -18  12 972.086 431.130   5
   4  19  -9 508.574 330.249   4
   4  19  -7 530.156 333.392   4
  -4  19  -7 4111.43 598.646   2
   4  19  -5 510.858 280.856   4
  -4  19  -5 463.830 214.652   2
  -4  19  -3 499.223 252.466   2
   4  19  -3 591.731 228.792   4
  -4  19  -1 93.0360 136.110   2
   4  19  -1 264.965 123.598   4
   4  19   1 68.6381 52.1927   4
  -4  19   1-28.7621 109.052   2
  -4  19   3 183.896 190.888   2
  -4  19   5 731.905 287.526   2
  -4 -19   7 723.539 299.647   5
  -4  19   7 706.330 289.932   2
  -4 -19   9 530.448 313.002   5
   4 -19   9 395.228 350.183   5
  -4 -19  11 562.187 295.137   5
   4  20 -10 831.610 338.605   4
   4  20  -8 2329.89 569.097   4
  -4  20  -8 2260.83 473.997   2
   4  20  -8 2165.68 409.727   2
   4  20  -6 2513.22 540.453   4
  -4  20  -6 2270.46 444.345   2
  -4  20  -4 137.644 141.232   2
   4  20  -4 253.242 197.683   4
  -4  20  -2 1893.29 448.489   2
   4  20  -2 2356.35 370.212   4
   4  20   0 2493.04 306.408   4
  -4  20   0 2553.87 495.558   2
  -4  20   2 2646.28 489.096   2
  -4  20   4 224.972 218.381   2
  -4 -20   6 2266.05 474.717   5
  -4  20   6 2521.43 502.522   2
  -4 -20   8 2959.75 604.047   5
  -4  20   8 3121.71 573.797   2
   4  20   8 2411.69 472.071   2
  -4 -20  10-100.467 286.530   5
   4 -20  10 432.389 384.052   5
   4  21  -9 150.981 245.598   4
   4  21  -7-12.7956 155.240   4
  -4  21  -7 321.722 206.591   2
   4  21  -7 219.373 216.121   2
   4  21  -5 271.441 242.993   4
  -4  21  -5 569.445 227.692   2
   4  21  -3 999.332 267.124   4
  -4  21  -3 149.286 188.607   2
   4  21  -1 149.932 107.244   4
  -4  21  -1 67.5620 105.585   2
  -4  21   1 23.0713 155.001   2
  -4  21   3 609.048 278.249   2
  -4  21   5 635.759 248.585   2
  -4 -21   7 255.247 260.509   5
  -4  21   7 166.490 237.500   2
   4  21   7 190.429 134.916   2
  -4 -21   9-273.751 289.875   5
   4 -21   9 261.151 278.223   5
  -4 -21  11-348.174 216.423   5
   4  22  -8 869.100 298.647   2
   4  22  -8 694.986 379.691   4
  -4  22  -8 1200.47 377.568   2
   4  22  -6 487.252 299.490   4
  -4  22  -6 226.469 184.285   2
   4  22  -4 652.454 266.713   4
  -4  22  -4 1434.05 398.974   2
   4  22  -2 1802.00 348.767   4
  -4  22  -2 1890.65 445.429   2
  -4  22   0 2977.20 550.197   2
  -4  22   2 2473.16 515.635   2
  -4  22   4 760.541 279.420   2
  -4  22   6 748.293 324.293   2
  -4 -22   8 1279.87 394.922   5
  -4  22   8 1134.55 371.626   2
   4  22   8 880.476 346.611   2
  -4 -22  10 530.237 351.965   5
   4  23  -9-26.5741 205.668   4
  -4  23  -7 266.091 226.555   2
   4  23  -7 554.152 329.616   4
   4  23  -7 557.348 260.966   2
   4  23  -5 299.959 215.115   4
  -4  23  -5 276.326 253.037   2
   4  23  -3 579.206 248.323   4
  -4  23  -3 414.483 244.311   2
   4  23  -1 322.033 184.078   4
  -4  23  -1 512.322 302.020   2
  -4  23   1 785.908 302.050   2
  -4  23   3 558.955 280.848   2
  -4  23   5 243.873 197.270   2
  -4  23   7 431.126 315.494   2
  -4 -23   7 207.089 219.358   5
   4  23   7 359.921 266.676   2
  -4 -23   9 232.780 298.201   5
   4 -23   9 681.522 439.134   5
   4  24  -8 563.890 401.263   4
   4  24  -6 211.424 178.296   4
  -4  24  -6 697.990 304.542   2
   4  24  -6 326.016 234.525   2
   4  24  -4 1513.21 392.523   4
  -4  24  -4 1970.90 504.072   2
   4  24  -2 1325.05 335.977   4
  -4  24  -2 1155.62 360.049   2
  -4  24   0 549.089 270.069   2
  -4  24   2 1198.32 370.112   2
  -4  24   4 1796.23 474.094   2
  -4  24   6 407.537 263.027   2
   4  24   6 339.249 267.909   2
   4  24   8 1081.31 364.887   2
  -4  24   8 1420.04 386.105   2
   4  25  -9 25.4347 233.794   4
   4  25  -7 421.340 314.791   4
  -4  25  -7 611.755 239.435   2
   4  25  -7 240.673 209.826   2
   4  25  -5 392.794 301.107   4
  -4  25  -5 70.7560 175.150   2
   4  25  -5 144.648 126.546   2
  -4  25  -3 196.372 182.646   2
   4  25  -3 95.9402 125.703   4
  -4  25  -1 410.643 268.674   2
  -4  25   1 36.8089 140.489   2
  -4  25   3 318.101 243.158   2
  -4  25   5 475.585 220.066   2
   4  25   5 227.662 293.883   2
  -4 -25   7 296.949 252.724   5
  -4  25   7 164.344 243.349   2
   4  25   7 94.7317 157.003   2
   4  26  -8 277.894 322.084   4
  -4  26  -6 400.367 214.450   2
   4  26  -6 307.516 280.562   4
   4  26  -6 542.985 257.262   2
   4  26  -4 2527.78 531.257   4
  -4  26  -4 2314.13 568.005   2
   4  26  -4 3239.61 629.695   2
  -4  26  -2 635.999 331.556   2
  -4  26   0 659.880 345.810   2
  -4  26   2 658.557 347.113   2
  -4  26   4 3264.11 613.013   2
   4  26   4 4032.93 730.032   2
   4  26   6-30.5551 144.520   2
  -4  26   6 198.533 282.163   2
   4  26   8 22.7001 163.422   2
  -4  26   8 490.524 289.689   2
   4  27  -7 688.578 325.750   2
   4  27  -7-46.5934 191.117   4
  -4  27  -7 319.383 232.975   2
   4  27  -5 247.668 264.168   2
   4  27  -5 293.562 236.597   4
  -4  27  -5 343.487 288.950   2
  -4  27  -3 558.696 356.832   2
   4  27  -3 498.528 281.211   2
  -4  27  -1 381.534 309.078   2
  -4  27   1-128.012 174.976   2
  -4  27   3 961.644 404.314   2
   4  27   3 824.036 396.020   2
  -4  27   5 70.7442 160.853   2
   4  27   5 135.200 258.202   2
  -4  27   7 50.6352 207.704   2
   4  27   7-99.8076 136.937   2
  -4  28  -6-33.1046 191.631   2
   4  28  -6 82.1242 297.962   2
  -4  28  -4 2529.18 583.420   2
   4  28  -4 2032.63 516.001   2
  -4  28  -2 1138.79 457.859   2
   4  28  -2 1368.55 457.177   2
  -4  28   0 859.955 385.574   2
   4  28   0 816.849 351.246   2
  -4  28   2 1665.92 504.098   2
   4  28   2 749.066 317.380   2
   4  28   4 1878.03 515.763   2
  -4  28   4 2177.94 542.390   2
   4  28   6 464.875 222.328   2
  -4  28   6 425.464 311.953   2
   4  29  -7 228.554 192.338   2
  -4  29  -7 38.4742 173.032   2
  -4  29  -5 440.462 302.290   2
   4  29  -5 581.180 333.759   2
  -4  29  -3-173.532 217.048   2
   4  29  -3 69.2574 140.671   2
  -4  29  -1 600.279 367.748   2
   4  29  -1 175.198 193.041   2
  -4  29   1-59.7875 179.535   2
   4  29   1 565.874 358.236   2
  -4  29   3-99.2642 167.226   2
   4  29   3 40.6563 230.600   2
  -4  29   5-322.877 162.729   2
   4  29   5 63.8521 159.742   2
   4  29   7 776.895 319.190   2
  -4  29   7 178.086 300.153   2
   4  30  -6 421.436 356.568   2
  -4  30  -6 52.0597 175.037   2
   4  30  -4 267.232 161.857   2
  -4  30  -4 889.537 442.830   2
  -4  30  -2 1450.99 620.314   2
   4  30  -2 2009.42 562.185   2
  -4  30   0 614.089 360.907   2
   4  30   0 1160.04 421.568   2
  -4  30   2 1764.22 566.329   2
   4  30   2 1479.82 508.040   2
  -4  30   4 1015.30 425.296   2
   4  30   4 976.649 430.971   2
   4  30   6 398.826 249.944   2
  -4  30   6 758.805 339.271   2
   4  31  -5 144.218 159.442   2
  -4  31  -5 739.952 381.217   2
  -4  31  -3 186.289 251.952   2
   4  31  -3-300.946 319.919   2
  -4  31  -1 658.258 366.232   2
   4  31  -1 388.191 270.542   2
  -4  31   1 738.451 374.356   2
   4  31   1 465.325 307.635   2
  -4  31   3 558.761 360.653   2
   4  31   3-6.36712 238.843   2
   5   0 -12-138.795 238.680   4
   5   0  -6 59.0781 64.8109   1
   5   0  -6-19.8342 62.5600   2
   5   0  -4 143.680 72.9742   2
   5   0  -4-10.4722 80.5607   5
   5   0  -4-45.2368 84.0949   1
   5   0  -2-63.1433 87.2804   1
   5   0  -2 11.6043 98.1158   2
   5   0   0 271.412 154.807   2
   5   0   0 32.2975 115.344   1
   5   0   2 153.427 111.733   1
   5   0   2 27.1461 120.002   2
   5   0   4 295.840 152.797   2
   5   0   4 50.8083 63.5450   5
   5   0   4-2.14287 90.5634   1
   5   0   6 23.2257 151.249   5
   5   0   6 145.086 126.487   1
   5   0   6 88.7685 107.871   2
   5   0   8-13.4413 64.0482   2
   5   0   8 137.379 87.2919   3
   5   0  10 3.61521 238.793   5
   5   0  12 463.014 334.349   5
   5   1 -13 129.003 312.963   4
   5  -1 -13 493.856 375.203   4
   5  -1  -7 2858.21 339.859   1
   5   1  -7 2827.06 329.650   1
   5  -1  -7 2949.78 342.890   2
   5   1  -7 3231.63 370.249   2
   5  -1  -5 2713.66 356.912   1
   5   1  -5 3097.64 364.896   1
   5   1  -5 3059.14 400.885   5
   5   1  -5 3276.35 385.573   2
   5  -1  -5 3183.24 364.871   2
   5   1  -3 7014.70 564.579   2
   5  -1  -3 7433.10 585.545   1
   5   1  -3 6449.97 531.560   1
   5  -1  -3 6365.96 536.690   2
   5   1  -3 7230.57 454.272   5
   5  -1  -1 12557.7 741.436   2
   5  -1  -1 11933.2 733.607   1
   5   1  -1 12724.2 743.870   1
   5  -1   1 11101.4 703.528   2
   5  -1   1 10527.8 696.519   1
   5   1   1 10411.8 686.497   1
   5   1   3 6579.26 564.472   2
   5  -1   3 6628.80 543.859   1
   5   1   3 6260.44 529.096   1
   5  -1   3 6521.94 550.363   5
   5  -1   3 7485.64 587.607   2
   5   1   3 6217.69 490.537   5
   5   1   5 2706.23 408.186   5
   5   1   5 2078.54 310.884   1
   5  -1   5 2307.29 338.910   1
   5   1   5 2371.24 346.992   2
   5  -1   5 2298.93 320.841   2
   5  -1   5 2427.55 414.405   5
   5  -1   7 2604.73 322.319   1
   5   1   7 2657.67 310.896   1
   5  -1   7 2342.76 451.188   5
   5   1   7 2588.12 484.580   5
   5  -1   7 2304.10 287.089   3
   5  -1   7 2851.14 339.019   2
   5   1   7 2583.30 329.255   2
   5   1   9 1356.96 409.711   5
   5  -1   9 1251.29 444.185   5
   5  -1  11 3206.98 695.139   5
   5   1  11 2399.07 600.477   5
   5   2 -12 576.922 372.029   4
   5  -2  -8 318.775 130.195   1
   5  -2  -8 217.791 109.931   3
   5   2  -6 1215.92 239.948   2
   5  -2  -6 1319.79 269.555   1
   5  -2  -6 1214.75 230.242   2
   5   2  -6 1407.09 236.571   1
   5   2  -4 154.957 112.623   5
   5   2  -4 133.890 123.413   1
   5  -2  -4 206.938 130.541   2
   5  -2  -4 431.133 194.966   1
   5  -2  -4 28.9339 81.9019   5
   5   2  -2 1247.21 145.722   5
   5  -2  -2 1371.23 257.569   1
  -5  -2  -2 1031.95 234.788   1
   5   2  -2 1076.49 251.803   1
   5  -2  -2 1469.86 262.597   2
   5   2   0 2183.91 327.345   1
   5  -2   0 2286.31 329.316   2
  -5  -2   0 2105.21 323.380   1
   5   2   2 1002.60 175.818   5
   5  -2   2 1043.64 247.154   1
  -5  -2   2 1408.07 252.971   1
   5   2   2 981.220 262.763   1
   5  -2   2 1273.63 246.500   2
   5   2   4-20.5682 88.0567   5
   5  -2   4 53.9823 73.5262   5
   5   2   4 84.9665 83.5723   1
   5  -2   4 199.727 120.935   2
   5  -2   4 214.715 150.258   1
   5  -2   6 863.990 296.411   5
   5  -2   6 1004.64 215.498   1
   5   2   6 990.647 240.691   2
   5  -2   6 1100.84 234.694   2
   5   2   6 731.717 249.710   5
   5  -2   6 885.315 197.687   3
   5   2   6 900.566 196.839   1
   5  -2   8 664.125 288.970   5
   5  -2   8 214.797 95.2596   2
   5  -2   8 265.073 121.216   1
   5  -2   8 445.404 129.808   3
   5   2   8 1.35726 165.089   5
   5   2   8 235.016 117.574   2
   5  -2  10 609.231 366.548   5
   5   2  10 1022.90 427.993   5
   5  -2  12 14.7334 163.066   5
   5  -3 -13 1158.16 424.765   4
   5  -3  -7 2432.92 336.467   1
   5   3  -7 2620.53 351.646   2
   5  -3  -7 2607.51 323.861   2
   5   3  -5 2738.60 366.504   5
   5   3  -5 3033.21 359.961   1
   5  -3  -5 2799.47 373.308   1
   5  -3  -5 3049.31 378.828   2
  -5  -3  -3 7324.05 588.242   1
   5   3  -3 7980.76 592.370   1
   5  -3  -3 8317.12 599.646   2
   5   3  -3 8062.95 456.537   5
  -5   3  -1 10409.1 701.699   2
  -5  -3  -1 11331.4 720.210   1
   5   3  -1 11817.7 709.288   1
   5  -3  -1 11523.6 718.113   2
  -5   3   1 12190.7 751.544   2
  -5  -3   1 12192.3 737.328   1
   5   3   1 10849.7 693.909   1
   5   3   1 11468.1 404.340   5
   5  -3   1 12423.1 741.991   2
   5   3   3 6511.14 527.072   1
  -5  -3   3 7633.57 590.761   1
   5  -3   3 6868.75 562.199   2
   5   3   3 6886.43 500.515   5
   5   3   5 2168.13 303.207   1
   5   3   5 2127.38 367.525   5
   5  -3   5 3090.68 485.982   5
   5  -3   5 2257.43 315.152   2
   5  -3   5 2440.45 363.587   1
   5   3   7 1781.54 391.773   5
   5   3   7 1544.04 282.836   2
   5  -3   7 1768.53 434.168   5
   5  -3   7 1957.96 315.099   1
   5  -3   7 2104.55 291.717   2
   5  -3   7 1707.28 250.691   3
   5   3   9 693.979 316.659   5
   5  -3   9 1236.12 419.895   5
   5  -3   9 1308.01 216.626   1
   5  -3  11 235.012 253.275   5
   5   4 -12 58.3139 176.118   4
   5  -4  -8-10.6645 66.3365   1
   5  -4  -8 151.286 125.490   3
   5  -4  -6-102.611 108.499   2
   5  -4  -6 251.470 147.129   1
   5   4  -4 4218.65 407.205   5
  -5   4  -4 2866.72 402.192   2
  -5  -4  -4 3457.59 423.027   5
  -5  -4  -4 3486.57 420.242   1
   5   4  -4 3527.76 397.701   1
   5  -4  -4 3507.06 401.017   2
  -5   4  -2 3346.32 434.087   2
  -5  -4  -2 4168.91 451.785   1
   5   4  -2 3416.30 387.395   1
   5  -4  -2 4510.58 453.578   2
  -5   4   0 8882.60 651.280   2
  -5  -4   0 9159.99 650.402   1
   5   4   0 9367.47 633.676   1
   5  -4   0 9106.49 644.885   2
  -5  -4   2 4197.98 445.975   1
   5   4   2 4185.41 432.984   1
  -5   4   2 3891.40 452.792   2
   5  -4   2 4409.51 454.084   2
   5   4   2 3752.20 301.199   5
  -5   4   4 3813.14 443.369   2
  -5  -4   4 3360.48 399.975   1
   5   4   4 3436.42 406.029   1
   5  -4   4 3846.70 422.405   2
   5   4   4 3459.59 404.833   5
   5   4   6 57.8686 106.394   5
   5  -4   6 78.1545 136.458   5
   5  -4   6 64.2943 95.8764   2
   5  -4   6 57.7920 86.6197   3
   5  -4   6 132.901 121.468   1
   5  -4   8 17.2245 185.803   5
   5  -4   8-61.3282 75.1337   2
   5  -4   8 225.904 145.606   1
   5   4   8 211.584 143.561   2
   5   4   8-108.802 173.522   5
   5  -4  10 1568.56 505.103   5
   5  -4  12 743.605 480.255   5
   5  -5 -13 2744.59 659.741   4
   5   5 -11 241.584 263.076   4
   5  -5  -7 958.160 207.613   2
   5  -5  -7 1373.32 234.485   3
   5  -5  -7 992.481 248.182   1
  -5   5  -5 1626.01 306.785   2
   5  -5  -5 2635.70 336.980   2
  -5  -5  -5 2341.21 345.699   1
  -5   5  -3 2321.82 347.482   2
  -5  -5  -3 2477.51 385.779   1
   5  -5  -3 2838.92 366.266   2
  -5  -5  -3 2481.04 299.564   5
   5   5  -3 2747.00 350.581   1
  -5  -5  -1 8344.86 634.784   1
   5   5  -1 7644.83 567.590   1
   5  -5  -1 7617.17 598.664   2
  -5   5  -1 6736.48 586.165   2
  -5  -5   1 8143.56 630.724   1
   5   5   1 7617.44 579.162   1
   5  -5   1 8336.68 621.842   2
  -5   5   1 8773.73 654.327   2
  -5   5   3 2299.25 338.682   2
  -5  -5   3 2412.31 339.349   1
   5   5   3 2360.92 325.226   1
   5  -5   3 2211.71 319.043   2
   5  -5   3 1654.57 266.288   3
   5   5   3 1969.39 267.991   5
  -5   5   5 2914.55 390.019   2
   5  -5   5 2751.39 342.004   3
   5  -5   5 2418.68 436.287   5
   5   5   5 3077.58 405.899   4
   5   5   5 1983.32 354.925   5
   5  -5   5 2451.81 333.058   2
  -5  -5   5 2342.74 357.825   1
  -5  -5   5 3063.21 372.561   5
   5  -5   7 777.009 195.942   2
   5  -5   7 1296.31 279.766   1
   5  -5   7 1056.51 214.951   3
   5  -5   7 916.412 341.846   5
   5   5   7 925.708 305.909   5
   5  -5   9 2966.79 616.719   5
   5  -5   9 2433.25 329.949   1
   5  -5  11 20.8237 192.356   5
   5   6 -12 210.528 310.359   4
   5  -6  -8 1081.97 232.867   3
   5  -6  -8 867.278 228.303   1
   5  -6  -6 68.4220 87.3653   2
   5  -6  -6 405.816 164.164   3
  -5  -6  -6 318.662 170.414   1
  -5   6  -4 887.439 233.089   2
  -5  -6  -4 890.464 243.877   1
   5  -6  -4 823.371 197.752   2
   5  -6  -4 795.779 204.812   3
  -5  -6  -4 692.646 193.471   5
  -5  -6  -2 3931.11 461.913   1
  -5   6  -2 4400.28 474.974   2
   5  -6  -2 3766.60 423.771   2
  -5  -6  -2 3789.53 306.418   5
   5  -6   0 58.8103 116.255   2
   5   6   0 233.390 139.962   1
  -5  -6   0 186.142 120.807   1
  -5   6   0 192.601 160.458   2
  -5  -6   2 4391.54 468.074   1
   5  -6   2 3650.46 419.069   3
   5  -6   2 4193.54 446.140   2
  -5   6   2 3742.48 446.350   2
  -5  -6   4 1048.13 191.036   5
  -5   6   4 782.044 229.375   2
  -5  -6   4 983.112 251.811   1
   5  -6   4 650.896 215.303   2
   5  -6   4 857.811 213.898   3
   5  -6   6 136.418 165.411   5
  -5   6   6 181.172 98.8112   2
   5  -6   6 323.239 134.636   2
   5  -6   6 340.788 168.119   3
  -5  -6   6-49.9209 115.642   1
  -5  -6   6 12.8201 79.7840   5
   5  -6   8 672.124 187.111   2
   5  -6   8 1143.32 372.701   5
   5   6   8 598.436 213.904   2
   5  -6   8 991.281 248.634   1
  -5  -6   8 916.809 286.035   5
   5  -6  10 1697.66 546.727   5
   5  -6  12 230.978 320.373   5
   5  -7 -13 938.655 336.770   4
   5   7 -11 932.656 465.172   4
   5  -7  -7 2196.24 321.241   2
   5  -7  -7 2403.27 333.043   3
  -5  -7  -7 1618.65 304.037   1
  -5  -7  -5 4896.59 529.690   1
   5  -7  -5 5016.73 474.393   3
   5  -7  -5 5461.21 507.438   2
  -5   7  -5 5104.85 544.788   2
   5  -7  -3 4227.10 439.428   3
  -5  -7  -3 4493.74 488.667   1
   5  -7  -3 4616.26 473.321   2
  -5   7  -3 4067.09 490.812   2
  -5  -7  -3 4115.31 383.061   5
  -5  -7  -1 5475.36 552.482   1
   5  -7  -1 5241.73 488.931   3
  -5  -7  -1 5818.97 300.139   5
   5  -7  -1 5204.89 506.948   2
  -5   7  -1 6233.03 574.008   2
  -5  -7   1 6619.74 579.082   1
   5  -7   1 5997.73 520.720   3
   5  -7   1 6822.77 579.982   2
  -5   7   1 6436.50 577.081   2
  -5  -7   3 4571.04 477.793   1
   5  -7   3 3188.78 409.261   3
   5  -7   3 4588.14 467.284   2
  -5   7   3 4011.01 472.061   2
  -5  -7   3 3927.93 304.505   5
   5   7   5 5170.07 496.869   4
   5  -7   5 4995.66 480.103   3
  -5  -7   5 5543.11 493.651   5
   5  -7   5 4669.23 472.671   2
  -5   7   5 5245.87 538.237   2
  -5  -7   7 1984.20 391.605   5
   5  -7   7 1714.70 293.772   2
   5  -7   7 2022.42 501.267   5
   5  -7   9 820.112 390.503   5
  -5  -7   9 1261.95 354.360   5
   5  -7   9 1163.03 263.857   1
   5  -7  11 835.196 473.293   5
   5   8 -12 669.098 384.149   4
  -5   8  -6-81.6804 131.714   2
   5  -8  -6 176.214 117.253   3
  -5  -8  -4 183.870 104.495   5
   5  -8  -4 227.009 144.365   3
  -5   8  -4 109.588 97.8317   2
   5  -8  -2 3049.94 389.226   3
  -5   8  -2 3703.95 458.715   2
  -5  -8  -2 3613.59 315.108   5
   5  -8   0 88.8568 96.8291   3
  -5   8   0 339.133 204.560   2
   5  -8   2 3378.95 417.969   3
  -5   8   2 3112.53 416.860   2
  -5  -8   2 3327.10 230.148   5
   5  -8   4 4.23622 78.9535   3
  -5  -8   4 280.695 103.218   5
  -5   8   4 322.177 194.197   2
  -5  -8   6 525.471 204.862   5
  -5   8   6 367.018 227.796   2
   5  -8   6 510.360 298.246   5
   5   8   6-41.2306 69.7339   4
   5  -8   6-39.3432 77.6097   3
  -5  -8   8 1173.61 295.599   5
   5  -8   8 741.419 356.846   5
   5  -8  10 1542.68 553.672   5
  -5  -8  10 1370.95 431.196   5
   5  -8  12 107.999 416.068   5
   5  -9 -13 251.545 312.853   4
   5   9 -11 2371.67 636.411   4
  -5   9  -7 1446.34 339.247   2
   5  -9  -5 2065.88 336.575   3
  -5   9  -5 1530.68 324.349   2
   5  -9  -3 9283.81 679.370   3
  -5   9  -3 9766.40 736.462   2
  -5  -9  -3 10073.0 622.003   5
  -5  -9  -1 2577.86 226.264   5
   5  -9  -1 2783.43 390.070   3
  -5   9  -1 2027.40 340.216   2
   5  -9   1 2664.04 376.999   3
  -5   9   1 2227.68 326.637   2
   5  -9   3 9419.54 681.744   3
  -5   9   3 10072.4 760.856   2
  -5  -9   3 8781.17 490.056   5
  -5  -9   5 2010.27 303.157   5
   5   9   5 1811.55 273.505   4
   5  -9   5 1723.95 303.295   3
  -5   9   5 2160.07 374.186   2
  -5  -9   7 1288.17 311.195   5
  -5   9   7 1807.09 361.925   2
   5  -9   7 987.096 410.203   5
   5  -9   9 293.635 314.605   5
   5  -9   9 83.0512 148.986   1
  -5  -9   9 275.128 228.158   5
   5  -9  11 2658.75 662.858   5
   5  10 -10 193.365 278.014   4
  -5  10  -8 1120.82 301.438   2
   5 -10  -6 312.511 113.305   3
  -5  10  -6 406.192 220.733   2
  -5 -10  -4 1632.75 305.968   5
   5 -10  -4 1529.28 327.213   3
  -5  10  -4 1532.91 305.111   2
   5 -10  -2 5915.89 554.235   3
  -5 -10  -2 5652.63 419.646   5
  -5  10  -2 5763.67 577.875   2
   5 -10   0 154.198 116.126   3
  -5  10   0 231.822 200.132   2
   5 -10   2 5682.57 549.001   3
  -5  10   2 5879.45 581.333   2
  -5 -10   4 1964.31 275.435   5
   5 -10   4 1668.39 312.294   3
  -5  10   4 1526.63 321.378   2
   5  10   6 739.317 199.944   4
  -5 -10   6 654.099 217.871   5
  -5  10   6 577.519 219.450   2
  -5 -10   8 1034.51 315.885   5
  -5  10   8 868.868 266.729   2
   5 -10   8 787.607 369.234   5
   5 -10  10-7.37641 317.533   5
  -5 -10  10 45.3897 227.315   5
   5 -10  12 201.413 320.178   5
   5  11 -11 1755.63 531.562   4
  -5  11  -7 2089.50 409.771   2
   5 -11  -5 4401.64 484.724   3
  -5  11  -5 3969.89 520.940   2
   5 -11  -3 3039.65 415.924   3
  -5  11  -3 4204.30 515.689   2
  -5 -11  -3 3667.64 396.036   5
   5 -11  -1 367.013 172.028   3
  -5  11  -1 800.000 280.941   2
   5 -11   1 428.609 190.684   3
  -5  11   1 2069.06 374.897   2
   5 -11   3 3467.70 447.964   3
  -5  11   3 3744.72 480.661   2
  -5 -11   3 2880.98 313.751   5
   5  11   5 4265.03 389.358   4
  -5  11   5 4860.96 566.984   2
  -5 -11   5 4119.15 456.466   5
  -5 -11   7 2469.33 427.814   5
   5 -11   7 2310.97 577.713   5
  -5  11   7 2619.22 410.700   2
   5 -11   9 1827.68 548.897   5
  -5  11   9 1698.09 346.107   2
  -5 -11   9 1806.23 441.729   5
   5 -11  11 1921.78 721.624   5
  -5 -11  11 1270.33 417.415   5
   5  12 -10 755.152 358.511   4
  -5  12  -8 189.339 131.298   2
  -5  12  -6 226.782 159.304   2
   5 -12  -4 667.814 225.334   3
  -5  12  -4 1109.89 288.178   2
   5 -12  -2 497.514 206.563   3
  -5  12  -2 459.755 202.363   2
   5 -12   0 786.712 244.934   3
  -5  12   0 702.812 245.456   2
   5 -12   2 595.404 220.631   3
  -5  12   2 683.863 245.086   2
  -5 -12   4 494.668 146.741   5
   5  12   4 466.555 122.709   4
  -5  12   4 486.284 191.953   2
  -5 -12   6 34.0179 132.731   5
  -5  12   6 75.2304 134.676   2
  -5 -12   8 434.607 243.216   5
  -5  12   8 475.706 178.939   2
   5 -12   8 661.904 361.647   5
  -5 -12  10 708.980 322.395   5
   5 -12  10 1153.95 497.916   5
  -5 -12  12 854.873 411.137   5
   5  13 -11 173.751 232.210   4
   5  13  -9 2935.43 615.736   4
  -5  13  -7 125.576 158.676   2
  -5  13  -5 7110.62 706.788   2
  -5 -13  -3 3195.40 401.680   5
  -5  13  -3 3009.42 478.867   2
   5 -13  -3 2854.99 407.942   3
   5 -13  -1 3879.85 499.839   3
  -5  13  -1 5433.22 611.169   2
   5 -13   1 3201.35 453.366   3
  -5  13   1 4022.70 519.189   2
  -5  13   3 3404.10 494.388   2
   5  13   5 6240.49 404.958   4
  -5  13   5 7017.18 697.058   2
  -5 -13   5 6388.54 612.481   5
  -5 -13   7 334.106 185.662   5
  -5  13   7 10.7481 83.9819   2
  -5 -13   9 2407.65 507.554   5
   5 -13   9 1614.07 527.025   5
   5 -13  11 863.804 428.111   5
  -5 -13  11 630.931 341.864   5
   5  14 -10 957.826 438.833   4
   5  14  -8 77.4383 184.282   4
  -5  14  -8 81.6242 129.063   2
  -5  14  -6 19.6252 121.052   2
  -5  14  -4 1399.58 335.351   2
  -5  14  -2 113.823 100.612   2
  -5  14   0 111.347 151.090   2
  -5  14   2 402.147 167.373   2
  -5 -14   4 1476.93 287.890   5
   5  14   4 1463.71 164.966   4
  -5  14   4 1731.25 350.053   2
  -5 -14   6 154.000 138.424   5
  -5  14   6 184.401 188.453   2
  -5 -14   8 20.8146 157.431   5
   5 -14   8 239.317 281.394   5
  -5  14   8-84.0004 146.926   2
  -5 -14  10 706.082 320.939   5
   5 -14  10 275.022 417.364   5
  -5 -14  12 386.740 216.663   5
   5  15 -11 112.384 266.920   4
   5  15  -9 1131.16 412.046   4
  -5  15  -7 1406.10 340.908   2
  -5  15  -5 2706.83 466.178   2
  -5  15  -3 2233.30 443.614   2
  -5  15  -1 3628.99 545.274   2
  -5  15   1 2089.87 396.717   2
  -5  15   3 2093.78 407.477   2
  -5 -15   5 2122.82 381.307   5
  -5  15   5 1660.77 351.444   2
  -5 -15   7 1426.43 353.259   5
  -5  15   7 1613.37 336.897   2
  -5 -15   9 1158.00 375.667   5
   5 -15   9 918.309 429.215   5
   5 -15  11 589.446 404.255   5
  -5 -15  11 982.837 417.792   5
   5  16 -10 628.010 298.064   4
   5  16  -8-147.758 271.452   4
  -5  16  -8 59.9659 157.544   2
  -5  16  -6 1129.49 316.722   2
  -5  16  -4 994.849 311.131   2
  -5  16  -2 245.183 207.153   2
  -5  16   0 1249.52 312.528   2
  -5  16   2 448.258 217.979   2
  -5  16   4 956.101 300.872   2
  -5 -16   6 769.757 232.753   5
  -5  16   6 860.267 315.334   2
  -5 -16   8-190.618 146.249   5
   5 -16   8 341.961 378.000   5
  -5  16   8 83.5653 100.949   2
  -5 -16  10 296.376 214.586   5
   5 -16  10 326.387 328.890   5
  -5 -16  12 65.2315 251.050   5
   5  17  -9 909.167 405.428   4
   5  17  -7 3902.58 685.346   4
  -5  17  -7 5369.16 696.153   2
  -5  17  -5 204.835 220.785   2
  -5  17  -3 3057.91 538.759   2
  -5  17  -1 1931.58 406.339   2
  -5  17   1 2815.85 494.746   2
  -5  17   3 3946.62 568.607   2
  -5 -17   5 273.342 200.608   5
  -5  17   5 150.635 176.700   2
  -5 -17   7 4622.09 624.346   5
  -5  17   7 5373.37 674.051   2
  -5 -17   9 767.654 336.842   5
   5 -17   9 276.916 302.451   5
  -5 -17  11 1009.50 415.189   5
   5  18 -10 858.718 451.445   4
   5  18  -8 408.652 344.788   4
  -5  18  -8 212.311 163.182   2
   5  18  -6-236.364 223.568   4
  -5  18  -6 375.884 262.767   2
  -5  18  -4 547.708 279.005   2
  -5  18  -2 373.943 240.388   2
  -5  18   0 3.98349 124.672   2
   5  18   2 126.406 46.5396   4
  -5  18   2 161.800 160.150   2
  -5  18   4-7.82891 171.735   2
  -5 -18   6 899.033 446.890   5
  -5  18   6 153.472 179.538   2
  -5 -18   8-306.493 200.468   5
  -5  18   8 290.571 187.479   2
  -5 -18  10 3298.23 690.213   5
   5 -18  10 537.181 416.741   5
   5  19  -9 57.0233 176.281   4
   5  19  -7 1081.05 407.050   4
  -5  19  -7 2035.05 473.368   2
   5  19  -5 1015.77 324.069   4
  -5  19  -5 1046.28 358.859   2
   5  19  -3 1261.50 336.383   4
  -5  19  -3 1568.93 386.673   2
  -5  19  -1 6071.90 712.143   2
   5  19   1 6896.41 427.022   4
  -5  19   1 5949.94 716.598   2
  -5  19   3 1965.60 433.601   2
  -5 -19   5 525.777 251.137   5
  -5  19   5 397.028 264.053   2
  -5 -19   7 1792.03 429.512   5
  -5  19   7 1427.46 379.887   2
   5 -19   9 400.259 392.066   5
  -5 -19   9 54.0945 199.938   5
   5  20 -10 212.589 189.715   4
   5  20  -8 199.064 215.817   4
  -5  20  -8 260.859 182.082   2
   5  20  -6 972.883 338.447   4
  -5  20  -6 1008.78 339.503   2
   5  20  -4 143.875 224.743   4
  -5  20  -4 198.287 159.568   2
   5  20  -2 244.802 132.341   4
  -5  20  -2 188.436 201.732   2
   5  20   0-13.1803 81.2997   4
  -5  20   0 149.543 188.910   2
  -5  20   2-10.0259 139.131   2
  -5  20   4 17.6491 172.135   2
  -5 -20   6 272.217 161.532   5
  -5  20   6 306.843 218.730   2
  -5  20   8 179.064 198.832   2
  -5 -20   8 361.991 212.359   5
   5  21  -9 826.398 434.992   4
   5  21  -7 457.194 249.916   4
  -5  21  -7 270.270 233.202   2
   5  21  -5 1635.20 424.568   4
  -5  21  -5 1467.17 395.873   2
   5  21  -3 357.013 181.344   4
  -5  21  -3 841.713 313.006   2
   5  21  -1 4310.77 480.239   4
  -5  21  -1 5581.32 734.456   2
  -5  21   1 5157.90 707.674   2
  -5  21   3 215.057 174.930   2
  -5  21   5 1988.93 467.542   2
  -5 -21   7 349.082 264.257   5
  -5  21   7 230.043 200.287   2
   5 -21   9 657.916 429.036   5
   5  22  -8-280.360 199.976   4
   5  22  -6-243.099 214.308   4
  -5  22  -6 291.654 216.263   2
   5  22  -4 765.882 281.342   4
  -5  22  -4 668.684 305.742   2
   5  22  -2 651.934 216.868   4
  -5  22  -2 1078.11 337.364   2
  -5  22   0-50.5095 168.237   2
  -5  22   2 614.519 295.079   2
  -5  22   4 977.781 367.695   2
  -5 -22   6-300.074 216.247   5
  -5  22   6-64.1232 131.202   2
  -5  22   8 259.318 285.835   2
   5  22   8-80.3420 167.270   2
   5  23  -9 598.720 408.067   4
   5  23  -7 42.3798 164.635   4
  -5  23  -7 692.424 316.933   2
   5  23  -5 1125.69 372.760   4
  -5  23  -5 1297.63 415.995   2
   5  23  -3 714.318 258.593   4
  -5  23  -3 121.994 131.055   2
  -5  23  -1 2521.77 559.640   2
  -5  23   1 2747.76 536.612   2
  -5  23   3 951.243 395.471   2
  -5  23   5 1629.72 439.043   2
  -5  23   7 260.284 245.302   2
   5  24  -8-191.355 169.969   4
   5  24  -6 202.963 202.908   4
  -5  24  -6 436.889 283.175   2
   5  24  -4 284.110 232.135   4
  -5  24  -4 216.932 127.516   2
   5  24  -2 118.874 141.014   4
  -5  24  -2 49.9734 112.471   2
  -5  24   0 639.750 298.180   2
  -5  24   2-70.9258 142.044   2
  -5  24   4 162.348 248.310   2
  -5  24   6 238.320 260.446   2
   5  24   8 163.084 200.611   2
  -5  24   8-138.747 229.589   2
   5  25  -7 281.256 296.804   4
  -5  25  -7 424.084 256.611   2
   5  25  -7 30.4569 211.367   2
   5  25  -5 1050.98 402.218   4
  -5  25  -5 1335.91 446.736   2
   5  25  -3 2651.26 517.528   4
  -5  25  -3 3189.66 629.599   2
  -5  25  -1 854.620 368.247   2
  -5  25   1 1180.96 437.023   2
  -5  25   3 2054.15 532.355   2
  -5  25   5 1092.53 363.050   2
  -5  25   7 335.273 319.457   2
   5  25   7 138.453 125.284   2
   5  26  -8 182.637 179.971   4
   5  26  -6-289.246 232.898   4
  -5  26  -6 137.029 150.523   2
   5  26  -4 115.731 222.697   4
  -5  26  -4 394.785 306.780   2
  -5  26  -2 230.491 229.112   2
  -5  26   0 658.880 330.465   2
  -5  26   2 141.650 247.259   2
  -5  26   4 100.047 153.768   2
  -5  26   6 101.031 179.750   2
   5  26   6 208.446 268.435   2
  -5  26   8 386.162 283.736   2
   5  26   8-270.077 256.156   2
   5  27  -7 767.309 393.641   4
  -5  27  -7 508.594 280.177   2
   5  27  -7 194.891 251.378   2
  -5  27  -5 847.618 377.093   2
  -5  27  -3 1186.35 387.174   2
  -5  27  -1 1370.93 470.216   2
  -5  27   1 305.599 318.900   2
  -5  27   3 2403.89 599.591   2
  -5  27   5 1318.55 430.608   2
  -5  27   7 471.545 312.036   2
   5  27   7 666.189 319.115   2
   5  28  -8 59.6523 209.903   4
  -5  28  -6-389.214 268.234   2
   5  28  -6 206.908 204.563   2
  -5  28  -4 240.066 295.734   2
  -5  28  -2 183.149 281.706   2
  -5  28   0 493.261 322.496   2
  -5  28   2 88.5818 212.894   2
  -5  28   4-100.358 214.571   2
  -5  28   6-179.768 271.659   2
   5  28   6 541.304 319.555   2
   5  29  -7-42.0292 177.315   2
  -5  29  -7 435.854 274.921   2
  -5  29  -5 233.577 263.165   2
   5  29  -5 485.578 283.857   2
  -5  29  -3 1152.10 454.333   2
  -5  29  -1 874.341 467.920   2
  -5  29   1-125.302 241.388   2
  -5  29   3 1056.20 427.329   2
  -5  29   5 1354.69 493.873   2
   5  29   5 818.791 405.233   2
   5  29   7 789.398 419.636   2
  -5  29   7 495.762 322.147   2
  -5  30  -6-126.128 334.727   2
   5  30  -6 426.789 320.661   2
   5  30  -4 146.702 172.924   2
  -5  30  -4 319.506 278.455   2
  -5  30  -2 10.1075 207.530   2
   5  30  -2 582.908 303.997   2
  -5  30   0-235.372 180.255   2
  -5  30   2 193.652 314.337   2
   5  30   2 1014.85 445.471   2
  -5  30   4-122.167 247.195   2
   5  30   4 170.269 254.122   2
   5  31  -3 839.721 361.379   2
  -5  31  -1 871.329 414.740   2
   5  31  -1 863.827 387.701   2
  -5  31   1-483.059 316.974   2
   5  31   1 39.7099 203.479   2
   6   0  -8 7880.74 593.864   1
   6   0  -6 3992.81 454.968   1
   6   0  -6 3555.47 444.740   2
   6   0  -4 9854.47 726.169   1
   6   0  -4 10029.6 647.137   5
   6   0  -4 9527.61 719.401   2
   6   0  -2 29222.5 1246.34   2
   6   0  -2 28099.8 1231.24   1
   6   0   0 97046.2 2289.84   2
   6   0   0 96953.9 2273.74   1
   6   0   2 26725.6 1201.28   2
   6   0   2 25324.5 1173.33   1
   6   0   4 8728.23 680.565   1
   6   0   4 9527.77 743.684   2
   6   0   4 9654.16 712.133   5
   6   0   6 3292.60 515.451   5
   6   0   6 3090.07 407.431   1
   6   0   6 2412.40 363.760   2
   6   0   8 7024.13 520.975   3
   6   0   8 7352.62 567.880   1
   6   0   8 6340.37 546.404   2
   6   0   8 6721.04 831.855   5
   6   0  10 1191.59 447.803   5
   6   0  12 1250.44 416.130   5
   6  -1  -7 799.700 222.068   1
   6   1  -7 846.055 209.282   1
   6  -1  -7 716.050 182.134   2
   6   1  -7 555.708 181.144   2
   6   1  -5 338.882 154.751   2
   6   1  -5 329.237 157.661   5
   6  -1  -5 464.454 182.301   1
   6  -1  -5 370.210 158.173   2
   6   1  -5 330.932 166.451   1
   6   1  -3 180.122 104.127   5
   6   1  -3 38.8852 118.901   2
   6   1  -3 125.826 110.986   1
   6  -1  -3 323.963 181.699   1
   6  -1  -3 296.134 145.052   2
   6   1  -1 3516.43 425.435   2
   6   1  -1 3947.88 465.092   1
   6  -1  -1 3183.14 415.180   2
   6  -1  -1 3378.20 434.252   1
   6   1   1 3461.59 452.998   2
   6  -1   1 3860.75 470.913   2
   6  -1   1 3516.69 444.536   1
   6   1   1 3731.02 449.774   1
   6  -1   3 419.411 196.989   1
   6   1   3 284.684 131.473   5
   6   1   3 152.149 113.721   2
   6  -1   3 430.211 191.591   5
   6   1   3 236.376 154.759   1
   6  -1   3 257.895 152.912   2
   6   1   5 428.640 182.677   2
   6   1   5 473.252 243.737   5
   6  -1   5 466.633 225.610   5
   6  -1   5 413.958 179.289   1
   6  -1   5 444.119 195.930   2
   6   1   5 342.273 146.394   1
   6   1   7 576.794 283.108   5
   6  -1   7 742.781 305.543   5
   6   1   7 732.503 191.171   1
   6  -1   7 893.020 230.115   1
   6  -1   7 547.348 173.999   2
   6   1   7 972.344 250.169   2
   6   1   9 190.549 234.658   5
   6  -1   9 216.124 232.671   5
   6   1  11 109.902 313.499   5
   6  -1  11-95.0749 267.045   5
   6  -2  -8 3920.21 442.666   1
   6   2  -6 1831.01 320.991   2
   6   2  -6 2727.16 365.702   1
   6  -2  -6 2336.13 364.390   1
   6  -2  -6 2611.05 372.243   2
   6   2  -4 5169.76 535.949   2
   6  -2  -4 5247.55 550.048   1
   6   2  -4 5445.23 525.229   1
   6  -2  -4 5783.57 546.573   2
   6   2  -4 5472.92 463.525   5
   6  -2  -2 5621.17 557.372   1
   6   2  -2 6114.05 573.508   1
   6  -2  -2 6045.80 567.033   2
   6   2  -2 6462.88 339.961   5
  -6  -2   0 7530.72 633.436   1
   6  -2   0 7686.64 644.374   1
   6   2   0 8123.75 658.156   1
   6  -2   0 8314.75 669.535   2
   6  -2   2 5129.81 550.642   1
   6   2   2 5647.89 552.785   1
   6  -2   2 4622.13 522.469   2
   6   2   2 5341.11 398.835   5
   6   2   4 5357.60 563.976   2
   6  -2   4 6054.29 577.711   1
   6   2   4 5153.03 519.169   1
   6  -2   4 5632.41 552.227   2
   6   2   4 5155.58 510.988   5
   6  -2   4 5531.32 581.348   5
   6   2   6 1682.44 370.957   5
   6  -2   6 1555.62 393.128   5
   6   2   6 1626.74 287.876   1
   6  -2   6 2249.31 357.140   1
   6  -2   6 1572.00 291.971   2
   6   2   8 3266.06 600.834   5
   6  -2   8 3146.06 578.402   5
   6  -2   8 3796.05 442.310   1
   6  -2   8 3404.84 367.463   3
   6  -2   8 3374.39 400.610   2
   6   2   8 3091.49 397.182   2
   6  -2  10 1934.37 542.505   5
   6   2  10 1319.62 423.856   5
   6  -2  12 1439.89 586.535   5
   6   3  -7 294.636 121.762   2
   6  -3  -7 550.147 196.775   1
   6   3  -5-21.0449 115.171   5
   6   3  -5 241.857 150.476   1
   6  -3  -5 25.3064 101.409   1
   6   3  -3 1406.00 196.916   5
   6   3  -3 1548.67 300.717   1
   6  -3  -3 1265.00 284.739   1
   6  -3  -3 1246.38 278.453   2
   6   3  -1 2444.92 373.970   1
  -6  -3  -1 2672.54 407.981   1
   6  -3  -1 2258.17 353.450   2
   6   3   1 2260.13 352.895   1
   6  -3   1 2179.17 347.558   2
   6   3   1 2111.51 187.209   5
   6   3   3 1333.18 236.689   5
   6   3   3 1333.33 303.738   1
   6  -3   3 1260.05 291.958   1
   6  -3   5-51.0758 138.772   5
   6   3   5 227.441 138.359   1
   6   3   5 49.5466 106.598   5
   6  -3   5 74.9703 129.846   1
   6   3   7 700.214 281.872   5
   6  -3   7 242.099 175.063   5
   6  -3   7 555.086 211.029   1
   6  -3   7 630.400 181.362   3
   6   3   9 192.849 189.818   5
   6  -3   9 104.042 176.727   5
   6  -3   9 83.1412 102.456   1
   6  -3  11-160.387 171.925   5
   6  -4  -8 1283.16 259.264   1
   6  -4  -8 1612.58 297.045   3
   6  -4  -6 8638.72 715.638   1
   6   4  -4 5080.74 502.599   1
   6   4  -4 5446.67 440.840   5
  -6   4  -2 8968.87 714.868   2
   6   4  -2 8798.03 680.441   1
  -6   4   0 19157.2 1058.21   2
   6   4   0 19323.0 1002.70   1
  -6   4   2 9512.04 742.129   2
   6   4   2 8166.93 653.529   1
   6   4   2 9166.97 475.669   5
   6   4   4 3557.84 402.691   5
   6   4   4 3872.87 462.016   1
   6  -4   6 9683.54 772.456   1
   6  -4   6 7819.59 610.560   3
   6   4   6 8762.49 792.281   5
   6  -4   6 8324.52 848.240   5
   6  -4   8 1003.13 359.699   5
   6  -4   8 1560.93 303.365   1
   6  -4   8 1002.39 204.476   3
   6   4   8 1027.84 376.683   5
   6  -4  10 2024.30 565.543   5
   6  -4  12 842.189 403.957   5
   6  -5  -7 545.684 161.660   3
   6  -5  -7 772.488 259.045   1
   6   5  -5 218.911 114.158   5
  -6   5  -3 2382.05 386.507   2
   6   5  -3 2274.43 351.548   1
  -6   5  -1 3354.29 454.270   2
   6   5  -1 3407.05 424.969   1
  -6   5   1 3657.89 483.599   2
   6   5   1 3085.76 409.958   1
  -6   5   3 1938.69 347.485   2
   6   5   3 2089.44 341.286   1
   6   5   3 1966.07 252.753   5
   6  -5   5-82.5796 115.956   5
   6  -5   5 177.005 153.731   3
   6   5   5 398.154 198.550   5
   6  -5   7 417.327 280.882   5
   6  -5   7 713.336 219.895   3
   6  -5   7 979.076 267.974   1
   6   5   7 865.938 281.350   5
   6  -5   9 527.322 348.335   5
   6  -5   9 353.591 147.048   1
   6  -5  11 395.713 366.755   5
   6   6 -12 1697.92 688.545   4
   6  -6  -8 2007.72 321.595   3
   6  -6  -8 1951.11 354.248   1
   6  -6  -6 6496.47 574.274   3
  -6   6  -4 6206.74 637.355   2
  -6  -6  -4 6884.12 590.818   5
  -6   6  -2 10993.3 835.891   2
   6   6  -2 11435.8 776.141   1
   6   6   0 28855.4 1227.29   1
  -6   6   0 28896.9 1310.21   2
  -6   6   2 11937.3 856.498   2
   6   6   2 10887.7 772.757   1
  -6   6   4 6309.10 623.372   2
   6  -6   4 6115.96 555.200   3
   6  -6   6 5470.48 542.069   3
   6  -6   6 6436.06 780.458   5
   6  -6   8 2249.51 547.946   5
   6  -6   8 1740.82 348.646   1
   6  -6  10 3066.18 699.370   5
   6  -6  12 1069.10 529.038   5
   6  -7  -7 855.710 253.796   1
   6  -7  -7 1000.73 251.588   3
  -6   7  -5 996.765 299.023   2
   6  -7  -5 1404.81 304.134   3
  -6  -7  -3 92.1221 107.627   5
  -6   7  -3 91.4772 137.849   2
   6  -7  -3 93.7922 129.458   3
  -6   7  -1 2091.63 373.519   2
   6  -7   1 1610.02 303.735   3
  -6   7   1 2099.09 359.339   2
  -6   7   3 213.385 211.873   2
   6  -7   3 315.158 182.029   3
  -6   7   5 1134.30 298.047   2
   6  -7   5 1210.22 269.069   3
   6  -7   7 831.661 362.228   5
   6  -7   7 603.701 208.633   3
   6  -7   9 488.201 351.386   5
   6  -7  11 234.030 274.368   5
   6  -8  -8 1709.30 310.257   3
   6  -8  -8 1288.56 294.501   1
   6  -8  -6 3827.55 459.827   3
  -6   8  -6 4111.00 549.738   2
  -6   8  -4 1444.05 304.401   2
  -6  -8  -4 2098.75 328.856   5
   6  -8  -4 2089.26 343.220   3
  -6  -8  -2 1738.85 217.202   5
   6  -8  -2 1988.82 331.743   3
  -6   8  -2 1634.20 323.907   2
   6  -8   0-9.16647 116.202   3
  -6   8   0 103.956 89.7991   2
   6  -8   2 1278.18 281.252   3
  -6   8   2 1802.41 366.110   2
  -6   8   4 1014.39 244.698   2
   6  -8   4 1567.02 302.062   3
  -6  -8   4 1619.50 236.016   5
  -6   8   6 3831.65 497.162   2
   6  -8   6 4500.28 685.278   5
   6  -8   6 4341.57 479.911   3
  -6  -8   6 4180.26 476.724   5
   6  -8   8 1932.96 531.135   5
   6  -8   8 1632.38 363.703   1
   6  -8  10 2486.87 644.321   5
   6  -8  12 1668.08 637.644   5
   6   9 -11 602.196 373.432   4
  -6   9  -7 285.015 144.544   2
   6  -9  -7 563.059 192.016   3
  -6   9  -5 371.507 177.954   2
   6  -9  -5 396.624 159.862   3
   6  -9  -3 3281.47 430.745   3
  -6   9  -3 3327.64 467.894   2
  -6  -9  -3 3547.58 370.943   5
  -6  -9  -1 870.220 120.278   5
   6  -9  -1 696.924 205.256   3
  -6   9  -1 953.581 298.724   2
   6  -9   1 699.652 221.667   3
  -6   9   1 806.451 255.720   2
   6  -9   3 2695.33 409.745   3
  -6   9   3 3248.07 478.782   2
  -6  -9   3 2811.39 253.317   5
  -6   9   5 656.684 215.865   2
  -6  -9   5 689.184 175.917   5
   6   9   5 945.473 242.751   4
   6  -9   5 411.837 160.974   3
  -6  -9   7 362.976 206.470   5
  -6   9   7 467.694 210.762   2
   6  -9   7 713.661 357.765   5
   6  -9   9 939.024 441.563   5
   6  -9  11 694.267 503.454   5
  -6  10  -6 1305.58 325.914   2
   6 -10  -6 1485.62 286.389   3
   6 -10  -4 4609.04 522.651   3
  -6  10  -4 5306.40 628.375   2
  -6 -10  -4 5665.12 537.745   5
   6 -10  -2 12807.8 866.288   3
  -6  10  -2 12979.9 924.793   2
  -6 -10  -2 14563.7 644.214   5
   6 -10   0 74.1868 193.564   3
  -6  10   0 195.849 169.759   2
  -6 -10   0 119.145 46.7146   5
   6 -10   2 11021.7 821.039   3
  -6  10   2 12813.6 925.247   2
  -6 -10   2 12234.4 425.683   5
   6 -10   4 5447.16 574.660   3
  -6  10   4 6161.53 648.439   2
  -6 -10   4 5398.54 437.240   5
  -6 -10   6 1378.79 291.890   5
  -6  10   6 2045.04 403.893   2
   6 -10   6 758.371 227.530   3
  -6 -10   8 2775.66 476.197   5
   6 -10   8 1961.94 567.198   5
  -6  10   8 3316.84 499.271   2
   6 -10  10 1806.85 585.970   5
   6  11 -11 306.924 376.311   4
  -6  11  -7 77.8663 153.999   2
   6 -11  -5 126.019 122.461   3
  -6  11  -5 102.186 190.876   2
  -6 -11  -3 131.151 105.168   5
   6 -11  -3 43.8135 150.592   3
  -6  11  -3 191.187 154.569   2
  -6 -11  -1 108.043 81.6645   5
   6 -11  -1 108.091 150.329   3
  -6  11  -1-50.5245 126.409   2
   6 -11   1 122.333 127.787   3
  -6  11   1 174.545 161.301   2
  -6 -11   3 221.925 93.8905   5
   6 -11   3 303.189 189.074   3
  -6  11   3 311.871 194.915   2
  -6 -11   5 110.109 105.611   5
   6  11   5 71.3135 103.953   4
   6 -11   5-4.62647 102.754   3
  -6  11   5 35.3139 134.113   2
  -6 -11   7 134.424 152.090   5
  -6  11   7 394.285 199.110   2
   6 -11   7 389.991 254.974   5
   6 -11   9 357.508 263.182   5
  -6 -11   9 399.709 214.477   5
   6 -11  11 300.818 331.281   5
   6  12 -10 1818.91 510.476   4
  -6  12  -8 2434.71 452.422   2
   6 -12  -6 340.979 202.898   3
  -6  12  -6-165.183 169.298   2
   6 -12  -4 3236.15 467.621   3
  -6  12  -4 3244.71 508.297   2
   6 -12  -2 5843.65 611.839   3
  -6  12  -2 7069.71 704.267   2
  -6 -12  -2 6671.91 470.826   5
   6 -12   0 797.294 250.695   3
  -6  12   0 629.962 162.870   2
   6 -12   2 5072.61 587.407   3
  -6  12   2 7066.24 708.046   2
  -6 -12   2 5715.02 365.651   5
   6 -12   4 2627.86 429.494   3
  -6  12   4 3148.31 501.215   2
  -6 -12   4 2910.66 349.494   5
  -6 -12   6 223.469 136.425   5
  -6  12   6-82.1133 112.138   2
  -6 -12   8 3015.26 493.863   5
  -6  12   8 3465.53 508.208   2
   6 -12   8 3348.37 767.661   5
   6 -12  10 1856.16 674.652   5
  -6 -12  10 1755.86 470.399   5
   6  13 -11 149.548 196.337   4
  -6  13  -7-88.5672 123.989   2
   6 -13  -5 480.463 195.170   3
  -6  13  -5 313.545 165.422   2
  -6 -13  -3 304.641 131.556   5
   6 -13  -3 346.365 153.775   3
  -6  13  -3 120.145 146.553   2
   6 -13  -1 283.859 164.165   3
  -6  13  -1 605.643 219.234   2
   6 -13   1 1086.47 291.335   3
  -6  13   1 935.072 301.166   2
  -6 -13   3 319.318 125.209   5
   6 -13   3 533.008 244.149   3
  -6  13   3 917.332 261.795   2
  -6 -13   5 569.396 187.321   5
  -6  13   5 673.054 262.058   2
  -6 -13   7-39.9112 95.9014   5
  -6  13   7 151.084 159.816   2
  -6 -13   9 696.413 271.987   5
   6 -13   9 1111.67 511.082   5
   6 -13  11 267.576 363.308   5
  -6 -13  11 356.291 209.324   5
   6  14 -10 1183.82 449.713   4
  -6  14  -8 1524.87 378.262   2
  -6  14  -6 366.414 197.039   2
   6 -14  -4 2847.58 461.499   3
  -6  14  -4 3663.04 551.444   2
   6 -14  -2 516.652 221.758   3
  -6  14  -2 834.970 279.055   2
  -6 -14  -2 942.313 201.410   5
   6 -14   0 833.603 253.512   3
  -6  14   0 754.202 233.922   2
   6 -14   2 717.436 233.243   3
  -6  14   2 1356.75 322.406   2
  -6  14   4 4058.40 572.085   2
  -6 -14   4 3329.31 403.361   5
  -6 -14   6 834.126 235.434   5
  -6  14   6 589.467 221.468   2
  -6  14   8 1771.69 386.327   2
  -6 -14   8 1062.77 322.570   5
   6 -14   8 2293.03 628.361   5
  -6 -14  10 1705.72 471.889   5
   6 -14  10 1678.63 621.834   5
   6  15  -9 651.177 358.724   4
  -6  15  -7 163.293 198.260   2
  -6  15  -5 475.851 258.526   2
  -6 -15  -3 643.565 196.133   5
  -6  15  -3 509.405 244.343   2
   6 -15  -1 1353.61 333.522   3
  -6  15  -1 2124.77 438.761   2
  -6  15   1 1603.02 358.838   2
  -6  15   3 541.099 236.756   2
  -6 -15   5 752.416 218.073   5
  -6  15   5 1015.94 309.718   2
  -6 -15   7-41.5255 111.566   5
  -6  15   7 77.2036 180.754   2
  -6 -15   9 95.4333 145.279   5
   6 -15   9-45.6914 215.487   5
   6  16 -10 823.776 447.051   4
   6  16  -8 1266.23 487.478   4
  -6  16  -8 891.952 309.288   2
  -6  16  -6 598.742 249.922   2
  -6  16  -4 2208.93 459.457   2
  -6  16  -2 2268.94 444.896   2
  -6  16   0 7827.40 801.512   2
  -6  16   2 2535.16 465.436   2
  -6 -16   4 1380.17 285.126   5
  -6  16   4 2558.34 475.776   2
  -6 -16   6 771.894 265.094   5
  -6  16   6 824.407 258.557   2
  -6 -16   8 1018.52 298.186   5
   6 -16   8 886.521 450.772   5
  -6  16   8 1179.16 337.764   2
   6 -16  10-43.9688 248.478   5
   6  17  -9-143.293 208.020   4
  -6  17  -7 305.051 229.982   2
  -6  17  -5 716.714 273.921   2
  -6  17  -3 305.557 178.689   2
  -6  17  -1 1385.56 366.488   2
  -6  17   1 1234.54 344.049   2
  -6  17   3 364.678 195.251   2
  -6 -17   5 303.134 155.159   5
  -6  17   5 934.322 259.217   2
  -6 -17   7 57.4250 159.316   5
  -6  17   7-40.0048 115.477   2
   6 -17   9 368.349 438.723   5
   6  18 -10 368.270 297.461   4
   6  18  -8 424.874 388.264   4
  -6  18  -8 644.136 305.071   2
  -6  18  -6 348.285 266.614   2
  -6  18  -4 1132.79 375.341   2
  -6  18  -2 1921.64 417.039   2
  -6  18   0 5335.62 696.907   2
  -6  18   2 2994.65 542.391   2
  -6 -18   4 1105.59 267.010   5
  -6  18   4 700.100 309.535   2
  -6 -18   6 348.315 185.122   5
  -6  18   6 786.551 315.594   2
  -6 -18   8 302.027 223.284   5
  -6  18   8 935.602 358.705   2
   6  19  -9-256.427 317.197   4
   6  19  -7 145.935 278.930   4
  -6  19  -7 184.445 253.496   2
  -6  19  -5 101.591 157.762   2
  -6  19  -3 292.031 236.276   2
  -6  19  -1 1863.91 418.900   2
  -6  19   1 2267.49 479.721   2
  -6  19   3 63.4890 172.302   2
  -6 -19   5 231.665 183.490   5
  -6  19   5 345.861 242.636   2
  -6 -19   7-22.9889 194.718   5
  -6  19   7 2.37060 172.275   2
   6 -19   9 143.838 200.587   5
   6  20  -8 60.5654 264.775   4
   6  20  -6 1512.04 493.152   4
  -6  20  -6 519.068 272.104   2
  -6  20  -4 261.021 205.407   2
  -6  20  -2 1746.34 456.765   2
  -6  20   0 3944.38 629.429   2
  -6  20   2 2135.40 448.832   2
  -6  20   4 129.404 198.634   2
  -6 -20   6 1081.39 320.151   5
  -6  20   6 1503.95 459.527   2
  -6  20   8 641.525 275.133   2
   6  21  -9 169.936 253.009   4
   6  21  -7 153.631 248.439   4
  -6  21  -7-219.161 215.021   2
   6  21  -5 356.292 249.490   4
  -6  21  -5 375.871 292.476   2
   6  21  -3 494.876 183.295   4
  -6  21  -3 765.771 324.013   2
   6  21  -1 490.601 199.019   4
  -6  21  -1 432.958 302.511   2
  -6  21   1 616.478 276.095   2
  -6  21   3 516.084 282.409   2
  -6  21   5-160.363 231.647   2
  -6  21   7 138.921 132.677   2
   6  22  -8 1027.88 448.171   4
   6  22  -6 871.292 382.086   4
  -6  22  -6 1268.79 381.736   2
   6  22  -4 327.864 185.202   4
  -6  22  -4 678.770 280.391   2
   6  22  -2 2862.97 459.930   4
  -6  22  -2 3473.29 660.008   2
  -6  22   0 1745.09 487.635   2
  -6  22   2 3238.74 608.404   2
  -6  22   4 97.7669 184.970   2
  -6  22   6 1357.92 414.586   2
  -6  22   8 599.061 358.348   2
   6  23  -9 304.727 286.547   4
   6  23  -7 209.526 283.286   4
  -6  23  -7 237.079 159.025   2
   6  23  -5 8.04939 120.708   4
  -6  23  -5 404.215 241.388   2
   6  23  -3 193.247 152.293   4
  -6  23  -3 318.038 238.651   2
  -6  23  -1 378.796 296.152   2
  -6  23   1 339.231 259.546   2
  -6  23   3 506.702 294.934   2
  -6  23   5-110.158 184.745   2
  -6  23   7 269.939 199.110   2
   6  24  -8 306.367 321.210   4
   6  24  -6 741.813 355.586   4
  -6  24  -6 627.788 319.866   2
   6  24  -4 878.984 334.637   4
  -6  24  -4 1365.95 451.372   2
  -6  24  -2 1639.19 498.332   2
  -6  24   0 454.081 281.858   2
  -6  24   2 760.710 341.950   2
  -6  24   4 986.678 360.498   2
  -6  24   6 674.045 312.512   2
  -6  24   8 498.249 386.724   2
   6  25  -7 492.271 288.523   4
  -6  25  -7 647.971 365.611   2
   6  25  -5 30.1810 205.899   4
  -6  25  -5-23.0191 172.050   2
  -6  25  -3-90.9192 225.434   2
  -6  25  -1 866.703 334.150   2
  -6  25   1 685.079 294.147   2
  -6  25   3 596.484 337.328   2
  -6  25   5-79.0495 169.069   2
  -6  25   7 363.063 272.642   2
   6  26  -8 1006.74 430.531   4
   6  26  -6 133.965 213.026   4
  -6  26  -6 454.284 341.364   2
  -6  26  -4 590.345 341.557   2
  -6  26  -2 1032.62 438.054   2
  -6  26   0 152.014 270.949   2
  -6  26   2 1412.88 452.504   2
  -6  26   4 1678.53 484.400   2
  -6  26   6 267.322 297.041   2
   6  27  -7-85.7408 227.905   4
  -6  27  -7-14.3947 235.255   2
   6  27  -7 76.9887 175.030   2
  -6  27  -5 244.328 166.571   2
  -6  27  -3 519.629 296.799   2
  -6  27  -1 117.177 219.412   2
  -6  27   1-47.1864 198.303   2
  -6  27   3 969.538 395.841   2
  -6  27   5 182.428 226.684   2
  -6  27   7-111.376 296.795   2
   6  27   7 50.5549 166.958   2
  -6  28  -6 243.261 312.709   2
  -6  28  -4 1097.46 473.675   2
  -6  28  -2 1218.81 472.770   2
  -6  28   0 1305.09 518.889   2
  -6  28   2 948.686 386.103   2
  -6  28   4 566.254 302.015   2
  -6  28   6 898.844 428.343   2
   6  28   6 498.528 284.152   2
  -6  29  -5-83.2621 217.007   2
  -6  29  -3 411.624 291.192   2
  -6  29  -1 398.836 262.153   2
  -6  29   1 51.2533 168.614   2
  -6  29   3 234.436 304.429   2
  -6  29   5-142.355 247.621   2
  -6  30  -2 245.877 329.687   2
  -6  30   0 212.944 248.560   2
  -6  30   2 111.332 297.224   2
   7   0  -8 106.786 143.163   1
   7   0  -6 145.984 148.802   1
   7   0  -4 17.8044 105.320   5
   7   0  -4-7.13016 108.406   1
   7   0  -2-134.791 167.749   1
   7   0   0 212.218 205.276   1
   7   0   2 217.190 176.151   1
   7   0   4 82.1048 135.220   5
   7   0   4-95.5663 141.480   1
   7   0   6 162.558 186.115   5
   7   0   6 56.1916 122.556   1
   7   0   8-63.8178 175.206   5
   7   0   8-70.1065 125.789   1
   7   0  10 201.628 210.110   5
   7   0  12 262.951 184.436   5
   7  -1  -7 6879.64 644.252   1
   7   1  -7 8357.96 689.913   1
   7  -1  -5 4131.88 523.017   1
   7   1  -5 3946.82 458.231   5
   7   1  -5 3904.75 475.937   1
   7  -1  -3 6081.58 646.986   1
   7   1  -3 6042.47 625.357   1
   7   1  -3 6175.04 428.669   5
   7  -1  -1 6093.35 629.794   1
   7   1  -1 5786.23 604.446   1
   7  -1   1 6096.90 625.696   1
   7   1   1 6588.73 649.106   1
   7  -1   3 6594.54 656.653   1
   7   1   3 5954.52 623.728   1
   7   1   3 6253.75 521.946   5
   7  -1   3 7089.35 595.394   5
   7   1   5 3281.86 451.909   5
   7  -1   5 3202.96 472.864   5
   7  -1   5 3570.77 481.668   1
   7   1   5 3986.72 485.082   1
   7  -1   7 6596.26 646.355   1
   7   1   7 6180.01 598.789   1
   7   1   7 6067.53 757.269   5
   7  -1   7 5639.85 735.215   5
   7   1   9 583.149 306.667   5
   7  -1   9 974.630 437.003   5
   7   1  11 1384.03 455.811   5
   7  -1  11 1426.40 531.164   5
   7  -2  -8 2970.56 430.151   1
   7  -2  -6 1368.50 303.627   1
   7   2  -6 1820.09 347.054   1
   7   2  -4 579.563 168.703   5
   7   2  -4 858.799 239.345   1
   7  -2  -4 674.173 223.766   1
   7   2  -2 1198.94 284.441   1
   7  -2  -2 1281.53 299.540   1
   7   2  -2 1213.33 150.540   5
   7  -2   0 4127.99 517.114   1
   7   2   0 3839.69 514.532   1
   7   2   2 1331.31 306.033   1
   7  -2   2 560.591 194.567   1
   7   2   2 1246.15 208.639   5
   7  -2   4 595.019 237.464   1
   7   2   4 609.028 206.684   5
   7   2   4 720.011 250.534   1
   7  -2   4 1083.62 320.384   5
   7   2   6 1212.42 326.421   5
   7  -2   6 1260.99 357.836   5
   7  -2   6 1601.55 334.686   1
   7   2   6 1511.30 309.679   1
   7   2   8 3773.58 614.892   5
   7  -2   8 2208.32 525.852   5
   7  -2   8 2902.61 420.653   1
   7  -2   8 2427.55 364.138   3
   7   2  10 395.714 363.996   5
   7  -2  10 761.480 406.684   5
   7  -2  12-158.435 217.679   5
   7  -3  -7 1820.51 355.168   1
   7  -3  -5 4968.44 590.711   1
   7   3  -5 5726.56 589.529   1
   7   3  -5 5731.78 534.992   5
   7  -3  -3 4368.77 538.371   1
   7   3  -3 5249.13 574.029   1
   7   3  -3 5275.62 362.467   5
   7  -3  -1 10510.9 837.228   1
   7   3  -1 11381.3 830.130   1
   7  -3   1 9586.41 802.547   1
   7   3   1 9623.04 759.859   1
   7   3   1 10764.2 434.178   5
   7  -3   3 6193.18 654.541   1
   7   3   3 6115.67 607.684   1
   7   3   3 5767.53 470.383   5
   7  -3   5 5093.43 593.991   1
   7   3   5 5622.83 584.676   1
   7   3   5 5210.47 564.297   5
   7  -3   5 5941.30 669.824   5
   7   3   7 1853.50 426.407   5
   7  -3   7 1960.76 463.341   5
   7  -3   7 1862.21 371.482   1
   7  -3   7 1574.09 292.473   3
   7   3   9 1560.76 450.608   5
   7  -3   9 1772.07 499.426   5
   7  -3   9 2023.43 310.060   3
   7  -3  11 324.142 225.039   5
   7  -4  -8 655.059 243.682   1
   7  -4  -8-203.969 128.477   3
   7   4  -6 709.605 248.214   1
   7  -4  -6 284.775 222.707   1
   7   4  -4 948.352 246.068   1
   7   4  -4 827.576 195.072   5
   7  -4  -4 611.660 202.965   1
   7   4  -2 7998.81 701.157   1
   7   4   0 686.760 252.068   1
   7   4   2 7991.87 703.882   1
   7   4   2 7804.94 446.952   5
   7   4   4 613.115 174.192   5
   7   4   4 933.391 264.152   1
   7  -4   4 551.168 201.813   1
   7   4   6 390.380 207.386   5
   7  -4   6 686.737 283.129   5
   7  -4   6 791.834 227.653   3
   7  -4   6 496.713 224.227   1
   7  -4   8-63.2111 195.657   5
   7  -4   8 97.3726 161.755   1
   7   4   8 237.230 198.948   5
   7  -4   8 102.987 103.060   3
   7  -4  10 581.076 400.253   5
   7  -4  12 598.246 420.495   5
   7  -5  -7 5279.69 619.259   1
   7  -5  -7 4447.91 505.204   3
   7  -5  -5 7780.77 740.522   1
   7   5  -5 8446.55 705.133   1
   7   5  -3 2760.42 417.708   1
  -7   5  -1 1741.98 366.883   2
   7   5  -1 2030.04 365.989   1
  -7   5   1 1336.51 324.543   2
   7   5   1 1313.35 308.432   1
   7   5   3 2356.79 401.419   1
   7   5   3 1919.19 256.493   5
   7  -5   5 8440.29 767.407   1
   7  -5   5 7182.78 654.562   3
   7   5   5 7645.37 707.653   1
   7   5   5 7071.35 646.515   5
   7  -5   5 6628.04 762.290   5
   7  -5   7 3830.50 658.224   5
   7  -5   7 5234.50 610.264   1
   7  -5   7 4617.45 510.351   3
   7   5   7 4473.73 626.575   5
   7  -5   9 3551.84 684.261   5
   7  -5  11 1314.06 501.000   5
   7  -6  -8 438.290 234.589   1
   7  -6  -8 156.710 135.269   3
   7  -6  -6 1412.32 328.255   1
   7  -6  -6 1296.31 298.965   3
   7   6  -2 713.781 219.791   1
  -7   6  -2 709.738 218.222   2
  -7   6   0 148.315 135.737   2
   7   6   0 103.516 201.820   1
   7   6   2 772.503 258.086   1
  -7   6   2 780.408 255.807   2
  -7   6   4 191.987 109.435   2
   7  -6   4-24.2939 123.773   3
   7  -6   6 2330.98 513.987   5
   7  -6   6 2365.93 376.526   3
   7  -6   6 1873.12 402.156   1
   7  -6   8 271.027 172.007   1
   7  -6   8 218.749 233.301   5
   7  -6   8 49.4492 108.397   3
   7  -6  10 499.781 398.282   5
   7  -7  -7 4195.84 574.005   1
   7  -7  -7 4441.61 519.108   3
  -7   7  -5 5964.41 688.136   2
   7  -7  -5 6850.27 657.900   3
  -7   7  -3 9844.15 861.451   2
  -7   7  -1 4929.06 606.771   2
   7   7  -1 5986.21 614.121   1
  -7   7   1 5783.58 657.998   2
   7   7   1 6050.52 621.509   1
  -7   7   3 10260.3 862.358   2
   7  -7   3 9265.44 750.996   3
  -7   7   5 7977.58 755.924   2
   7  -7   5 6655.57 627.838   3
   7  -7   7 4788.69 761.708   5
   7  -7   7 4644.45 619.862   1
   7  -7   7 3985.12 496.135   3
   7  -7   9 1167.82 524.500   5
   7  -7  11 377.984 378.887   5
   7  -8  -8 363.478 122.162   3
   7  -8  -8 616.709 242.483   1
   7  -8  -6 793.066 239.689   3
  -7   8  -4 2012.46 383.867   2
  -7  -8  -4 1700.41 295.782   5
   7  -8  -4 2187.04 380.662   3
  -7   8  -2 1447.79 349.151   2
   7  -8  -2 1532.25 314.280   3
  -7   8   0 369.376 190.269   2
   7  -8   0 386.557 196.029   3
  -7   8   2 1744.40 365.493   2
   7  -8   2 1401.80 323.789   3
  -7   8   4 2270.25 415.366   2
   7  -8   4 2214.67 377.125   3
   7  -8   6 1019.81 419.836   5
  -7   8   6 1003.87 266.731   2
   7  -8   6 1224.15 298.561   3
   7  -8   8 830.980 410.450   5
   7  -8   8 427.146 236.988   1
   7  -8  10 356.164 364.758   5
   7  -9  -7 3069.19 464.822   3
  -7   9  -5 4182.74 582.605   2
   7  -9  -5 4134.07 527.230   3
   7  -9  -3 7974.07 712.761   3
  -7   9  -3 7864.52 788.959   2
  -7  -9  -3 8721.29 574.203   5
   7  -9  -1 1827.60 364.157   3
  -7   9  -1 1106.03 327.594   2
   7  -9   1 1599.00 339.199   3
  -7   9   1 1890.57 388.963   2
   7  -9   3 6445.04 673.306   3
  -7   9   3 7160.20 753.460   2
  -7   9   5 4427.09 595.133   2
   7  -9   5 4409.14 544.527   3
   7  -9   7 2473.70 590.696   5
   7  -9   7 2920.45 449.549   3
   7  -9   9 2171.88 647.159   5
   7  -9  11 2006.19 666.031   5
   7 -10  -8 244.399 164.382   3
  -7  10  -6 512.086 234.202   2
   7 -10  -6 470.477 218.714   3
  -7  10  -4 601.150 230.777   2
  -7 -10  -4 347.023 133.846   5
   7 -10  -4 585.118 241.621   3
  -7 -10  -2 397.578 110.295   5
   7 -10  -2 537.022 233.757   3
  -7  10  -2 597.380 275.264   2
   7 -10   0 107.285 164.657   3
  -7  10   0 75.4352 134.249   2
   7 -10   2 337.939 143.882   3
  -7  10   2 384.860 222.385   2
  -7  10   4 815.560 276.122   2
   7 -10   4 153.369 138.430   3
  -7  10   6 730.859 254.749   2
   7 -10   6 309.859 157.862   3
   7 -10   8 914.818 381.631   5
   7 -10  10 31.1673 171.253   5
  -7  11  -7 2081.39 447.036   2
   7 -11  -7 1677.49 350.583   3
  -7  11  -5 4472.96 610.412   2
   7 -11  -5 4508.60 566.936   3
   7 -11  -3 5405.08 630.522   3
  -7 -11  -3 5616.93 476.128   5
  -7  11  -3 5386.29 692.134   2
   7 -11  -1 4213.92 555.267   3
  -7  11  -1 4339.23 600.794   2
  -7 -11  -1 4711.38 281.234   5
   7 -11   1 3519.96 522.954   3
  -7  11   1 4792.60 627.777   2
   7 -11   3 4430.98 557.956   3
  -7  11   3 5231.94 665.751   2
  -7 -11   3 5313.33 318.817   5
   7 -11   5 4582.10 580.470   3
  -7 -11   5 4055.22 410.131   5
  -7  11   5 5329.83 646.468   2
  -7  11   7 2544.56 441.827   2
   7 -11   7 2050.03 558.113   5
  -7 -11   7 1814.04 356.369   5
   7 -11   9 1862.10 591.567   5
   7 -11  11 1228.44 506.047   5
  -7  12  -8 559.760 287.058   2
  -7  12  -6 424.702 255.303   2
   7 -12  -6 396.624 171.375   3
   7 -12  -4 3105.71 486.436   3
  -7  12  -4 3368.88 557.474   2
  -7 -12  -4 3510.28 437.940   5
  -7 -12  -2 1119.40 185.975   5
   7 -12  -2 1288.92 308.761   3
  -7  12  -2 1331.67 372.537   2
  -7 -12   0 94.3795 39.3621   5
   7 -12   0-18.6399 136.849   3
  -7  12   0 386.379 177.457   2
  -7 -12   2 953.036 107.380   5
   7 -12   2 734.461 296.830   3
  -7  12   2 1270.95 368.576   2
   7 -12   4 2944.37 489.415   3
  -7  12   4 3304.91 523.466   2
  -7 -12   4 2783.62 300.098   5
  -7 -12   6 297.853 129.996   5
  -7  12   6 377.227 219.144   2
   7 -12   8 404.209 316.482   5
  -7  12   8-42.1064 157.189   2
  -7 -12   8 207.711 142.806   5
   7 -12  10 89.1053 290.592   5
  -7  13  -7 517.524 313.638   2
   7 -13  -5 3461.54 493.891   3
  -7  13  -5 3007.07 528.298   2
   7 -13  -3 8207.36 774.344   3
  -7  13  -3 9928.63 915.490   2
  -7 -13  -3 9200.32 635.090   5
   7 -13  -1 2496.91 434.883   3
  -7  13  -1 3653.94 560.531   2
  -7 -13  -1 3391.26 280.279   5
   7 -13   1 2721.18 449.040   3
  -7  13   1 2818.75 484.797   2
   7 -13   3 8799.21 813.374   3
  -7  13   3 9463.65 890.794   2
  -7 -13   3 8661.51 462.099   5
   7 -13   5 3396.23 535.618   3
  -7  13   5 3671.72 575.297   2
  -7 -13   5 2938.31 366.892   5
  -7 -13   7 787.168 233.836   5
  -7  13   7 873.799 291.174   2
   7 -13   9 1201.58 549.919   5
  -7 -13   9 1703.83 405.282   5
   7  14 -10 180.070 286.338   4
  -7  14  -8 222.620 190.574   2
  -7  14  -6-188.573 181.007   2
   7 -14  -4 580.373 225.502   3
  -7  14  -4 557.618 260.792   2
  -7 -14  -2 662.567 168.789   5
   7 -14  -2 758.375 272.826   3
  -7  14  -2 1194.99 323.767   2
   7 -14   0 278.892 209.793   3
  -7  14   0 339.054 225.093   2
  -7 -14   2 611.011 114.747   5
   7 -14   2 1399.16 347.755   3
  -7  14   2 766.930 264.284   2
  -7 -14   4 546.793 154.706   5
   7 -14   4 713.778 279.645   3
  -7  14   4 455.770 195.231   2
  -7 -14   6 262.986 162.772   5
  -7  14   6 108.773 181.085   2
  -7 -14   8 283.863 189.715   5
  -7  14   8 382.352 224.192   2
   7 -14   8 338.209 310.340   5
   7 -14  10-7.34965 220.584   5
  -7  15  -7 1283.76 366.348   2
  -7  15  -5 1296.58 375.008   2
   7 -15  -3 3304.73 520.659   3
  -7  15  -3 3818.02 606.747   2
   7 -15  -1 1773.62 402.126   3
  -7  15  -1 1326.03 346.326   2
  -7 -15  -1 1695.06 231.676   5
   7 -15   1 1483.69 348.885   3
  -7  15   1 2229.49 466.159   2
   7 -15   3 2715.29 500.188   3
  -7  15   3 3588.14 574.982   2
  -7 -15   3 3611.72 346.247   5
  -7 -15   5 1223.75 264.016   5
  -7  15   5 1335.62 360.584   2
  -7 -15   7 1427.90 357.272   5
  -7  15   7 1609.24 427.059   2
   7 -15   9 804.591 392.259   5
   7  16 -10 702.956 402.205   4
  -7  16  -8-73.5196 185.237   2
  -7  16  -6-30.2563 130.775   2
  -7  16  -4 302.981 223.407   2
   7 -16  -2 62.9159 140.116   3
  -7  16  -2 49.6914 197.449   2
   7 -16   0 52.2095 155.780   3
  -7  16   0 59.0830 156.698   2
  -7  16   2 381.984 233.359   2
  -7 -16   4 220.376 109.800   5
  -7  16   4 239.841 155.317   2
  -7 -16   6 24.1989 108.350   5
  -7  16   6 528.101 307.617   2
  -7  16   8 493.882 266.571   2
   7 -16   8 306.603 296.068   5
   7 -16  10 511.341 419.639   5
   7  17  -9 1552.09 481.921   4
  -7  17  -7 1037.16 347.467   2
  -7  17  -5 1204.65 377.381   2
  -7  17  -3 2218.18 490.261   2
  -7  17  -1 3092.53 575.907   2
  -7  17   1 4311.44 622.496   2
  -7  17   3 2248.30 472.932   2
  -7 -17   3 3151.36 367.058   5
  -7  17   5 948.146 342.931   2
  -7  17   7 1764.44 427.845   2
   7 -17   9 446.691 368.896   5
   7  18  -8 142.324 190.185   4
  -7  18  -8-111.463 193.432   2
  -7  18  -6 319.015 213.800   2
  -7  18  -4 1592.22 434.485   2
  -7  18  -2 3661.25 611.679   2
  -7  18   0-58.6443 202.212   2
  -7  18   2 3416.29 595.010   2
  -7  18   4 1400.51 387.450   2
  -7  18   6 1059.12 386.732   2
  -7  18   8-150.981 207.166   2
   7  19  -9 189.412 211.093   4
  -7  19  -7 1605.94 430.059   2
  -7  19  -5 1139.32 354.345   2
  -7  19  -3 269.572 212.338   2
  -7  19  -1 1872.44 482.223   2
  -7  19   1 1691.60 426.996   2
  -7  19   3 403.347 259.999   2
  -7  19   5 2291.89 528.388   2
  -7  19   7 2948.19 604.957   2
   7 -19   9 528.171 354.962   5
   7  20  -8-290.865 312.771   4
  -7  20  -6-24.8776 175.794   2
  -7  20  -4 1181.23 382.957   2
  -7  20  -2 844.820 354.410   2
  -7  20   0 173.675 253.600   2
  -7  20   2 1043.39 365.395   2
  -7  20   4 385.228 220.620   2
  -7  20   6 250.493 248.382   2
  -7  20   8-119.914 139.537   2
   7  21  -9 459.331 341.484   4
   7  21  -7 1058.51 413.913   4
  -7  21  -7 543.265 273.238   2
  -7  21  -5 1298.02 403.130   2
  -7  21  -3 470.169 324.986   2
  -7  21  -1 708.714 328.025   2
  -7  21   1 980.506 350.005   2
  -7  21   3 434.369 261.714   2
  -7  21   5 1451.85 440.146   2
  -7  21   7 861.490 355.326   2
   7  22  -8 887.591 496.885   4
   7  22  -6 38.5736 152.579   4
  -7  22  -6 244.984 234.927   2
   7  22  -4 170.888 228.091   4
  -7  22  -4 258.522 251.598   2
  -7  22  -2 199.810 181.148   2
  -7  22   0 244.389 192.471   2
  -7  22   2 398.414 287.660   2
  -7  22   4 423.593 224.693   2
  -7  22   6-44.7327 209.081   2
  -7  22   8 444.967 345.903   2
   7  23  -7 454.630 350.827   4
  -7  23  -7 696.866 320.335   2
   7  23  -5 947.535 423.025   4
  -7  23  -5 991.637 416.254   2
   7  23  -3 131.952 101.673   4
  -7  23  -3 54.6872 226.675   2
  -7  23  -1 694.326 331.034   2
  -7  23   1-249.805 257.834   2
  -7  23   3 188.439 283.642   2
  -7  23   5 1419.14 475.510   2
  -7  23   7 294.292 273.727   2
   7  24  -8-397.703 367.208   4
   7  24  -6 289.477 236.308   4
  -7  24  -6 457.850 268.919   2
   7  24  -4 305.476 297.310   4
  -7  24  -4 268.955 312.216   2
  -7  24  -2 805.518 406.609   2
  -7  24   0 1698.70 544.961   2
  -7  24   2 593.593 305.135   2
  -7  24   4 890.515 375.629   2
  -7  24   6 49.0973 304.318   2
  -7  24   8-421.423 279.123   2
   7  25  -7-75.4127 159.692   4
  -7  25  -7 337.046 299.168   2
   7  25  -5 368.152 243.642   4
  -7  25  -5-251.573 280.152   2
  -7  25  -3 125.168 129.354   2
  -7  25  -1 377.502 273.178   2
  -7  25   1 324.357 250.434   2
  -7  25   3 455.101 274.959   2
  -7  25   5 902.264 409.142   2
  -7  25   7 470.427 413.122   2
   7  26  -6 49.8358 145.024   4
  -7  26  -6 436.182 285.604   2
  -7  26  -4 381.621 292.226   2
  -7  26  -2-148.902 200.664   2
  -7  26   0 346.708 291.925   2
  -7  26   2 202.387 229.651   2
  -7  26   4 515.749 311.920   2
  -7  26   6 178.149 243.275   2
  -7  27  -7 139.057 213.693   2
  -7  27  -5 327.740 277.003   2
  -7  27  -3 701.599 494.683   2
  -7  27  -1 675.928 347.321   2
  -7  27   1 715.497 402.069   2
  -7  27   3 499.680 329.430   2
  -7  27   5 1279.64 463.165   2
  -7  27   7 490.481 315.429   2
  -7  28  -6-122.454 155.559   2
  -7  28  -4 36.3992 180.735   2
  -7  28  -2 152.332 336.621   2
  -7  28   0 590.665 383.828   2
  -7  28   2-224.557 163.826   2
  -7  28   4-192.101 232.282   2
  -7  29  -3 92.9198 257.285   2
  -7  29  -1 488.986 326.486   2
  -7  29   1 360.432 326.864   2
  -7  29   3-138.285 195.694   2
   8   0  -8 2636.07 415.920   1
   8   0  -6 7835.73 757.687   1
   8   0  -4 5874.44 660.171   1
   8   0  -4 5985.23 509.749   5
   8   0  -2 4698.67 601.229   1
   8   0   0 136.621 152.774   1
   8   0   2 4472.95 596.678   1
   8   0   4 6497.28 698.939   1
   8   0   4 6127.46 606.857   5
   8   0   6 6224.38 659.625   1
   8   0   6 6088.29 699.097   5
   8   0   8 2832.32 545.998   5
   8   0   8 3182.83 464.645   1
   8   0  10 54.0301 323.292   5
   8   0  12 733.803 483.259   5
   8  -1  -7 1640.05 342.761   1
   8   1  -7 1653.60 367.277   1
   8   1  -5 1502.40 292.816   5
   8  -1  -5 1534.06 354.160   1
   8   1  -5 1448.58 360.803   1
   8   1  -3 112.704 100.830   5
   8  -1  -3 220.509 179.752   1
   8   1  -3 140.828 184.540   1
   8  -1  -1 69.0475 168.179   1
   8   1  -1 192.229 173.839   1
   8  -1   1 165.401 143.761   1
   8   1   1 332.603 205.633   1
   8   1   3 38.4457 64.9494   5
   8  -1   3 85.6853 102.616   1
   8  -1   3-73.8229 105.014   5
   8   1   3 295.747 129.798   1
   8   1   5 953.712 243.880   5
   8  -1   5 1409.12 353.074   5
   8  -1   5 1194.46 300.104   1
   8   1   5 908.259 259.325   1
   8  -1   7 1757.07 390.383   1
   8   1   7 1482.28 407.593   5
   8  -1   7 1427.85 414.077   5
   8   1   7 1700.84 355.552   1
   8   1   9 265.710 278.186   5
   8  -1   9 42.6287 229.347   5
   8   1  11 149.073 231.686   5
   8  -1  11 130.493 269.147   5
   8  -2  -8 6453.35 671.458   1
   8  -2  -6 15615.7 1078.62   1
   8   2  -6 15786.3 1040.97   1
   8  -2  -4 5738.73 663.025   1
   8   2  -4 6133.77 674.820   1
   8   2  -4 6456.35 501.497   5
   8   2  -2 2890.77 459.798   1
   8   2  -2 3017.15 249.021   5
   8  -2  -2 2140.25 418.641   1
   8   2   0 2166.39 409.424   1
   8  -2   0 2027.00 429.714   1
   8   2   2 2974.20 511.573   1
   8  -2   2 2291.55 426.052   1
   8   2   2 3126.45 321.796   5
   8  -2   4 5846.71 675.816   1
   8   2   4 4584.13 573.776   1
   8   2   4 5509.84 541.360   5
   8  -2   4 6132.03 644.169   5
   8  -2   6 15145.8 1059.90   1
   8   2   6 15508.8 1022.95   1
   8   2   6 13378.7 1001.70   5
   8  -2   6 13100.5 1055.51   5
   8  -2   8 5893.50 651.221   1
   8  -2   8 5336.82 566.488   3
   8   2   8 5279.86 743.910   5
   8  -2   8 5582.20 808.295   5
   8   2  10 1211.31 454.484   5
   8  -2  10 791.646 429.980   5
   8   3  -7 613.996 195.649   1
   8  -3  -7 337.114 167.766   1
   8  -3  -5 2008.97 405.440   1
   8   3  -5 1314.11 272.298   5
   8   3  -5 1439.50 310.032   1
   8   3  -3 3310.55 482.325   1
   8  -3  -3 2994.54 495.218   1
   8   3  -3 3035.97 274.591   5
   8   3  -1 446.433 158.775   1
   8  -3  -1 567.423 270.512   1
   8   3   1 468.709 204.952   1
   8   3   1 400.256 95.2856   5
   8  -3   1 124.593 131.206   1
   8   3   3 2680.60 444.932   1
   8  -3   3 2201.18 408.855   1
   8   3   3 2567.30 333.437   5
   8   3   5 1341.52 307.335   5
   8  -3   5 1390.87 356.814   1
   8  -3   5 1512.31 378.771   5
   8   3   5 1589.67 342.343   1
   8   3   7 476.561 250.524   5
   8  -3   7 526.943 308.268   5
   8   3   7 446.874 196.421   1
   8  -3   7 515.177 276.693   1
   8  -3   7 617.318 235.645   3
   8   3   9 600.137 318.031   5
   8  -3   9 143.536 208.758   5
   8  -3  11 100.347 230.830   5
   8  -4  -8 2050.79 380.473   1
   8  -4  -8 1957.81 368.555   3
   8  -4  -6 7424.31 781.608   1
   8   4  -6 8935.68 790.064   1
   8   4  -4 5110.60 610.321   1
   8  -4  -4 4307.35 589.305   1
   8   4  -4 5258.62 421.730   5
   8   4  -2 5144.33 607.027   1
   8  -4  -2 4576.66 593.801   1
   8  -4   0 4686.77 612.728   1
   8   4   0 4272.30 565.700   1
   8  -4   2 4515.49 607.798   1
   8   4   2 5022.24 617.686   1
   8   4   2 5272.83 379.869   5
   8  -4   4 4675.12 640.886   1
   8   4   4 5117.51 604.898   1
   8   4   4 5281.68 510.920   5
   8  -4   6 5918.20 709.478   1
   8  -4   6 7211.80 691.866   3
   8   4   6 6993.44 700.294   1
   8   4   6 5843.35 647.682   5
   8  -4   6 6658.07 798.729   5
   8   4   8 1863.96 476.996   5
   8  -4   8 1215.47 429.307   5
   8  -4   8 1549.62 376.231   1
   8  -4   8 1221.16 292.285   3
   8  -4  10 1914.53 594.561   5
   8  -5  -7 1942.77 400.899   1
   8  -5  -5 574.335 232.162   1
   8   5  -5 967.945 290.698   1
   8   5  -3 4239.60 555.225   1
   8  -5  -3 2297.69 438.537   1
   8   5  -1 4424.03 563.518   1
   8   5   1 3923.90 532.789   1
   8   5   3 3219.11 492.985   1
   8  -5   3 2899.87 514.269   1
   8   5   3 3006.31 336.947   5
   8   5   5 486.141 202.520   5
   8  -5   5 321.729 131.280   5
   8  -5   5 560.664 215.448   1
   8   5   5 853.273 291.028   1
   8  -5   7 2166.52 520.710   5
   8  -5   7 1961.51 382.152   3
   8  -5   7 1594.62 388.252   1
   8   5   7 2219.02 468.451   5
   8  -5   9 293.428 227.957   5
   8  -5  11-23.8225 197.727   5
   8  -6  -8 1693.88 401.749   1
   8  -6  -8 1503.44 342.196   3
   8  -6  -6 3572.71 560.120   1
   8   6  -4 3538.32 486.902   1
   8   6  -2 5061.00 610.899   1
  -8   6   0 562.931 229.612   2
   8   6   0 850.542 258.894   1
  -8   6   2 4950.69 643.279   2
   8   6   2 5055.52 608.687   1
   8   6   4 3038.88 502.274   1
   8  -6   6 3498.20 613.729   5
   8  -6   6 4442.91 628.138   1
   8  -6   6 3122.70 480.576   3
   8  -6   8 1625.38 511.122   5
   8  -6   8 989.075 322.559   1
   8  -6   8 903.042 247.112   3
   8  -6  10 499.797 286.794   5
   8  -7  -7 567.258 212.619   3
   8  -7  -7 655.559 277.826   1
   8  -7  -5 289.260 158.206   3
   8   7  -3 298.202 177.772   1
  -8   7  -3-41.3686 107.199   2
  -8   7  -1 1974.92 405.402   2
   8   7  -1 2054.29 397.642   1
   8   7   1 2273.49 426.507   1
  -8   7   1 2369.76 447.384   2
  -8   7   3 189.345 160.650   2
   8  -7   3 110.036 126.589   3
   8  -7   5 259.260 168.273   3
   8  -7   7 628.366 312.949   5
   8  -7   7 362.838 177.190   3
   8  -7   7 703.316 289.266   1
   8  -7   9 1416.10 551.209   5
   8  -7  11 220.077 298.788   5
   8  -8  -8 2982.99 475.098   3
   8  -8  -8 2977.21 504.621   1
   8  -8  -6 2966.83 477.620   3
  -8   8  -4 10867.4 955.960   2
   8  -8  -4 11009.8 882.946   3
  -8   8  -2 2506.03 472.637   2
  -8   8   0 5005.18 643.928   2
  -8   8   2 3723.33 548.517   2
   8  -8   2 2633.70 472.101   3
  -8   8   4 12376.6 1021.74   2
   8  -8   4 10886.4 886.588   3
   8  -8   6 3320.65 625.750   5
   8  -8   6 3219.28 485.680   3
   8  -8   8 3165.96 733.373   5
   8  -8   8 1976.80 389.710   3
   8  -8   8 2876.61 541.387   1
   8  -8  10 1991.54 625.032   5
   8  -9  -7 423.884 247.008   1
   8  -9  -7 569.761 251.991   3
  -8   9  -5 1971.15 415.320   2
   8  -9  -5 1921.59 382.337   3
  -8   9  -3 665.479 298.214   2
   8  -9  -3 51.8503 116.204   3
  -8   9  -1 431.464 253.836   2
   8  -9  -1 377.925 219.542   3
  -8   9   1 156.361 193.759   2
   8  -9   1 179.578 126.962   3
  -8   9   3 403.751 123.421   2
   8  -9   3 332.275 212.755   3
  -8   9   5 2290.47 450.887   2
   8  -9   5 1685.59 371.239   3
   8  -9   7 916.283 349.711   5
   8  -9   7 212.839 172.024   3
   8  -9   7 584.492 325.184   1
   8  -9   9 97.0684 312.257   5
   8  -9  11 240.328 327.623   5
   8 -10  -8 449.562 224.354   3
   8 -10  -8 546.117 279.458   1
  -8  10  -6 830.398 313.931   2
   8 -10  -6 883.382 269.929   3
  -8  10  -4 7755.73 850.971   2
   8 -10  -4 7023.27 714.796   3
  -8  10  -2 1310.61 379.398   2
   8 -10  -2 497.895 214.638   3
   8 -10   0 5262.38 630.870   3
  -8  10   0 7386.41 801.975   2
  -8  10   2 1206.59 346.471   2
   8 -10   2 763.990 277.183   3
  -8  10   4 9684.58 943.715   2
   8 -10   4 7290.87 759.009   3
  -8  10   6 1195.03 328.512   2
   8 -10   6 1261.81 320.272   3
   8 -10   8 536.181 307.831   5
   8 -10   8 199.615 195.782   1
   8 -10  10 544.195 422.411   5
   8 -11  -7 805.909 288.870   3
  -8  11  -5 1332.98 406.737   2
   8 -11  -5 1783.53 390.842   3
  -8  11  -3 1507.78 426.037   2
  -8 -11  -3 1775.10 264.857   5
   8 -11  -3 1849.81 390.056   3
   8 -11  -1 644.004 275.440   3
  -8  11  -1 254.613 133.328   2
   8 -11   1 382.240 218.953   3
  -8  11   1 234.083 231.960   2
  -8  11   3 1561.87 364.545   2
   8 -11   3 1642.58 358.585   3
  -8  11   5 2319.65 485.551   2
   8 -11   5 2360.97 439.777   3
   8 -11   7 186.008 231.923   5
  -8  11   7 440.626 298.077   2
   8 -11   7 212.550 154.060   3
   8 -11   9-93.0567 276.510   5
   8 -12  -8 802.811 268.920   3
  -8  12  -6 3105.91 575.288   2
   8 -12  -6 2194.14 423.115   3
  -8  12  -4 766.317 298.766   2
   8 -12  -4 908.639 238.240   3
   8 -12  -2 1975.64 401.215   3
  -8  12  -2 1736.72 430.782   2
   8 -12   0 198.694 162.536   3
  -8  12   0 128.906 187.921   2
   8 -12   2 1980.82 395.062   3
  -8  12   2 1881.54 426.969   2
  -8  12   4 1178.65 352.331   2
   8 -12   4 1875.40 420.332   3
  -8  12   6 2606.12 490.755   2
   8 -12   6 1705.02 378.420   3
   8 -12   8 818.704 383.498   5
   8 -12  10 371.700 513.817   5
  -8  13  -7 629.626 314.260   2
   8 -13  -7 677.451 280.794   3
  -8  13  -5 379.334 282.637   2
   8 -13  -5 241.309 222.306   3
   8 -13  -3-105.145 216.441   3
  -8  13  -3 158.519 183.985   2
   8 -13  -1 779.844 285.337   3
  -8  13  -1 1136.25 363.405   2
   8 -13   1 783.530 270.820   3
  -8  13   1 622.234 274.910   2
   8 -13   3-139.584 152.450   3
  -8  13   3 112.970 237.475   2
  -8  13   5-104.879 168.604   2
   8 -13   5 406.399 241.158   3
  -8  13   7 706.576 288.709   2
   8 -13   9 70.3331 224.260   5
  -8  14  -8 1174.50 393.085   2
  -8  14  -6 3149.80 598.702   2
   8 -14  -6 4513.84 618.128   3
   8 -14  -4 1304.70 358.160   3
  -8  14  -4 1642.75 427.980   2
   8 -14  -2 6465.60 753.966   3
  -8  14  -2 7722.22 864.372   2
   8 -14   0 247.789 187.483   3
  -8  14   0 284.114 200.056   2
   8 -14   2 7025.04 769.780   3
  -8  14   2 7376.39 831.055   2
   8 -14   4 995.237 320.715   3
  -8  14   4 1838.87 458.869   2
  -8  14   6 5213.25 730.627   2
  -8  14   8 1876.89 476.627   2
   8 -14   8 1056.97 509.369   5
   8 -14  10 501.389 431.062   5
  -8  15  -7 403.379 229.381   2
   8 -15  -5 988.302 333.330   3
  -8  15  -5 1118.53 365.512   2
   8 -15  -3 2667.68 516.913   3
  -8  15  -3 2011.26 513.284   2
   8 -15  -1 1903.49 411.014   3
  -8  15  -1 1793.37 434.952   2
   8 -15   1 2135.40 446.993   3
  -8  15   1 2927.78 541.723   2
   8 -15   3 2183.06 477.358   3
  -8  15   3 2487.37 499.381   2
  -8  15   5 957.784 321.741   2
  -8  15   7 148.324 190.636   2
   8 -15   9 752.055 687.677   5
  -8  16  -8 1226.54 399.824   2
  -8  16  -6 1904.92 482.633   2
   8 -16  -4 917.427 294.537   3
  -8  16  -4 1360.95 386.392   2
   8 -16  -2 43.9084 216.023   3
  -8  16  -2 336.966 238.742   2
   8 -16   0-80.3321 173.940   3
  -8  16   0-56.4807 129.828   2
   8 -16   2 242.291 212.430   3
  -8  16   2 407.486 210.257   2
  -8  16   4 1750.75 470.825   2
  -8  16   6 2370.94 513.951   2
  -8  16   8 2040.84 501.072   2
   8 -16   8 616.713 439.712   5
  -8  17  -7-139.385 221.193   2
  -8  17  -5 438.733 300.677   2
   8 -17  -3 201.248 217.063   3
  -8  17  -3 387.433 203.240   2
   8 -17  -1 1406.09 392.708   3
  -8  17  -1 1087.92 380.635   2
   8 -17   1 1051.46 355.661   3
  -8  17   1 1459.97 417.890   2
  -8  17   3 427.233 248.428   2
  -8  17   5 1311.64 412.326   2
  -8  17   7 48.1310 178.236   2
   8 -17   9 296.702 223.375   5
  -8  18  -6 2290.08 540.442   2
  -8  18  -4 1637.19 497.902   2
  -8  18  -2 676.072 357.894   2
  -8  18   0 1454.94 420.757   2
  -8  18   2 833.632 337.865   2
  -8  18   4 1735.35 479.884   2
  -8  18   6 2935.91 623.689   2
  -8  18   8 1535.80 458.861   2
   8  19  -9-94.5570 225.336   4
  -8  19  -7 12.1257 186.012   2
  -8  19  -5 259.441 173.761   2
  -8  19  -3 216.322 241.163   2
  -8  19  -1 174.714 158.473   2
  -8  19   1 364.177 255.106   2
  -8  19   3 221.738 233.350   2
  -8  19   5 89.4925 133.190   2
  -8  19   7-88.1638 200.034   2
   8  20  -8 402.258 199.811   4
  -8  20  -6 1743.96 522.872   2
  -8  20  -4 1877.98 536.773   2
  -8  20  -2 2947.14 610.625   2
  -8  20   0-56.0866 146.442   2
  -8  20   2 3563.99 659.751   2
  -8  20   4 2408.97 569.931   2
  -8  20   6 2173.47 550.830   2
  -8  20   8 840.706 349.085   2
   8  21  -7-145.436 171.525   4
  -8  21  -7 418.173 260.563   2
  -8  21  -5 63.3116 252.565   2
  -8  21  -3 211.141 206.947   2
  -8  21  -1 2898.14 595.882   2
  -8  21   1 2840.84 630.225   2
  -8  21   3 388.814 303.655   2
  -8  21   5 173.302 219.061   2
  -8  21   7 424.639 359.548   2
   8  22  -8 634.919 394.937   4
   8  22  -6 897.071 407.596   4
  -8  22  -6 1149.75 429.798   2
  -8  22  -4 1166.37 412.493   2
  -8  22  -2 801.636 349.458   2
  -8  22   0 173.373 222.570   2
  -8  22   2 509.615 277.574   2
  -8  22   4 1060.63 419.180   2
  -8  22   6 1112.50 345.054   2
  -8  22   8 101.344 320.042   2
   8  23  -7 4.09232 157.490   4
  -8  23  -7 1435.44 519.426   2
   8  23  -5 211.258 218.714   4
  -8  23  -5 380.378 312.281   2
  -8  23  -3 271.472 141.880   2
  -8  23  -1 694.026 379.454   2
  -8  23   1 524.242 322.537   2
  -8  23   3 632.028 300.707   2
  -8  23   5-350.725 225.949   2
  -8  23   7 308.867 285.952   2
   8  24  -8 32.4493 201.801   4
   8  24  -6 123.692 208.317   4
  -8  24  -6 400.940 317.200   2
   8  24  -4 1922.05 485.978   4
  -8  24  -4 2666.38 620.524   2
  -8  24  -2 1491.19 486.359   2
  -8  24   0 1656.54 473.903   2
  -8  24   2 1378.63 496.799   2
  -8  24   4 2843.48 657.465   2
  -8  24   6 1012.06 399.728   2
   8  25  -7-188.548 220.677   4
  -8  25  -7 283.731 330.287   2
  -8  25  -5 150.097 221.904   2
  -8  25  -3 81.8871 154.872   2
  -8  25  -1 76.0915 176.137   2
  -8  25   1 534.090 284.623   2
  -8  25   3-235.601 240.016   2
  -8  25   5 612.334 343.498   2
  -8  25   7 712.156 308.628   2
  -8  26  -6 552.426 389.902   2
  -8  26  -4 1514.40 511.930   2
  -8  26  -2 198.694 240.367   2
  -8  26   0 745.421 416.612   2
  -8  26   2-41.4077 154.586   2
  -8  26   4 824.589 382.008   2
  -8  26   6 587.485 389.276   2
  -8  27  -5-48.0591 255.507   2
  -8  27  -3 848.154 456.875   2
  -8  27  -1-177.037 242.382   2
  -8  27   1 163.570 231.193   2
  -8  27   3 408.761 298.071   2
  -8  27   5 453.779 319.257   2
  -8  28  -2-375.887 310.631   2
  -8  28   0 667.331 395.987   2
  -8  28   2 384.375 337.622   2
   9   0  -8 233.484 199.604   1
   9   0  -6 78.7476 200.169   1
   9   0  -4 78.1145 136.370   5
   9   0  -4 215.509 215.509   1
   9   0  -2-160.127 118.452   1
   9   0   0-209.703 161.193   1
   9   0   2-89.2907 80.8492   5
   9   0   2 329.698 239.885   1
   9   0   4 107.764 148.150   5
   9   0   4 82.9445 115.658   1
   9   0   6-14.1388 154.196   1
   9   0   6-62.6401 170.116   5
   9   0   8 20.2108 134.540   5
   9   0   8-139.711 189.324   1
   9   0  10 506.485 432.755   5
   9  -1  -7 2143.98 419.280   1
   9   1  -7 1805.26 370.454   1
   9   1  -5 1438.20 365.041   1
   9   1  -5 1674.92 317.123   5
   9  -1  -5 2043.02 420.349   1
   9  -1  -3 1924.72 409.402   1
   9   1  -3 2032.06 435.671   1
   9   1  -3 2127.86 264.545   5
   9  -1  -1 2453.28 447.107   1
   9   1  -1 3540.76 557.310   1
   9  -1   1 4141.65 606.316   1
   9   1   1 4198.05 608.966   1
   9   1   3 1788.20 307.249   5
   9  -1   3 1817.71 322.675   5
   9  -1   3 1748.03 407.999   1
   9   1   3 1580.07 400.578   1
   9   1   5 890.182 278.069   1
   9   1   5 883.510 272.504   5
   9  -1   5 1256.16 351.502   5
   9  -1   5 1210.62 372.293   1
   9   1   7 1548.09 398.166   5
   9  -1   7 1598.74 363.441   1
   9  -1   7 1561.04 419.345   5
   9   1   7 1690.57 383.822   1
   9  -1   9 5013.80 818.878   5
   9   1   9 6548.78 914.021   5
   9   1  11 971.969 458.032   5
   9  -1  11 380.253 329.189   5
   9  -2  -8 408.445 236.050   1
   9   2  -8 626.199 198.845   1
   9  -2  -6 1123.43 297.614   1
   9   2  -6 1201.45 329.361   1
   9  -2  -4 5160.86 691.912   1
   9   2  -4 5245.92 668.007   1
   9   2  -4 4691.20 423.256   5
   9  -2  -2 1439.18 366.925   1
   9   2  -2 1932.84 383.324   1
   9   2  -2 1475.07 177.392   5
   9  -2   0 1655.18 395.401   1
   9   2   0 1224.34 333.043   1
   9  -2   2 1704.48 408.154   1
   9   2   2 1216.82 216.464   5
   9   2   2 1112.65 320.589   1
   9   2   4 3855.85 578.615   1
   9  -2   4 4178.93 609.194   1
   9   2   4 4086.78 481.078   5
   9  -2   4 3700.28 523.272   5
   9   2   6 1087.67 309.964   5
   9  -2   6 1275.13 359.521   5
   9  -2   6 765.437 278.166   1
   9   2   6 1047.77 342.578   1
   9   2   8 325.044 251.126   5
   9  -2   8 954.947 384.466   5
   9  -2   8 727.408 302.432   1
   9   2   8 143.940 107.845   1
   9  -2   8 419.382 170.147   3
   9   2  10 272.987 284.167   5
   9  -2  10 266.970 226.059   5
   9   3  -7 577.951 277.525   1
   9  -3  -7 418.098 218.748   1
   9  -3  -5 2963.85 538.144   1
   9   3  -5 2912.18 499.248   1
   9   3  -3 4763.37 612.544   1
   9   3  -3 4262.61 316.138   5
   9  -3  -3 4496.05 635.392   1
   9   3  -1 5193.69 645.792   1
   9  -3  -1 4731.93 651.067   1
   9   3   1 4030.01 584.715   1
   9  -3   1 3828.76 596.729   1
   9   3   1 4557.89 301.409   5
   9   3   3 3705.53 549.133   1
   9   3   3 4676.74 441.450   5
   9  -3   3 3625.34 586.199   1
   9   3   5 2285.00 398.329   5
   9  -3   5 1962.84 460.857   1
   9  -3   5 2620.42 486.812   5
   9   3   5 2828.58 508.106   1
   9   3   7 708.092 286.821   5
   9  -3   7 316.856 202.760   5
   9   3   7 480.788 276.712   1
   9  -3   7 412.500 187.235   1
   9  -3   7 641.173 248.933   3
   9   3   9 2985.70 634.507   5
   9  -3   9 2147.91 548.347   5
   9  -3  11 439.222 317.144   5
   9  -4  -8 119.399 208.447   1
   9   4  -6 592.675 271.583   1
   9  -4  -6 188.120 184.789   1
   9   4  -4 921.520 192.871   5
   9   4  -4 987.055 344.409   1
   9  -4  -4 742.155 246.859   1
   9   4  -2 404.326 196.467   1
   9  -4  -2 346.138 207.911   1
   9   4   0 214.872 161.212   1
   9  -4   0 546.090 264.172   1
   9   4   2 320.858 112.662   5
   9   4   2 507.941 253.080   1
   9  -4   2 184.890 165.641   1
   9   4   4 768.783 223.843   5
   9   4   4 877.082 292.191   1
   9  -4   4 608.514 257.495   1
   9   4   6 277.728 150.782   5
   9  -4   6 465.277 255.305   1
   9  -4   6 465.750 248.619   5
   9   4   6 610.397 292.389   1
   9  -4   8 527.282 348.961   5
   9  -4   8 277.022 202.033   3
   9  -4   8 714.781 294.955   1
   9   4   8 926.499 354.062   5
   9  -4  10 919.676 431.981   5
   9  -5  -7 927.769 342.542   1
   9   5  -5 2246.24 433.373   1
   9  -5  -5 1262.75 360.013   1
   9   5  -3 2421.16 449.619   1
   9  -5  -3 2482.89 508.561   1
   9  -5  -1 2005.13 431.489   1
   9   5  -1 2005.80 403.248   1
   9  -5   1 1700.67 435.337   1
   9   5   1 1981.33 419.527   1
   9   5   3 1919.29 398.660   1
   9  -5   3 2502.36 514.933   1
   9   5   3 2163.95 283.705   5
   9  -5   5 1002.51 339.385   5
   9   5   5 1460.30 362.633   1
   9  -5   5 1008.03 364.099   1
   9   5   5 1319.34 266.966   5
   9  -5   7 994.690 378.758   5
   9  -5   7 1377.86 384.769   1
   9  -5   7 1248.30 322.575   3
   9   5   7 714.272 296.781   5
   9  -5   9 1127.28 486.158   5
   9  -5  11 2207.86 665.196   5
   9  -6  -8 1052.22 312.164   1
   9  -6  -8 1352.61 366.882   3
   9  -6  -6 1453.69 403.544   1
   9  -6  -4 2941.79 537.943   1
   9   6  -4 3177.94 507.181   1
   9  -6  -2 93.2874 118.079   1
   9   6  -2 573.538 231.865   1
   9   6   0 343.589 185.198   1
   9   6   2 399.049 220.927   1
   9  -6   4 2556.75 512.692   1
   9   6   4 2614.84 477.501   1
   9  -6   6 1081.71 375.163   5
   9  -6   6 1457.56 372.784   3
   9  -6   6 1036.77 337.889   1
   9  -6   8 605.725 312.374   5
   9  -6   8 1110.05 354.967   1
   9  -6   8 1024.17 286.851   3
   9  -6  10 1396.05 528.076   5
   9  -7  -7 932.390 262.727   3
   9  -7  -7 894.053 296.056   1
   9  -7  -5 2863.95 545.205   1
   9   7  -3 4053.19 568.090   1
   9   7  -1 6585.61 715.679   1
   9   7   1 7065.08 750.309   1
   9   7   3 2801.01 488.839   1
   9  -7   5 3423.21 594.067   1
   9  -7   5 3758.54 532.852   3
   9  -7   7 1125.27 436.173   5
   9  -7   7 1175.24 331.296   3
   9  -7   7 1476.03 451.491   1
   9  -7   9 665.928 329.610   5
   9  -7  11 1413.25 561.704   5
   9  -8  -8 380.390 252.817   1
   9  -8  -8 255.340 142.613   3
   9  -8  -6 658.432 303.017   3
   9  -8  -6 631.684 295.714   1
   9  -8  -4 1734.11 376.861   3
  -9   8  -2 4418.51 664.727   2
  -9   8   0 222.593 182.425   2
   9   8   0 219.116 177.656   1
  -9   8   2 4171.95 629.542   2
   9  -8   2 3817.96 560.611   3
   9  -8   4 1641.70 368.994   3
   9  -8   6 662.675 282.236   5
   9  -8   6 1135.49 332.409   3
   9  -8   6 377.876 247.592   1
   9  -8   8 435.500 315.499   5
   9  -8   8 197.900 172.410   3
   9  -8   8 194.461 218.006   1
   9  -8  10 378.874 288.367   5
   9  -9  -7 695.077 255.100   3
   9  -9  -7 913.569 388.306   1
   9  -9  -5 1683.26 389.805   3
  -9   9  -3 3867.57 631.341   2
   9  -9  -3 3223.03 517.847   3
  -9   9  -1 4278.34 652.655   2
   9  -9  -1 4773.78 623.318   3
  -9   9   1 4910.09 680.209   2
   9  -9   1 4741.40 630.822   3
  -9   9   3 3915.18 615.948   2
   9  -9   3 2948.69 495.994   3
   9  -9   5 1560.29 393.737   3
   9  -9   7 849.761 367.850   5
   9  -9   7 404.821 238.807   3
   9  -9   7 576.518 296.836   1
   9  -9   9 250.427 319.130   5
   9 -10  -8 2611.08 472.053   3
   9 -10  -8 324.858 233.550   1
   9 -10  -6 574.998 235.434   3
  -9  10  -4 228.277 129.662   2
   9 -10  -4 286.360 194.079   3
  -9  10  -2 462.386 293.639   2
   9 -10  -2 566.088 252.212   3
  -9  10   0 718.273 356.043   2
   9 -10   0 295.590 216.287   3
  -9  10   2 486.265 221.185   2
   9 -10   2 697.092 280.416   3
  -9  10   4 173.027 180.107   2
   9 -10   4 136.579 231.000   3
   9 -10   6 499.871 256.935   3
   9 -10   8 170.256 235.243   5
   9 -10   8 198.454 154.690   3
   9 -10   8 268.561 219.920   1
   9 -10  10 242.390 312.517   5
   9 -11  -7 588.296 287.719   3
  -9  11  -5 317.261 262.275   2
   9 -11  -5 998.710 348.909   3
  -9  11  -3 900.068 389.895   2
   9 -11  -3 1411.86 396.999   3
  -9  11  -1 2437.70 524.080   2
   9 -11  -1 2762.35 511.634   3
  -9  11   1 2920.63 570.071   2
   9 -11   1 2340.30 485.781   3
  -9  11   3 1550.69 443.924   2
   9 -11   3 1758.01 388.667   3
  -9  11   5 866.955 285.575   2
   9 -11   5 1246.52 365.458   3
   9 -11   7 814.465 349.227   5
   9 -11   7 544.518 231.927   3
   9 -11   9 605.527 395.343   5
   9 -12  -8 259.409 260.785   3
   9 -12  -8-352.548 203.178   1
  -9  12  -6 589.968 321.384   2
   9 -12  -6 539.404 246.192   3
  -9  12  -4 424.926 314.334   2
   9 -12  -4 316.144 259.226   3
  -9  12  -2 2029.90 492.407   2
   9 -12  -2 2050.23 473.632   3
  -9  12   0 4846.83 723.166   2
   9 -12   0 3729.75 578.265   3
  -9  12   2 1518.40 365.748   2
   9 -12   2 2340.05 480.418   3
  -9  12   4 352.779 259.132   2
   9 -12   4 454.801 266.155   3
  -9  12   6 251.676 198.773   2
   9 -12   6 162.814 174.342   3
   9 -12   8-46.4258 204.218   5
   9 -12   8 167.018 252.367   1
   9 -12  10 930.419 545.429   5
  -9  13  -7 1952.65 491.676   2
   9 -13  -7 2849.22 541.892   3
  -9  13  -5 658.167 298.781   2
   9 -13  -5 336.572 227.170   3
  -9  13  -3-17.4174 197.309   2
   9 -13  -3 300.252 245.106   3
   9 -13  -1 8431.53 883.103   3
  -9  13  -1 10187.7 1054.43   2
   9 -13   1 7771.56 869.990   3
  -9  13   1 9455.09 1002.55   2
  -9  13   3-69.4059 152.991   2
   9 -13   3 24.8345 164.134   3
  -9  13   5 131.236 183.648   2
   9 -13   5-61.2311 168.142   3
  -9  13   7 3427.17 628.190   2
   9 -13   9 913.367 500.891   5
  -9  14  -6 1197.13 423.163   2
   9 -14  -6 261.432 173.642   3
  -9  14  -4 351.981 253.957   2
   9 -14  -4 546.309 276.607   3
  -9  14  -2 909.878 425.945   2
   9 -14  -2 557.150 274.903   3
   9 -14   0 414.952 221.015   3
  -9  14   0 568.947 346.788   2
   9 -14   2 957.242 338.602   3
  -9  14   2 635.179 337.492   2
  -9  14   4 297.381 204.679   2
   9 -14   4 172.882 179.788   3
  -9  14   6 357.595 236.230   2
   9 -14   6 640.041 321.271   3
   9 -14   8 759.004 464.432   5
  -9  15  -7 1590.10 464.223   2
  -9  15  -5 812.016 358.963   2
   9 -15  -5 930.591 321.700   3
   9 -15  -3 866.035 385.852   3
  -9  15  -3 1231.84 409.639   2
   9 -15  -1 3500.84 585.463   3
  -9  15  -1 3441.23 624.059   2
   9 -15   1 2312.33 500.305   3
  -9  15   1 3983.72 681.584   2
   9 -15   3 468.443 259.020   3
  -9  15   3 430.450 231.838   2
  -9  15   5 1155.06 399.308   2
   9 -15   5 1112.82 388.302   3
  -9  15   7 1657.91 406.235   2
   9 -15   9 1521.01 626.115   5
  -9  16  -6 267.336 243.652   2
   9 -16  -6 600.657 337.153   3
   9 -16  -4 64.3794 192.844   3
  -9  16  -4 304.787 262.360   2
   9 -16  -2 602.043 304.223   3
  -9  16  -2 500.831 322.170   2
   9 -16   0 339.404 200.892   3
  -9  16   0 3036.71 733.332   2
   9 -16   2 516.831 282.290   3
  -9  16   2 237.075 265.886   2
   9 -16   4 195.080 235.069   3
  -9  16   4-239.173 215.454   2
  -9  16   6 129.567 149.036   2
  -9  16   8 222.624 190.681   2
   9 -16   8 225.949 280.912   5
  -9  17  -7 231.696 186.726   2
  -9  17  -5 1804.50 490.635   2
   9 -17  -5 1572.74 454.392   3
   9 -17  -3 1220.10 366.699   3
  -9  17  -3 1140.38 444.321   2
   9 -17  -1 1862.80 456.255   3
  -9  17  -1 4378.69 726.158   2
   9 -17   1 3885.31 632.044   3
  -9  17   1 5005.15 788.527   2
   9 -17   3 777.728 268.015   3
  -9  17   3 1760.96 461.226   2
  -9  17   5 1558.50 417.928   2
  -9  17   7-96.9935 244.538   2
  -9  18  -6 55.0060 194.362   2
  -9  18  -4-53.3039 149.035   2
   9 -18  -2 1597.54 443.744   3
  -9  18  -2 899.864 423.793   2
   9 -18   0 1496.03 427.671   3
  -9  18   0 1313.50 395.389   2
   9 -18   2 1366.98 405.225   3
  -9  18   2 1112.39 400.461   2
  -9  18   4 610.681 296.539   2
  -9  18   6 251.343 288.087   2
  -9  18   8 75.4430 156.994   2
  -9  19  -7 566.853 370.946   2
  -9  19  -5 380.189 314.489   2
  -9  19  -3 2205.95 593.303   2
  -9  19  -1 2212.46 541.363   2
  -9  19   1 2161.75 544.419   2
  -9  19   3 2201.05 560.019   2
  -9  19   5 664.888 384.422   2
  -9  19   7 413.802 298.123   2
  -9  20  -6 325.295 149.259   2
  -9  20  -4 310.806 299.047   2
  -9  20  -2 1045.65 441.686   2
  -9  20   0 143.568 260.169   2
  -9  20   2 848.100 355.277   2
  -9  20   4 218.595 252.887   2
  -9  20   6 348.449 302.329   2
  -9  20   8-126.835 255.023   2
  -9  21  -7 199.141 280.228   2
  -9  21  -5 640.177 372.164   2
  -9  21  -3 1382.26 510.330   2
  -9  21  -1 2831.72 643.793   2
  -9  21   1 1801.08 505.399   2
  -9  21   3 1915.81 505.826   2
  -9  21   5 934.637 422.221   2
  -9  21   7 1099.60 426.283   2
   9  22  -8 296.965 208.018   4
  -9  22  -6 238.621 267.662   2
  -9  22  -4 126.443 232.036   2
  -9  22  -2 391.816 244.325   2
  -9  22   0 553.387 353.538   2
  -9  22   2 71.1786 221.674   2
  -9  22   4 129.398 231.388   2
  -9  22   6 498.364 340.156   2
   9  23  -7 561.371 357.576   4
  -9  23  -7-105.149 180.509   2
  -9  23  -5 648.991 414.311   2
  -9  23  -3 2885.39 705.076   2
  -9  23  -1 1033.25 439.632   2
  -9  23   1 668.034 347.870   2
  -9  23   3 4184.35 788.707   2
  -9  23   5 853.591 393.782   2
  -9  23   7-311.911 293.941   2
   9  24  -6-168.647 221.963   4
  -9  24  -6 286.914 274.349   2
  -9  24  -4 1019.96 441.530   2
  -9  24  -2 30.0107 161.752   2
  -9  24   0 1128.48 437.970   2
  -9  24   2-80.3687 163.588   2
  -9  24   4 430.706 292.414   2
  -9  24   6 537.755 314.679   2
   9  25  -7 295.663 290.413   4
  -9  25  -7 495.408 315.578   2
  -9  25  -5-294.021 275.328   2
  -9  25  -3 1651.67 553.467   2
  -9  25  -1 1684.74 568.534   2
  -9  25   1 942.059 453.930   2
  -9  25   3 1625.70 562.267   2
  -9  25   5 533.727 354.332   2
  -9  26  -4-48.0262 163.525   2
  -9  26  -2-26.9397 178.916   2
  -9  26   0-38.4890 268.504   2
  -9  26   2 591.227 378.596   2
  -9  26   4 411.410 364.068   2
  10   0  -8 2845.46 497.023   1
  10   0  -6 3308.58 558.334   1
  10   0  -4 4371.34 638.202   1
  10   0  -2 4890.53 703.535   1
  10   0   0 8881.15 934.347   1
  10   0   2 5183.70 709.866   1
  10   0   2 5141.86 492.285   5
  10   0   4 3821.03 602.654   1
  10   0   4 4201.24 521.639   5
  10   0   6 2167.96 455.300   5
  10   0   6 2101.27 454.235   1
  10   0   8 2764.18 587.019   5
  10   0   8 2789.35 520.281   1
  10   0  10 425.429 347.959   5
  10  -1  -7 532.377 273.803   1
  10   1  -7 252.984 262.363   1
  10   1  -5 567.963 320.666   1
  10  -1  -5 70.1073 237.130   1
  10   1  -3 340.285 127.590   5
  10  -1  -3 402.977 221.639   1
  10   1  -3 386.336 256.281   1
  10  -1  -1 166.254 252.681   1
  10   1  -1 87.3196 170.189   1
  10   1   1 48.9849 64.2894   5
  10  -1   1 265.600 207.682   1
  10   1   1-41.7966 157.339   1
  10   1   3 274.309 164.043   5
  10  -1   3 415.778 216.751   5
  10  -1   3 565.323 295.553   1
  10   1   3 633.730 292.142   1
  10   1   5 99.1980 89.7906   5
  10   1   5 516.834 292.962   1
  10  -1   5 782.073 315.030   5
  10  -1   5 642.036 305.804   1
  10   1   7 86.0479 126.839   5
  10  -1   7 132.572 133.134   5
  10  -1   7 91.4716 156.186   1
  10   1   7 51.1060 176.523   1
  10   1   9 267.064 322.542   5
  10  -1   9 21.7117 240.276   5
  10  -1  11 128.015 190.520   5
  10   1  11 107.193 322.088   5
  10  -2  -8 1837.04 412.716   1
  10   2  -8 2589.38 464.093   1
  10  -2  -6 229.639 163.264   1
  10   2  -6 26.9129 114.478   1
  10   2  -4 164.511 193.137   1
  10  -2  -4 205.500 213.403   1
  10  -2  -2 1721.52 422.280   1
  10   2  -2 1679.38 188.437   5
  10   2  -2 2213.35 448.268   1
  10  -2   0 1245.37 375.969   1
  10   2   0 2115.44 453.444   1
  10   2   0 1965.50 193.730   5
  10  -2   2 1804.44 433.993   1
  10   2   2 2329.67 478.920   1
  10   2   2 2445.92 301.240   5
  10   2   4 150.927 135.342   5
  10  -2   4 12.0329 159.917   5
  10   2   4-13.5681 130.252   1
  10  -2   4 213.610 249.784   1
  10   2   6 233.641 150.471   5
  10  -2   6 198.874 174.810   5
  10  -2   6 7.88871 147.765   1
  10   2   6 168.519 195.469   1
  10   2   8 2327.48 531.109   5
  10   2   8 1788.02 403.112   1
  10  -2   8 1311.04 409.059   5
  10  -2   8 1376.83 352.584   1
  10  -2   8 1927.42 408.369   3
  10   2  10 162.252 260.431   5
  10  -2  10 530.451 321.150   5
  10   3  -7 825.313 323.695   1
  10  -3  -7 627.550 264.276   1
  10  -3  -5 352.191 234.915   1
  10   3  -5 554.574 282.370   1
  10  -3  -3 669.680 318.487   1
  10   3  -3 636.989 129.960   5
  10   3  -3 935.391 334.235   1
  10  -3  -1 558.184 277.276   1
  10   3  -1 498.854 285.419   1
  10  -3   1 523.257 293.189   1
  10   3   1 483.723 104.318   5
  10   3   1 275.192 227.914   1
  10   3   3 574.178 175.369   5
  10  -3   3 846.173 316.583   1
  10   3   3 624.575 320.076   1
  10   3   5 278.601 159.740   5
  10  -3   5 445.871 286.102   5
  10  -3   5 596.339 281.447   1
  10   3   5 300.104 159.103   1
  10   3   7 353.127 172.067   5
  10  -3   7 605.720 306.879   5
  10   3   7 1006.46 372.848   1
  10  -3   7 275.522 178.811   1
  10  -3   9 282.784 269.548   5
  10   3   9 346.574 236.311   5
  10  -3  11-79.8385 219.001   5
  10  -4  -8-152.322 205.062   1
  10  -4  -6 1321.76 388.958   1
  10   4  -6 874.344 303.572   1
  10  -4  -4 343.716 219.717   1
  10   4  -4 904.191 293.013   1
  10   4  -2 5316.79 686.319   1
  10  -4  -2 4764.65 702.701   1
  10   4   0 64.2242 159.900   1
  10  -4   0-48.9904 149.337   1
  10  -4   2 5045.65 725.063   1
  10   4   2 5612.41 707.525   1
  10   4   2 6000.31 402.001   5
  10   4   4 539.688 219.948   5
  10  -4   4 289.626 178.897   1
  10  -4   4 505.177 253.736   5
  10   4   4 618.258 309.299   1
  10   4   6 693.175 219.138   5
  10   4   6 953.566 348.483   1
  10  -4   6 632.499 293.468   5
  10  -4   6 618.300 328.368   1
  10  -4   8 1005.69 416.784   5
  10  -4   8 873.062 266.779   3
  10  -4   8 555.185 307.159   1
  10   4   8 1551.69 454.298   5
  10  -4  10 1195.74 543.824   5
  10  -5  -7 85.5439 168.241   1
  10  -5  -5 501.430 242.170   1
  10   5  -5 448.518 267.672   1
  10   5  -3 256.479 239.031   1
  10  -5  -3 312.112 248.242   1
  10   5  -1 250.979 159.055   1
  10  -5  -1 301.938 220.873   1
  10   5   1 431.315 182.638   1
  10  -5   1 518.454 268.596   1
  10   5   3 379.574 285.480   1
  10  -5   3 412.760 346.637   1
  10   5   3 59.7139 87.1952   5
  10  -5   5 456.638 254.101   1
  10   5   5 223.339 251.647   1
  10  -5   5 635.329 330.199   5
  10   5   5 537.429 191.385   5
  10  -5   7 61.9628 217.266   5
  10  -5   7-110.739 184.692   1
  10  -5   7 71.3313 163.086   3
  10   5   7 356.431 286.350   5
  10  -5   9 692.348 407.827   5
  10  -5  11 1014.28 456.155   5
  10  -6  -8 608.719 273.888   1
  10  -6  -8 117.802 170.011   3
  10  -6  -6 659.845 317.481   1
  10   6  -4 4098.81 625.458   1
  10  -6  -4 2946.19 571.765   1
  10  -6  -2 8822.83 955.562   1
  10   6  -2 3799.79 605.384   1
  10   6   0 336.224 261.985   1
  10  -6   0 247.745 299.292   1
  10   6   2 2962.37 547.954   1
  10  -6   2 3103.66 586.666   1
  10   6   4 4087.82 635.323   1
  10  -6   4 2725.51 569.435   1
  10  -6   6 1215.26 428.331   1
  10  -6   6 770.313 344.059   5
  10  -6   6 597.095 268.516   3
  10  -6   8 137.861 268.347   5
  10  -6   8 208.981 195.798   1
  10  -6   8 239.627 201.001   3
  10  -6  10 2149.47 639.441   5
  10  -7  -7 462.181 288.892   1
  10  -7  -7 641.036 240.437   3
  10  -7  -5 195.481 189.865   1
  10   7  -3 652.401 341.892   1
  10  -7  -3-5.35920 167.833   1
  10   7  -1 197.196 238.836   1
  10  -7  -1 486.660 247.188   1
  10   7   1 405.108 229.601   1
  10  -7   1 114.571 218.275   1
  10  -7   3 505.898 262.373   1
  10   7   3 327.392 265.595   1
  10  -7   5 4.47286 144.863   3
  10  -7   5 213.206 144.838   1
  10  -7   7 146.127 213.723   1
  10  -7   7 197.193 212.369   5
  10  -7   7 62.7228 128.207   3
  10  -7   9-97.3659 170.388   5
  10  -8  -8 1234.15 418.116   1
  10  -8  -8 737.296 294.148   3
  10  -8  -6 299.445 178.074   3
  10  -8  -6 822.773 296.206   1
  10  -8  -4 2064.41 520.622   1
  10   8  -2 4294.85 622.955   1
  10   8   0 1672.57 421.470   1
  10  -8   4 1661.10 452.780   1
  10  -8   4 2188.23 454.737   3
  10  -8   6 763.761 288.478   5
  10  -8   6 536.224 234.796   3
  10  -8   6 862.454 414.233   1
  10  -8   8 1482.67 668.770   1
  10  -8   8 1795.99 545.598   5
  10  -8   8 837.274 328.465   3
  10  -8  10 1011.22 526.985   5
  10  -9  -7 119.664 225.645   3
  10  -9  -7 358.157 314.859   1
  10  -9  -5 195.673 245.962   1
  10  -9  -5 143.369 194.444   3
  10  -9  -3 140.205 148.465   3
 -10   9  -1 146.396 174.526   2
  10  -9  -1 488.977 245.675   3
 -10   9   1 318.537 223.827   2
  10  -9   1 381.423 224.588   3
  10  -9   3 451.079 268.507   3
  10  -9   5 540.757 339.728   1
  10  -9   5 251.157 220.497   3
  10  -9   7-178.061 324.447   5
  10  -9   7 195.437 199.459   3
  10  -9   7 63.2364 182.158   1
  10  -9   9 272.125 191.604   5
  10 -10  -8 2207.38 492.899   3
  10 -10  -8 1973.21 522.718   1
  10 -10  -6 2087.72 536.310   1
  10 -10  -6 2845.25 519.614   3
  10 -10  -4 1284.02 364.305   3
 -10  10  -2 5388.34 771.392   2
  10 -10  -2 5173.17 685.691   3
 -10  10   0 9292.32 1011.76   2
  10 -10   0 7860.39 841.221   3
 -10  10   2 4999.74 736.681   2
  10 -10   2 5252.49 709.575   3
  10 -10   4 708.908 284.210   3
  10 -10   6 1598.05 425.919   3
  10 -10   6 2085.14 553.204   1
  10 -10   8 2555.23 644.775   5
  10 -10   8 1252.31 355.043   3
  10 -10   8 2589.57 599.246   1
  10 -10  10 286.082 276.380   5
  10 -11  -7 330.294 165.171   3
  10 -11  -7 1011.56 389.089   1
  10 -11  -5 256.179 215.279   3
 -10  11  -3 452.113 204.986   2
  10 -11  -3 400.842 243.592   3
 -10  11  -1 348.332 192.784   2
  10 -11  -1 466.069 249.396   3
 -10  11   1 261.922 240.336   2
  10 -11   1 347.346 219.001   3
 -10  11   3 356.198 271.756   2
  10 -11   3 336.500 214.754   3
  10 -11   5 253.380 217.684   3
  10 -11   7 639.996 345.836   5
  10 -11   7 117.765 160.666   3
  10 -11   7 104.282 233.602   1
  10 -11   9-90.6266 336.131   5
  10 -12  -8 596.008 257.541   3
  10 -12  -8 942.107 414.034   1
  10 -12  -6 2949.26 511.853   3
 -10  12  -4 742.532 326.977   2
  10 -12  -4 397.520 274.632   3
 -10  12  -2 4558.12 740.041   2
  10 -12  -2 4204.76 655.822   3
 -10  12   0 5027.29 766.486   2
  10 -12   0 4869.47 695.346   3
 -10  12   2 3891.08 710.303   2
  10 -12   2 4288.93 660.845   3
 -10  12   4-27.1212 124.547   2
  10 -12   4 662.472 289.244   3
  10 -12   6 2977.41 562.991   3
  10 -12   8 705.010 409.177   5
  10 -12   8 1378.98 488.078   1
  10 -13  -7-77.5595 129.597   3
 -10  13  -5-10.2477 173.926   2
  10 -13  -5 523.571 263.633   3
 -10  13  -3 79.7548 211.987   2
  10 -13  -3 182.003 226.963   3
 -10  13  -1 141.224 203.037   2
  10 -13  -1-91.0634 160.364   3
 -10  13   1 399.871 329.928   2
  10 -13   1-65.0789 135.491   3
 -10  13   3-171.516 209.631   2
  10 -13   3 58.9629 229.406   3
 -10  13   5 299.860 192.760   2
  10 -13   5 473.087 271.959   3
  10 -13   7 404.054 271.624   5
  10 -13   7-64.6916 111.749   3
  10 -13   9 422.022 396.350   5
  10 -14  -8 236.097 164.352   3
 -10  14  -6 2507.38 600.891   2
  10 -14  -6 2547.84 508.657   3
 -10  14  -4 547.967 342.734   2
  10 -14  -4 155.170 215.290   3
 -10  14  -2 1574.69 470.124   2
  10 -14  -2 1758.04 441.457   3
 -10  14   0 4249.22 720.546   2
  10 -14   0 3869.37 634.691   3
 -10  14   2 2385.48 517.792   2
  10 -14   2 2679.59 561.282   3
 -10  14   4 523.263 254.034   2
  10 -14   4 489.758 293.485   3
 -10  14   6 2320.93 527.208   2
  10 -14   6 2211.49 560.560   3
  10 -14   8 445.005 361.924   5
  10 -14   8 405.804 337.843   1
 -10  15  -7-180.059 196.375   2
  10 -15  -7 226.280 195.825   3
 -10  15  -5 953.448 426.663   2
  10 -15  -5 386.562 263.708   3
 -10  15  -3 119.279 199.282   2
  10 -15  -3 640.672 295.046   3
 -10  15  -1 425.753 368.438   2
  10 -15  -1 278.311 157.392   3
 -10  15   1 1057.39 386.415   2
  10 -15   1 965.497 380.304   3
 -10  15   3 264.475 247.991   2
  10 -15   3 693.892 322.429   3
 -10  15   5 161.534 166.340   2
  10 -15   5 358.157 229.914   3
 -10  15   7 294.881 191.738   2
 -10  16  -6 803.094 366.636   2
  10 -16  -6 511.650 306.415   3
 -10  16  -4 619.855 384.562   2
  10 -16  -4 506.165 317.716   3
 -10  16  -2 3617.14 671.088   2
  10 -16  -2 3912.80 674.639   3
  10 -16   0 8929.23 988.187   3
 -10  16   0 11081.2 1176.92   2
 -10  16   2 4249.40 727.152   2
  10 -16   2 3832.89 667.552   3
 -10  16   4 87.0466 140.561   2
  10 -16   4 1239.58 428.379   3
 -10  16   6 177.681 153.762   2
  10 -16   8 2056.18 702.247   5
 -10  17  -7 58.3536 184.556   2
 -10  17  -5 327.189 245.911   2
  10 -17  -5 458.726 250.427   3
 -10  17  -3 179.684 248.940   2
  10 -17  -3-25.3905 166.852   3
  10 -17  -1 295.562 318.154   3
 -10  17  -1 471.151 287.983   2
  10 -17   1 220.603 196.171   3
 -10  17   1-26.4637 147.337   2
 -10  17   3-50.2169 190.842   2
  10 -17   3 415.504 290.119   3
 -10  17   5-61.8152 176.634   2
 -10  17   7-155.531 172.518   2
 -10  18  -6 861.947 399.426   2
 -10  18  -4 1061.80 415.953   2
  10 -18  -4 1013.41 390.708   3
  10 -18  -2 871.093 351.100   3
 -10  18  -2 1122.18 457.804   2
  10 -18   0 4606.56 738.316   3
 -10  18   0 5474.74 859.094   2
  10 -18   2 763.004 368.007   3
 -10  18   2 1004.60 367.231   2
 -10  18   4 1515.74 479.073   2
 -10  18   6 284.774 278.295   2
 -10  18   8 1543.60 483.326   2
 -10  19  -7-32.3330 191.087   2
 -10  19  -5 366.961 180.459   2
  10 -19  -3 430.315 312.744   3
 -10  19  -3-171.238 189.221   2
  10 -19  -1-18.8176 188.018   3
 -10  19  -1 110.321 176.807   2
  10 -19   1 13.3421 189.496   3
 -10  19   1 1322.99 418.687   2
 -10  19   3 77.7138 176.715   2
 -10  19   5 79.7014 195.046   2
 -10  19   7 176.531 186.068   2
 -10  20  -6 451.253 328.326   2
 -10  20  -4 1923.42 554.606   2
 -10  20  -2 795.684 294.487   2
 -10  20   0 817.184 396.082   2
 -10  20   2 2109.74 572.802   2
 -10  20   4 2104.01 562.271   2
 -10  20   6 93.5419 157.660   2
 -10  21  -7 1024.07 470.940   2
 -10  21  -5-270.606 330.186   2
 -10  21  -3 271.232 232.555   2
 -10  21  -1 60.3071 181.577   2
 -10  21   1 391.159 270.133   2
 -10  21   3 80.8822 219.971   2
 -10  21   5-446.072 396.261   2
 -10  21   7-131.709 219.314   2
 -10  22  -6 832.106 439.523   2
 -10  22  -4 919.674 421.798   2
 -10  22  -2 4243.70 803.582   2
 -10  22   0 629.423 274.542   2
 -10  22   2 3992.82 801.159   2
 -10  22   4 1019.72 371.859   2
 -10  22   6 904.794 434.513   2
 -10  23  -7 20.4196 178.969   2
 -10  23  -5 344.186 274.974   2
 -10  23  -3 45.0962 278.779   2
 -10  23  -1-103.467 246.373   2
 -10  23   1 315.550 235.663   2
 -10  23   3-21.4991 258.374   2
 -10  23   5 79.0535 211.516   2
 -10  23   7 490.041 352.223   2
 -10  24  -6-148.197 178.468   2
 -10  24  -4 314.522 331.868   2
 -10  24  -2 757.727 419.444   2
 -10  24   0 527.086 332.145   2
 -10  24   2 1459.13 512.713   2
 -10  24   4-166.924 231.096   2
 -10  25  -3 4068.92 761.995   2
 -10  25  -1-216.016 196.976   2
 -10  25   1 223.507 243.571   2
  11   0  -8-151.308 199.413   1
  11   0  -6-84.6432 176.062   1
  11   0  -4 96.7249 191.271   1
  11   0  -2 18.3609 170.627   1
  11   0   0-263.273 173.713   1
  11   0   2 70.1785 128.502   5
  11   0   2 156.212 250.813   1
  11   0   4 38.1296 93.1602   5
  11   0   4 160.473 187.815   1
  11   0   6-17.0559 133.408   5
  11   0   6 320.842 246.725   1
  11   0   8 50.1836 157.843   5
  11   0   8-24.5059 119.459   1
  11   0  10 177.186 227.875   5
  11  -1  -7 1032.17 332.593   1
  11   1  -7 1585.64 400.235   1
  11   1  -5 1432.84 362.988   1
  11  -1  -5 1021.47 378.306   1
  11  -1  -3 4660.66 733.563   1
  11   1  -3 3781.69 630.927   1
  11  -1  -1 1883.05 474.710   1
  11   1  -1 2463.39 518.758   1
  11  -1   1 3213.02 600.242   1
  11   1   1 3072.79 553.447   1
  11   1   1 2916.19 316.806   5
  11  -1   3 3630.18 638.462   1
  11   1   3 4671.15 704.873   1
  11   1   3 4163.72 469.202   5
  11  -1   3 4615.60 541.846   5
  11   1   5 952.587 310.831   5
  11  -1   5 1160.95 322.205   5
  11   1   5 804.403 303.709   1
  11  -1   5 549.799 304.364   1
  11   1   7 1303.45 410.893   5
  11  -1   7 1222.78 349.446   5
  11  -1   7 1088.80 369.396   1
  11   1   7 1193.36 379.111   1
  11   1   9 1024.24 388.920   5
  11  -1   9 148.517 155.907   5
  11  -1  11 137.131 253.987   5
  11   1  11 224.595 203.223   5
  11  -2  -8 810.410 330.796   1
  11   2  -8 549.295 288.890   1
  11  -2  -6 341.759 249.731   1
  11   2  -6 176.250 244.798   1
  11   2  -4 468.779 266.811   1
  11  -2  -4 158.159 191.304   1
  11   2  -2 875.242 377.161   1
  11  -2  -2 1306.90 418.934   1
  11  -2   0 2001.67 491.913   1
  11   2   0 2544.31 541.662   1
  11   2   0 2198.34 203.908   5
  11   2   2 877.341 302.771   1
  11   2   2 859.380 185.704   5
  11  -2   2 1235.48 465.153   1
  11   2   4 479.009 217.589   5
  11  -2   4 357.534 220.391   5
  11   2   4 412.378 274.434   1
  11  -2   4 441.308 283.435   1
  11   2   6 68.8976 140.047   5
  11  -2   6 604.849 275.646   5
  11  -2   6 264.432 201.912   1
  11   2   6 344.646 287.534   1
  11   2   8 279.827 234.561   5
  11  -2   8 294.956 208.389   5
  11  -2   8 334.217 241.849   1
  11  -2   8 459.340 244.292   3
  11   2   8 488.518 291.270   1
  11  -2  10 491.637 286.029   5
  11   2  10 419.145 387.518   5
  11   3  -7 842.064 295.518   1
  11  -3  -7 1382.59 432.882   1
  11  -3  -5 2733.14 558.751   1
  11   3  -5 3334.79 571.258   1
  11  -3  -3 3447.70 645.847   1
  11   3  -3 4898.61 719.987   1
  11  -3  -1 956.857 361.328   1
  11   3  -1 1140.71 357.977   1
  11   3   1 1399.38 164.421   5
  11  -3   1 1168.44 396.082   1
  11   3   1 1627.36 420.169   1
  11  -3   3 4870.01 759.908   1
  11   3   3 5915.01 776.237   1
  11   3   3 5203.21 480.828   5
  11   3   5 2568.16 437.898   5
  11  -3   5 1986.13 441.079   5
  11  -3   5 2188.16 518.451   1
  11   3   5 2654.89 553.927   1
  11   3   7 422.427 247.671   5
  11  -3   7 461.642 256.710   5
  11   3   7 883.802 358.946   1
  11  -3   7 354.823 210.154   1
  11  -3   9 187.917 231.602   5
  11   3   9 1397.10 563.476   5
  11  -4  -8 56.8035 164.974   1
  11   4  -6 1447.06 385.280   1
  11  -4  -6 1414.20 407.590   1
  11   4  -4 577.488 284.872   1
  11  -4  -4 132.577 215.252   1
  11  -4  -2 1727.86 476.069   1
  11   4  -2 1310.68 392.138   1
  11  -4   0 1101.75 381.325   1
  11   4   0 1654.41 456.455   1
  11  -4   2 1136.62 465.942   1
  11   4   2 907.019 337.930   1
  11   4   2 1266.19 186.359   5
  11   4   4 509.457 183.184   5
  11   4   4 551.665 296.328   1
  11  -4   4 580.630 314.572   1
  11  -4   4 905.058 343.156   5
  11   4   6 1041.47 261.439   5
  11   4   6 1212.09 403.264   1
  11  -4   6 719.655 317.598   5
  11  -4   6 965.440 371.138   1
  11  -4   8-463.995 267.236   5
  11  -4   8 688.720 300.900   3
  11  -4   8 246.972 150.828   1
  11   4   8 598.266 332.404   5
  11  -4  10 74.6220 209.473   5
  11  -5  -7 533.899 313.216   1
  11   5  -5 3322.33 590.535   1
  11  -5  -5 2005.45 525.320   1
  11   5  -3 2114.39 482.214   1
  11  -5  -3 1410.64 470.383   1
  11   5  -1 1004.36 371.755   1
  11  -5  -1 823.853 381.966   1
  11   5   1 934.578 374.477   1
  11  -5   1 1330.61 450.066   1
  11   5   3 1501.69 404.309   1
  11  -5   3 1559.23 465.904   1
  11  -5   5 2495.30 571.717   1
  11   5   5 2268.39 520.772   1
  11  -5   5 2315.45 537.560   5
  11   5   5 1828.36 338.194   5
  11  -5   7 676.116 303.339   5
  11  -5   7-47.5810 171.279   1
  11  -5   7 878.461 314.163   3
  11  -5   9 1395.60 512.256   5
  11  -6  -8 183.879 143.031   1
  11  -6  -8 473.511 231.943   3
  11  -6  -6 2450.30 619.254   1
  11   6  -4 1159.25 372.136   1
  11  -6  -4 951.309 351.636   1
  11   6  -2 338.229 234.603   1
  11  -6  -2 337.245 255.492   1
  11   6   0 74.8679 150.461   1
  11  -6   0 226.734 238.991   1
  11   6   2 385.695 249.635   1
  11  -6   2-113.295 161.145   1
  11   6   4 1074.22 341.016   1
  11  -6   4 1050.86 374.921   1
  11  -6   6 76.4964 223.594   1
  11  -6   6 71.5174 142.305   5
  11  -6   6 146.735 140.236   3
  11  -6   8 632.081 287.508   5
  11  -6   8 372.537 263.930   1
  11  -6   8 474.078 268.582   3
  11  -6  10 443.303 428.210   5
  11  -7  -7-194.915 250.019   1
  11  -7  -7 1091.27 337.546   3
  11  -7  -5 4399.99 743.336   1
  11   7  -3 2062.65 455.776   1
  11  -7  -3 2771.18 579.892   1
  11   7  -1 795.458 318.634   1
  11  -7  -1 755.462 387.637   1
  11   7   1 541.336 300.706   1
  11  -7   1 138.703 194.351   1
  11   7   3 1233.18 391.530   1
  11  -7   3 1333.21 438.144   1
  11  -7   5 4140.86 699.020   5
  11  -7   5 3363.41 607.716   3
  11  -7   5 5073.43 820.841   1
  11  -7   7 1374.69 441.724   1
  11  -7   7 965.065 395.754   5
  11  -7   7 1206.02 362.309   3
  11  -7   9 841.852 425.838   5
  11  -8  -8-176.334 263.917   1
  11  -8  -8 577.385 301.757   3
  11  -8  -6 247.769 224.487   3
  11  -8  -6-281.187 193.743   1
  11  -8  -4 1454.34 464.443   1
  11  -8  -2 361.496 215.027   1
  11   8  -2 1146.39 418.811   1
  11   8   0 522.481 283.511   1
  11  -8   0 464.920 339.382   1
  11   8   2 733.096 350.829   1
  11  -8   2 582.045 306.656   1
  11  -8   4 1580.26 453.276   3
  11  -8   4 1379.73 462.951   1
  11  -8   6 243.214 127.583   5
  11  -8   6 21.9896 188.725   3
  11  -8   6 208.715 258.480   1
  11  -8   8 150.777 274.485   5
  11  -8   8 288.743 264.489   1
  11  -8   8 148.242 206.346   3
  11  -8  10 369.743 391.402   5
  11  -9  -7 717.263 311.970   3
  11  -9  -7 1276.24 481.548   1
  11  -9  -5 3121.34 586.521   3
  11  -9  -5 4150.09 750.220   1
  11  -9  -3 2443.41 577.274   1
  11  -9  -3 2597.29 538.185   3
  11  -9   1 555.838 300.383   3
  11  -9   3 1850.95 524.739   1
  11  -9   3 2210.68 501.968   3
  11  -9   5 3467.73 588.800   3
  11  -9   5 3852.82 715.352   1
  11  -9   7 1238.45 438.386   5
  11  -9   7 502.193 250.773   3
  11  -9   7 813.343 400.140   1
  11  -9   9 148.874 385.483   5
  11 -10  -8 664.717 310.230   3
  11 -10  -6 16.1626 166.025   3
  11 -10  -6 149.581 238.232   1
  11 -10  -4 263.369 244.495   1
  11 -10  -4 658.774 289.915   3
  11 -10  -2 483.474 282.742   3
  11 -10   0 276.045 152.206   3
  11 -10   2 1113.30 364.192   3
  11 -10   4 188.933 294.258   1
  11 -10   4 240.519 200.256   3
  11 -10   6 36.4733 139.837   5
  11 -10   6 225.847 166.243   3
  11 -10   6 181.888 217.136   1
  11 -10   8 411.779 350.810   1
  11 -10   8 195.225 246.729   5
  11 -10   8 61.5713 111.946   3
  11 -11  -7 1689.76 461.565   3
  11 -11  -7 1610.16 499.209   1
  11 -11  -5 1999.03 534.684   1
  11 -11  -5 1390.93 387.213   3
  11 -11  -3 488.310 241.398   3
 -11  11  -1 299.071 287.414   2
  11 -11  -1 88.1835 240.781   3
 -11  11   1 352.483 342.827   2
  11 -11   1 255.810 188.267   3
  11 -11   3 931.731 332.375   3
  11 -11   5 706.021 350.465   1
  11 -11   5 1441.63 430.125   3
  11 -11   7 1730.66 534.921   5
  11 -11   7 956.165 369.127   3
  11 -11   7 1337.63 491.468   1
  11 -11   9-152.298 314.313   5
  11 -12  -8 278.844 271.026   3
  11 -12  -6-150.534 214.976   3
  11 -12  -6 147.048 225.390   1
  11 -12  -4-114.813 140.635   3
 -11  12  -2 269.774 285.885   2
  11 -12  -2-124.098 158.504   3
 -11  12   0 2887.99 577.791   2
  11 -12   0 1696.63 471.196   3
 -11  12   2 564.315 286.571   2
  11 -12   2 361.581 273.930   3
  11 -12   4-165.881 187.280   3
  11 -12   6-106.283 118.498   3
  11 -12   6-172.653 286.332   1
  11 -12   8-23.4628 205.949   5
  11 -12   8-2.89278 143.871   3
  11 -12   8 131.582 192.189   1
  11 -13  -7 1649.41 431.346   3
  11 -13  -7 1158.09 446.884   1
  11 -13  -5 943.481 393.059   3
 -11  13  -3 1637.35 463.285   2
  11 -13  -3 1164.31 379.668   3
 -11  13  -1 3369.74 662.239   2
  11 -13  -1 3085.72 622.144   3
 -11  13   1 3746.37 712.997   2
  11 -13   1 2651.43 549.126   3
 -11  13   3 1691.16 445.171   2
  11 -13   3 981.593 379.958   3
  11 -13   5 573.997 274.382   3
  11 -13   7 1086.52 485.195   5
  11 -13   7 1991.37 503.364   3
  11 -13   7 1219.05 474.191   1
  11 -14  -6 368.158 254.202   3
 -11  14  -4 381.426 227.527   2
  11 -14  -4-92.1930 274.410   3
 -11  14  -2 416.187 407.015   2
  11 -14  -2 140.342 141.157   3
 -11  14   0-64.9398 245.307   2
  11 -14   0 110.537 180.639   3
 -11  14   2 300.423 214.125   2
  11 -14   2 189.994 277.510   3
 -11  14   4 326.928 288.655   2
  11 -14   4 366.157 257.451   3
  11 -14   6 628.552 370.455   3
  11 -14   8-204.862 370.115   5
  11 -14   8 49.0214 258.060   1
  11 -15  -7 931.115 395.604   3
 -11  15  -5 486.310 338.685   2
  11 -15  -5 1370.21 419.885   3
 -11  15  -3 966.168 406.608   2
  11 -15  -3 1067.42 396.018   3
 -11  15  -1 664.196 313.626   2
  11 -15  -1 1036.06 363.777   3
 -11  15   1 1564.00 482.286   2
  11 -15   1 514.745 318.377   3
 -11  15   3 1859.07 503.987   2
  11 -15   3 1863.28 483.608   3
 -11  15   5 1300.13 411.990   2
  11 -15   5 669.356 309.949   3
 -11  16  -6 97.7546 164.423   2
  11 -16  -6-129.105 171.005   3
 -11  16  -4 95.0890 214.617   2
  11 -16  -4 373.450 262.506   3
 -11  16  -2-2.64007 168.480   2
  11 -16  -2 285.408 245.581   3
 -11  16   0-6.12275 221.825   2
  11 -16   0 234.486 280.008   3
 -11  16   2 343.294 255.590   2
  11 -16   2 327.780 193.550   3
 -11  16   4 40.1024 208.733   2
  11 -16   4-103.472 136.680   3
 -11  16   6 183.533 275.483   2
  11 -16   6 539.609 301.797   3
  11 -16   8 365.279 356.886   5
 -11  17  -5 1080.04 443.519   2
  11 -17  -5 533.012 196.655   3
 -11  17  -3 1433.48 495.904   2
  11 -17  -3 1184.07 426.638   3
 -11  17  -1 2347.88 573.036   2
  11 -17  -1 1859.35 514.384   3
 -11  17   1 2094.64 546.159   2
  11 -17   1 2677.45 609.809   3
 -11  17   3 2054.72 535.311   2
  11 -17   3 1235.75 418.008   3
 -11  17   5 2880.74 813.542   2
  11 -17   5 343.951 363.525   3
 -11  18  -6 104.347 218.232   2
 -11  18  -4-212.090 215.045   2
  11 -18  -4-339.180 192.813   3
 -11  18  -2 597.289 314.114   2
  11 -18  -2 1170.16 461.668   3
 -11  18   0-166.040 205.060   2
  11 -18   0 314.488 259.307   3
 -11  18   2 1156.62 460.224   2
  11 -18   2 1358.93 471.167   3
 -11  18   4 72.6781 177.086   2
  11 -18   4-24.8792 200.897   3
 -11  18   6 305.827 306.664   2
 -11  19  -7 1376.81 514.245   2
 -11  19  -5 324.997 247.483   2
 -11  19  -3 1062.70 480.728   2
  11 -19  -3 1174.31 368.539   3
 -11  19  -1 2315.78 630.409   2
  11 -19  -1 1539.26 489.889   3
 -11  19   1 2296.50 624.224   2
  11 -19   1 3314.23 663.955   3
 -11  19   3 2565.05 687.659   2
  11 -19   3 1264.29 429.533   3
 -11  19   5 909.996 364.462   2
 -11  19   7 506.743 335.951   2
 -11  20  -6 639.635 362.471   2
 -11  20  -4 225.680 220.952   2
 -11  20  -2 434.533 239.086   2
  11 -20  -2 234.593 230.227   3
 -11  20   0-53.4688 151.873   2
  11 -20   0 513.169 308.875   3
 -11  20   2 455.383 330.608   2
 -11  20   4-117.438 238.248   2
 -11  20   6 42.7227 163.115   2
 -11  21  -7 451.785 383.447   2
 -11  21  -5 465.155 295.869   2
 -11  21  -3 762.983 421.365   2
 -11  21  -1 688.429 377.768   2
 -11  21   1 460.431 351.022   2
 -11  21   3 1948.83 654.876   2
 -11  21   5 1431.98 492.732   2
 -11  22  -6 75.6336 359.672   2
 -11  22  -4-96.2863 246.454   2
 -11  22  -2 82.3640 216.814   2
 -11  22   0-31.1334 191.988   2
 -11  22   2-285.184 180.419   2
 -11  22   4 331.392 353.001   2
 -11  23  -3 1674.07 571.678   2
 -11  23  -1 816.259 376.363   2
 -11  23   1 347.324 223.910   2
 -11  23   3 2764.45 704.194   2
  12   0  -6 1398.26 407.031   1
  12   0  -4 2967.05 608.824   1
  12   0  -2 619.621 254.735   1
  12   0   0 3097.79 619.208   1
  12   0   2 904.671 206.557   5
  12   0   2 1151.40 421.411   1
  12   0   4 2431.25 428.717   5
  12   0   4 2355.53 550.309   1
  12   0   6 1879.14 435.566   5
  12   0   6 691.729 320.993   1
  12   0   8 1245.37 420.565   5
  12   0   8 884.359 383.150   1
  12   0  10 1335.00 525.225   5
  12   1  -7 450.751 299.571   1
  12  -1  -7 452.416 266.312   1
  12   1  -5 680.111 252.491   1
  12  -1  -5 652.777 347.678   1
  12   1  -3 567.221 324.260   1
  12  -1  -3 235.042 145.258   1
  12  -1  -1 11.6744 198.960   1
  12   1  -1 376.073 316.345   1
  12  -1   1 541.150 315.482   1
  12   1   1 680.921 346.934   1
  12   1   3 414.587 267.257   1
  12   1   3 303.440 184.126   5
  12  -1   3 202.404 123.689   5
  12  -1   3 496.472 291.510   1
  12   1   5 692.967 267.634   5
  12  -1   5 373.629 238.580   5
  12   1   5 347.628 273.286   1
  12  -1   5 486.265 302.035   1
  12   1   7-78.1645 212.871   5
  12  -1   7 328.177 268.278   5
  12   1   7 395.023 285.729   1
  12  -1   7 238.366 202.339   1
  12   1   9 434.067 273.680   5
  12  -1   9-7.35345 144.834   5
  12   2  -6 2078.36 487.377   1
  12  -2  -6 1367.81 413.529   1
  12   2  -4 3626.00 651.088   1
  12  -2  -4 2730.72 590.892   1
  12   2  -2 977.473 345.987   1
  12  -2  -2 536.408 338.381   1
  12   2   0 2151.82 542.473   1
  12  -2   0 1572.17 439.570   1
  12   2   2 640.837 247.401   1
  12  -2   2 1275.69 403.358   1
  12   2   4 2447.58 400.264   5
  12  -2   4 2883.58 492.915   5
  12   2   4 2860.21 593.534   1
  12  -2   4 1918.68 540.622   1
  12   2   6 862.170 296.569   1
  12   2   6 1761.89 380.538   5
  12  -2   6 1160.51 356.015   5
  12  -2   6 975.996 367.848   1
  12   2   8 779.254 273.550   5
  12  -2   8 460.453 178.048   5
  12   2   8 1094.24 453.720   1
  12  -2   8 825.909 318.942   1
  12  -2   8 767.918 325.215   3
  12  -2  10 592.557 310.692   5
  12   3  -7 51.3905 144.947   1
  12  -3  -7 49.3307 242.442   1
  12   3  -5 250.290 268.911   1
  12  -3  -5 363.047 232.347   1
  12  -3  -3 1034.66 362.558   1
  12   3  -3 1065.65 361.441   1
  12  -3  -1 1464.08 488.005   1
  12   3  -1 1821.75 469.631   1
  12  -3   1 2175.44 558.127   1
  12   3   1 1939.84 499.444   1
  12  -3   3 1597.60 356.434   5
  12  -3   3 823.594 388.704   1
  12   3   3 724.863 343.379   1
  12   3   5 669.192 373.302   1
  12  -3   5 433.306 253.859   5
  12  -3   5-72.1134 228.254   1
  12   3   7 59.6044 148.051   5
  12  -3   7 210.049 167.055   5
  12  -3   7 99.3908 165.527   1
  12  -3   9-126.538 249.003   5
  12   4  -6 3095.35 563.207   1
  12  -4  -6 2941.15 642.568   1
  12   4  -4 1087.05 381.765   1
  12  -4  -4 681.302 332.470   1
  12  -4  -2 2125.46 573.605   1
  12   4  -2 1958.94 498.259   1
  12  -4   0 556.663 311.242   1
  12   4   0 753.631 342.271   1
  12  -4   2 1650.52 459.406   1
  12   4   2 2398.00 551.168   1
  12   4   4 680.275 335.129   1
  12  -4   4 1048.81 317.429   5
  12  -4   4 1169.92 426.537   1
  12  -4   6 2381.57 561.579   5
  12   4   6 3224.10 641.166   1
  12  -4   6 2183.72 550.821   1
  12  -4   8 388.759 231.072   1
  12  -4   8 274.530 244.208   5
  12  -4   8 853.093 311.935   3
  12  -4  10 50.7542 255.418   5
  12  -5  -7-96.8556 161.054   1
  12   5  -5 553.145 328.833   1
  12  -5  -5 463.025 263.637   1
  12  -5  -3 704.199 363.864   1
  12   5  -3 124.554 143.350   1
  12  -5  -1 1290.53 466.322   1
  12   5  -1 1941.44 489.687   1
  12  -5   1 1905.08 517.454   1
  12   5   1 1410.05 394.819   1
  12  -5   3 310.205 270.508   1
  12   5   3 456.873 305.100   1
  12  -5   5 489.793 302.677   5
  12  -5   5-6.24836 164.105   1
  12   5   5 514.322 308.107   1
  12  -5   7 94.6904 330.579   5
  12  -5   7-91.2947 231.296   1
  12  -5   7 296.708 259.021   3
  12  -5   9 377.360 306.574   5
  12  -6  -8 992.794 379.973   3
  12  -6  -6 1048.46 399.362   1
  12  -6  -4 1036.81 440.410   1
  12   6  -4 2058.71 526.143   1
  12   6  -2 5105.45 770.714   1
  12  -6  -2 4484.65 772.618   1
  12   6   0 859.640 359.756   1
  12  -6   0-45.1451 174.961   1
  12   6   2 4953.51 754.584   1
  12  -6   2 2944.18 653.931   1
  12  -6   4 1364.94 470.721   1
  12   6   4 1222.29 407.412   1
  12  -6   6 1083.71 426.077   5
  12  -6   6 838.363 348.743   1
  12  -6   6 1434.42 429.485   3
  12  -6   8 780.359 391.824   5
  12  -6   8 515.288 300.581   3
  12  -6   8-80.0077 155.850   1
  12  -6  10 815.602 473.889   5
  12  -7  -7-342.365 244.428   1
  12  -7  -7 176.539 196.113   3
  12  -7  -5 81.2907 241.004   1
  12   7  -3 218.777 250.670   1
  12  -7  -3 51.9530 174.800   1
  12   7  -1 596.933 264.070   1
  12  -7  -1 365.459 273.527   1
  12   7   1 479.946 289.296   1
  12  -7   1 410.150 307.020   1
  12   7   3 1025.85 419.466   1
  12  -7   3 315.993 313.311   1
  12  -7   5 154.264 272.707   1
  12  -7   5 323.065 319.363   5
  12  -7   5 333.040 216.913   3
  12  -7   7 347.593 303.123   5
  12  -7   7 159.837 198.730   1
  12  -7   7 146.012 177.515   3
  12  -7   9 802.035 391.594   5
  12  -8  -8 291.754 257.207   3
  12  -8  -6 758.013 374.862   1
  12  -8  -6 550.635 291.021   3
  12  -8  -4 3209.68 673.914   1
  12  -8  -2 2847.43 633.791   1
  12   8  -2 2656.01 578.759   1
  12   8   0 815.519 353.875   1
  12  -8   0 1074.80 410.873   1
  12   8   2 2416.29 529.130   1
  12  -8   2 2217.38 593.325   1
  12  -8   4 2445.05 550.484   3
  12  -8   4 2933.75 656.955   1
  12  -8   6 937.284 397.601   1
  12  -8   6 1079.87 461.041   5
  12  -8   6 851.504 327.304   3
  12  -8   8 454.186 289.048   5
  12  -8   8 500.192 435.543   1
  12  -8   8 662.814 331.483   3
  12  -9  -7 684.375 332.427   1
  12  -9  -7 474.071 258.010   3
  12  -9  -5 285.541 207.377   3
  12  -9  -5 487.556 357.480   1
  12  -9  -3 89.6606 269.238   3
  12  -9  -3 305.713 295.846   1
  12  -9  -1 789.881 329.883   1
  12  -9   1 1537.08 493.513   1
  12  -9   1 847.968 384.861   3
  12  -9   3 281.225 249.205   3
  12  -9   3 596.263 384.250   1
  12  -9   5 313.244 253.144   3
  12  -9   5 10.9673 162.531   1
  12  -9   7 104.405 202.483   1
  12  -9   7 986.619 452.646   5
  12  -9   7 588.648 298.619   3
  12  -9   9 146.237 258.629   5
  12 -10  -8 412.617 260.857   3
  12 -10  -6 920.401 337.957   3
  12 -10  -6 1078.60 462.416   1
  12 -10  -4 1766.19 480.690   3
  12 -10  -4 1796.63 547.305   1
  12 -10  -2 230.846 247.903   1
  12 -10  -2 1015.85 385.326   3
  12 -10   0 1986.38 565.538   1
  12 -10   0 1820.99 477.637   3
  12 -10   2 880.335 452.655   1
  12 -10   2 1177.60 356.933   3
  12 -10   4 1371.04 388.465   3
  12 -10   4 1429.56 557.364   1
  12 -10   6 1319.20 435.968   5
  12 -10   6 1228.34 412.304   3
  12 -10   6 1461.94 485.129   1
  12 -10   8 952.003 373.495   1
  12 -10   8 569.003 297.636   5
  12 -10   8 742.325 274.364   3
  12 -11  -7-42.0717 150.322   3
  12 -11  -7 451.361 326.368   1
  12 -11  -5 159.225 178.233   3
  12 -11  -5 302.501 257.607   1
  12 -11  -3 380.028 298.383   1
  12 -11  -3-54.9174 162.364   3
  12 -11  -1 356.195 221.042   3
  12 -11   1 247.509 214.795   3
  12 -11   3 108.193 268.733   1
  12 -11   3 13.0208 218.634   3
  12 -11   5 135.877 251.693   3
  12 -11   5 498.159 418.190   1
  12 -11   7 115.181 117.550   3
  12 -11   7 116.334 255.538   1
  12 -12  -6 2102.08 493.919   3
  12 -12  -6 937.507 415.061   1
  12 -12  -4 619.579 311.863   1
  12 -12  -4 984.631 371.025   3
  12 -12  -2 319.913 207.571   3
  12 -12   0 1060.66 372.463   3
  12 -12   2 1278.93 434.919   3
  12 -12   4 599.800 374.222   1
  12 -12   4 662.836 355.109   3
  12 -12   6 2031.05 534.618   3
  12 -12   6 1465.64 507.686   1
  12 -12   8-139.531 274.669   5
  12 -12   8 535.033 279.446   3
  12 -13  -7 100.145 196.291   3
  12 -13  -7-521.303 303.891   1
  12 -13  -5 79.1842 254.330   1
  12 -13  -5-212.199 217.467   3
  12 -13  -3 164.436 276.669   3
 -12  13  -1 1622.81 527.184   2
  12 -13  -1 1287.16 414.714   3
 -12  13   1 1291.05 438.030   2
  12 -13   1 691.660 317.058   3
  12 -13   3 246.559 226.189   3
  12 -13   5 282.640 255.101   3
  12 -13   5 387.276 303.080   1
  12 -13   7-357.982 447.602   5
  12 -13   7-290.558 219.111   3
  12 -13   7-384.871 318.540   1
  12 -14  -6 1378.02 433.173   3
  12 -14  -6 1392.19 527.706   1
  12 -14  -4 2254.25 553.208   3
 -12  14  -2 873.455 387.557   2
  12 -14  -2 767.679 278.452   3
 -12  14   0 353.647 297.709   2
  12 -14   0 145.395 273.662   3
 -12  14   2 1270.83 482.417   2
  12 -14   2 725.441 414.952   3
  12 -14   4 1164.89 425.393   3
  12 -14   6 1903.99 530.073   3
  12 -14   6 361.061 306.308   1
  12 -14   8 1132.39 558.884   5
  12 -15  -7 604.775 325.329   3
  12 -15  -7 243.208 190.542   1
  12 -15  -5 372.057 252.376   3
 -12  15  -3-41.9736 168.785   2
  12 -15  -3 299.989 244.871   3
 -12  15  -1 816.789 404.342   2
  12 -15  -1-54.8412 256.788   3
 -12  15   1 834.047 400.443   2
  12 -15   1 965.727 326.902   3
 -12  15   3 124.104 340.587   2
  12 -15   3 345.527 296.273   3
  12 -15   5 390.336 310.347   3
  12 -15   7 374.886 270.453   3
  12 -15   7 6.06659 200.234   1
  12 -16  -6 481.037 218.302   3
 -12  16  -4 1352.88 510.204   2
  12 -16  -4 360.188 269.300   3
 -12  16  -2 283.159 275.863   2
  12 -16  -2 645.877 315.633   3
 -12  16   0 1497.86 523.992   2
  12 -16   0 1720.52 517.760   3
 -12  16   2 782.073 402.859   2
  12 -16   2 839.367 422.676   3
 -12  16   4 1597.89 543.801   2
  12 -16   4 845.777 376.870   3
  12 -16   6 348.649 302.827   3
  12 -17  -7 148.385 244.757   3
 -12  17  -5 326.226 350.307   2
  12 -17  -5 673.123 385.833   3
 -12  17  -3 95.7315 168.531   2
  12 -17  -3 189.546 194.633   3
 -12  17  -1 834.139 408.129   2
  12 -17  -1 1105.17 436.811   3
 -12  17   1 569.220 280.568   2
  12 -17   1 1325.28 440.056   3
 -12  17   3-150.197 170.371   2
  12 -17   3 423.149 249.501   3
 -12  17   5 199.365 279.428   2
  12 -17   5 338.422 309.345   3
  12 -18  -6 882.337 396.609   3
 -12  18  -4 609.606 461.607   2
  12 -18  -4 905.321 422.056   3
 -12  18  -2 146.690 300.813   2
  12 -18  -2 383.277 345.530   3
 -12  18   0 605.868 347.521   2
  12 -18   0 1047.99 419.484   3
 -12  18   2 363.258 181.070   2
  12 -18   2 806.789 356.943   3
 -12  18   4 1888.65 574.306   2
  12 -18   4 889.761 448.758   3
 -12  18   6 645.841 320.738   2
 -12  19  -5 505.355 363.715   2
  12 -19  -5 184.044 210.912   3
 -12  19  -3 22.8735 315.387   2
  12 -19  -3 132.615 240.787   3
 -12  19  -1 1659.82 564.838   2
  12 -19  -1 1347.43 524.198   3
 -12  19   1 742.519 352.694   2
  12 -19   1 1075.86 410.776   3
 -12  19   3-174.429 300.533   2
  12 -19   3 634.649 358.275   3
 -12  19   5 18.5143 202.128   2
 -12  20  -4 184.614 435.312   2
 -12  20  -2 1681.61 599.106   2
  12 -20  -2 1434.64 468.539   3
 -12  20   0 802.988 463.278   2
  12 -20   0 226.183 292.387   3
 -12  20   2 1788.32 604.607   2
  12 -20   2 1982.10 575.478   3
 -12  20   4 1113.09 460.441   2
 -12  21  -3 189.156 308.759   2
 -12  21  -1 137.303 180.493   2
 -12  21   1-58.0660 267.809   2
  13   0  -6-211.199 176.082   1
  13   0  -4-16.0376 176.074   1
  13   0  -2 81.0237 238.808   1
  13   0   0 229.941 257.545   1
  13   0   2 82.8044 172.790   1
  13   0   4-0.82100 215.750   1
  13   0   6 235.314 297.150   1
  13   0   8 44.0659 223.247   1
  13   1  -7 2502.28 551.378   1
  13  -1  -7 1888.98 517.510   1
  13  -1  -5 1350.27 487.499   1
  13   1  -5 1121.21 373.630   1
  13   1  -3 1059.76 397.268   1
  13  -1  -3 970.501 441.132   1
  13  -1  -1 2034.30 551.549   1
  13   1  -1 1837.82 493.052   1
  13  -1   1 1513.07 481.965   1
  13   1   1 1740.15 462.603   1
  13   1   3 755.809 423.678   1
  13  -1   3 1336.45 412.886   1
  13  -1   5 438.489 288.984   1
  13   1   5 816.105 396.790   1
  13   1   7 1557.22 501.731   1
  13  -1   7 1683.60 517.737   1
  13  -2  -6-185.395 262.178   1
  13   2  -6-48.9260 189.319   1
  13   2  -4 1051.09 371.908   1
  13  -2  -4 550.256 306.649   1
  13   2  -2-66.0327 155.266   1
  13  -2  -2 47.7812 251.323   1
  13   2   0 925.491 347.946   1
  13  -2   0 290.788 380.016   1
  13   2   2 421.630 274.314   1
  13  -2   2 187.825 284.583   1
  13   2   4 691.893 332.945   1
  13  -2   4 777.747 354.267   1
  13  -2   6 287.174 282.926   1
  13   2   6-109.103 171.243   1
  13  -2   8-192.089 235.347   1
  13  -2   8 344.127 236.194   3
  13   2   8 339.345 297.346   1
  13  -3  -7 487.904 229.766   1
  13   3  -7 952.838 364.711   1
  13   3  -5 2126.86 533.667   1
  13  -3  -5 1642.84 438.677   1
  13  -3  -3-53.2069 245.668   1
  13   3  -3 481.453 260.069   1
  13  -3  -1 2297.52 576.490   1
  13   3  -1 1892.68 518.829   1
  13  -3   1 1709.78 547.583   1
  13   3   1 1988.72 536.354   1
  13  -3   3 940.669 390.973   1
  13   3   3 640.492 329.345   1
  13  -3   5 2584.78 542.660   5
  13   3   5 2073.78 487.934   1
  13  -3   5 1741.24 467.425   1
  13  -3   7 328.813 250.179   5
  13  -3   7 491.782 287.313   1
  13   3   7 1110.25 426.305   1
  13   4  -6 461.138 368.815   1
  13  -4  -6 174.595 238.002   1
  13   4  -4 831.449 422.569   1
  13  -4  -4 389.229 272.372   1
  13  -4  -2 631.906 305.248   1
  13   4  -2 503.127 375.340   1
  13  -4   0-88.9126 346.210   1
  13   4   0 186.289 233.695   1
  13  -4   2-148.510 244.842   1
  13   4   2 308.545 286.340   1
  13  -4   4 944.372 321.071   5
  13   4   4 362.642 275.729   1
  13  -4   4 149.873 163.835   1
  13  -4   6 422.371 235.328   5
  13   4   6 269.887 294.681   1
  13  -4   6-53.2193 198.216   1
  13  -4   8-189.386 240.974   5
  13  -4   8 266.386 284.893   1
  13  -4   8 304.060 269.216   3
  13  -5  -7 650.426 322.056   1
  13  -5  -5 1426.42 457.810   1
  13   5  -5 1765.64 483.990   1
  13  -5  -3 773.323 434.432   1
  13   5  -3 801.021 341.038   1
  13  -5  -1 4750.61 863.226   1
  13   5  -1 2490.47 536.939   1
  13  -5   1 2079.78 550.045   1
  13   5   1 2543.72 573.302   1
  13  -5   3 848.340 381.747   1
  13   5   3 735.122 289.482   1
  13  -5   5 1503.00 424.631   5
  13  -5   5 816.911 387.429   1
  13   5   5 1792.26 495.454   1
  13  -5   7 751.650 292.494   5
  13  -5   7 1314.68 403.832   3
  13  -5   7 476.218 334.614   1
  13  -5   9-247.893 307.272   5
  13  -6  -8-364.225 294.060   3
  13  -6  -6 1256.69 464.811   1
  13   6  -4 1663.82 452.824   1
  13  -6  -4 1712.06 543.279   1
  13  -6  -2 17.2967 301.036   1
  13   6  -2 55.9779 178.218   1
  13  -6   0-58.8235 224.798   1
  13   6   0-78.2519 144.639   1
  13  -6   2 815.544 468.616   1
  13   6   2-62.1586 198.911   1
  13   6   4 1508.12 479.909   1
  13  -6   4 1216.36 491.725   1
  13  -6   4 1013.62 401.007   5
  13  -6   6 144.395 255.395   5
  13  -6   6 661.847 562.046   1
  13  -6   6 569.255 266.578   3
  13  -6   8-131.552 296.997   5
  13  -6   8 526.678 322.020   3
  13  -7  -7 1767.92 545.495   1
  13  -7  -7 1548.01 451.867   3
  13  -7  -5 395.041 284.846   1
  13   7  -3 2702.30 582.629   1
  13  -7  -3 2073.61 595.609   1
  13   7  -1 2282.72 552.628   1
  13  -7  -1 906.607 417.080   1
  13   7   1 1866.90 522.519   1
  13  -7   1 1145.78 460.352   1
  13  -7   3 2569.75 670.187   1
  13   7   3 2427.99 591.057   1
  13  -7   5 807.872 424.674   1
  13  -7   5 763.328 342.937   5
  13  -7   5 498.911 341.934   3
  13  -7   7 1127.15 459.071   5
  13  -7   7 1631.00 510.267   1
  13  -7   7 1860.84 468.460   3
  13  -7   9 661.603 386.997   5
  13  -8  -8 199.775 211.188   3
  13  -8  -6 690.896 294.799   1
  13  -8  -6-106.974 265.794   3
  13  -8  -4 735.604 392.409   1
  13  -8  -2 16.1963 218.431   1
  13   8   0-103.133 314.777   1
  13  -8   0 3549.04 947.100   1
  13  -8   2 877.616 420.422   1
  13  -8   4 946.431 426.795   1
  13  -8   4 636.688 332.784   3
  13  -8   6 19.9258 246.171   1
  13  -8   6 595.417 412.242   5
  13  -8   6-207.418 242.551   3
  13  -8   8 915.471 442.789   5
  13  -8   8 131.794 166.346   3
  13  -9  -7 715.061 420.811   1
  13  -9  -7 661.109 295.742   3
  13  -9  -5 46.2321 234.900   1
  13  -9  -5 53.2175 133.968   3
  13  -9  -3 2655.04 583.179   3
  13  -9  -3 3644.03 759.230   1
  13  -9  -1 1326.95 418.508   3
  13  -9  -1 978.678 424.888   1
  13  -9   1 1881.45 537.566   3
  13  -9   1 1575.66 518.182   1
  13  -9   3 2318.48 539.392   3
  13  -9   3 2172.65 613.825   1
  13  -9   5 912.976 456.246   1
  13  -9   5 569.936 343.610   5
  13  -9   5 388.214 217.977   3
  13  -9   7 869.050 345.917   5
  13  -9   7 1308.79 476.577   1
  13  -9   7 966.208 370.638   3
  13 -10  -6 241.255 235.042   1
  13 -10  -6-268.984 267.047   3
  13 -10  -4 588.834 307.307   3
  13 -10  -4 641.069 371.319   1
  13 -10  -2 56.6177 182.654   3
  13 -10  -2 394.307 463.699   1
  13 -10   0 482.679 344.190   3
  13 -10   0-215.341 223.474   1
  13 -10   2 384.526 249.190   3
  13 -10   2 153.353 186.961   1
  13 -10   4 473.033 364.420   3
  13 -10   4 245.843 294.496   1
  13 -10   6 901.360 477.114   1
  13 -10   6 722.244 359.195   5
  13 -10   6 514.882 251.343   3
  13 -10   8-60.1011 268.023   5
  13 -10   8 561.878 338.781   3
  13 -11  -7 176.808 320.320   1
  13 -11  -7-60.4018 203.127   3
  13 -11  -5 949.049 415.222   3
  13 -11  -5 1038.74 447.251   1
  13 -11  -3 2112.22 528.516   3
  13 -11  -3 1742.86 564.523   1
  13 -11  -1 2361.46 691.742   1
  13 -11  -1 2598.94 635.995   3
  13 -11   1 1758.56 548.716   1
  13 -11   1 2319.70 579.405   3
  13 -11   3 2252.52 549.497   3
  13 -11   3 1323.42 500.894   1
  13 -11   5 536.728 326.056   3
  13 -11   5 1087.09 491.662   1
  13 -11   7 240.576 295.964   1
  13 -11   7 264.834 169.134   5
  13 -11   7 217.729 187.405   3
  13 -12  -6 825.267 338.779   3
  13 -12  -6 539.262 377.142   1
  13 -12  -4 48.6103 243.116   3
  13 -12  -4-74.9033 293.256   1
  13 -12  -2 258.426 332.448   1
  13 -12  -2-2.73339 229.872   3
  13 -12   0-151.496 255.268   1
  13 -12   0 321.088 300.425   3
  13 -12   2 216.043 181.110   1
  13 -12   2 312.080 226.143   3
  13 -12   4 46.6135 198.944   3
  13 -12   4 172.634 285.855   1
  13 -12   6 391.871 323.071   5
  13 -12   6 592.361 304.249   3
  13 -12   6 900.060 431.383   1
  13 -12   8 100.620 193.165   5
  13 -12   8 156.491 167.405   3
  13 -13  -7 102.338 196.423   3
  13 -13  -7 277.872 337.901   1
  13 -13  -5 1056.96 425.614   3
  13 -13  -5 1003.32 500.583   1
  13 -13  -3 1210.83 517.004   1
  13 -13  -3 1287.01 471.100   3
  13 -13  -1 907.839 391.949   3
  13 -13   1 1101.78 428.959   3
  13 -13   3 2378.56 661.766   1
  13 -13   3 1190.93 423.535   3
  13 -13   5 561.545 340.865   3
  13 -13   5 231.517 271.323   1
  13 -13   7 426.925 229.125   5
  13 -13   7 612.952 321.579   3
  13 -13   7 533.207 358.071   1
  13 -14  -6-192.967 216.823   3
  13 -14  -6-252.716 250.296   1
  13 -14  -4 280.411 349.829   3
  13 -14  -4 29.5717 259.015   1
  13 -14  -2-29.3198 182.309   3
  13 -14   0 703.401 347.721   3
  13 -14   2 664.902 327.650   3
  13 -14   4 55.9218 268.359   3
  13 -14   4 229.073 316.192   1
  13 -14   6 633.047 341.324   3
  13 -14   6-392.323 299.601   1
  13 -14   8 508.051 353.600   3
  13 -15  -7 199.274 274.190   3
  13 -15  -7 190.561 361.154   1
  13 -15  -5 387.724 298.984   3
  13 -15  -5 528.976 348.981   1
  13 -15  -3 645.232 230.478   3
  13 -15  -1 986.530 364.376   3
  13 -15   1 1258.38 464.700   3
  13 -15   3 875.907 374.942   3
  13 -15   5 206.072 252.826   3
  13 -15   5 290.615 329.438   1
  13 -15   7 459.733 325.178   3
  13 -15   7-375.182 294.512   1
  13 -16  -6 230.303 236.499   3
  13 -16  -6 402.964 343.120   1
  13 -16  -4 787.053 347.245   3
  13 -16  -2-168.773 228.912   3
 -13  16   0 695.093 400.337   2
  13 -16   0 406.685 306.358   3
 -13  16   2 82.6887 215.472   2
  13 -16   2 145.257 224.831   3
  13 -16   4 101.713 207.364   3
  13 -16   6 49.6587 189.488   3
  13 -16   6 60.4336 236.527   1
  13 -17  -5 536.138 366.538   3
 -13  17  -3 293.096 261.063   2
  13 -17  -3 488.132 371.887   3
 -13  17  -1 1141.01 544.987   2
  13 -17  -1 820.478 402.469   3
 -13  17   1 735.416 425.157   2
  13 -17   1 1053.62 428.907   3
 -13  17   3 827.695 440.102   2
  13 -17   3 349.612 185.161   3
  13 -17   5 649.826 434.193   3
  13 -18  -4 471.906 353.514   3
 -13  18  -2 120.041 255.294   2
  13 -18  -2-104.140 191.236   3
 -13  18   0 280.627 410.437   2
  13 -18   0 110.698 153.154   3
 -13  18   2-68.6253 266.469   2
  13 -18   2-208.011 219.257   3
  13 -19  -1 175.702 324.676   3
  14   0  -6 1612.59 470.333   1
  14   0  -4 1382.13 496.009   1
  14   0  -2 1620.69 549.071   1
  14   0   0 1488.29 463.353   1
  14   0   2 1411.18 500.738   1
  14   0   4 1512.93 435.245   1
  14   0   6 1685.84 518.290   1
  14   1  -7 163.883 162.811   1
  14  -1  -7 782.807 397.258   1
  14  -1  -5 509.539 343.096   1
  14   1  -5-157.454 193.724   1
  14   1  -3 576.236 362.097   1
  14  -1  -3 313.115 228.531   1
  14   1  -1 603.607 384.194   1
  14  -1  -1 422.180 298.886   1
  14   1   1-82.2799 165.159   1
  14  -1   1 905.748 425.228   1
  14   1   3 489.226 299.910   1
  14  -1   3 372.121 329.503   1
  14  -1   5 133.055 317.493   1
  14   1   5 319.529 258.621   1
  14   1   7 114.219 204.442   1
  14  -1   7 629.273 426.167   1
  14  -2  -6 2934.40 677.227   1
  14   2  -6 3425.13 705.597   1
  14   2  -4 2316.97 558.259   1
  14  -2  -4 2278.35 514.512   1
  14   2  -2 2611.08 572.649   1
  14  -2  -2 2024.79 587.396   1
  14   2   0 4794.26 801.961   1
  14  -2   0 3466.32 745.132   1
  14   2   2 1465.51 503.973   1
  14  -2   2 2032.65 587.257   1
  14   2   4 2193.75 581.452   1
  14  -2   4 1800.64 557.566   1
  14  -2   6 1716.38 537.799   1
  14   2   6 3124.83 695.618   1
  14  -2   8 843.661 382.981   3
  14  -3  -7-3.70157 185.044   1
  14   3  -7-65.7819 179.267   1
  14   3  -5 303.635 243.022   1
  14  -3  -5 250.370 238.159   1
  14  -3  -3 528.133 281.775   1
  14   3  -3 654.797 383.383   1
  14  -3  -1 284.160 187.778   1
  14   3  -1 1094.01 439.601   1
  14  -3   1 795.978 364.623   1
  14   3   1 860.973 379.976   1
  14  -3   3 258.667 332.534   1
  14   3   3 218.252 216.931   1
  14   3   5 839.729 396.378   1
  14  -3   5 296.635 239.714   1
  14  -3   7 205.230 361.220   1
  14   3   7 236.971 295.338   1
  14   4  -6 1522.83 437.001   1
  14  -4  -6 1649.42 441.357   1
  14   4  -4 1435.87 427.031   1
  14  -4  -4 1916.90 580.632   1
  14   4  -2 2342.66 610.907   1
  14  -4  -2 1646.01 553.918   1
  14  -4   0 2949.95 697.416   1
  14   4   0 1889.60 584.328   1
  14   4   2 1494.99 523.314   1
  14  -4   2 1928.37 591.826   1
  14  -4   4 1076.67 475.229   1
  14   4   4 1278.83 503.032   1
  14   4   6 1649.52 481.900   1
  14  -4   6 1118.77 445.719   1
  14  -4   8 1026.18 390.803   3
  14  -5  -7-413.249 220.509   1
  14   5  -5 708.573 374.050   1
  14  -5  -5 345.045 238.819   1
  14  -5  -3 169.912 248.406   1
  14   5  -3 318.891 309.897   1
  14  -5  -1 104.146 375.997   1
  14   5  -1 525.693 328.929   1
  14  -5   1 280.963 340.531   1
  14   5   1-116.238 167.005   1
  14  -5   3 313.042 416.386   1
  14   5   3 349.079 357.606   1
  14   5   5-40.1303 191.569   1
  14  -5   5 381.283 216.995   1
  14  -5   7 281.533 252.562   3
  14  -5   7-57.3019 169.182   1
  14  -6  -6 688.019 385.228   1
  14  -6  -4 774.338 401.229   1
  14   6  -4 1834.32 504.121   1
  14   6  -2 1532.80 448.178   1
  14  -6  -2 1342.84 552.296   1
  14  -6   0 264.269 345.440   1
  14   6   0 567.890 330.922   1
  14   6   2 1293.62 470.528   1
  14  -6   2 1823.96 569.130   1
  14  -6   4-59.1480 195.466   1
  14   6   4 932.254 435.265   1
  14  -6   6 1587.78 566.488   1
  14  -6   6 1345.65 398.252   3
  14  -6   8 424.183 266.692   3
  14  -7  -7 617.948 365.206   1
  14  -7  -7 562.159 353.923   3
  14  -7  -5 788.928 434.006   1
  14   7  -3-16.7876 228.053   1
  14  -7  -3 234.718 203.771   1
  14  -7  -1 99.1361 206.789   1
  14   7  -1 383.016 280.777   1
  14  -7   1 535.489 326.606   1
  14   7   1 355.251 325.281   1
  14  -7   3-154.968 226.708   1
  14   7   3 26.4233 225.792   1
  14  -7   5 654.798 455.269   1
  14  -7   5 123.783 196.349   3
  14  -7   7 504.595 310.247   1
  14  -7   7 224.475 213.861   3
  14  -8  -6 1103.98 458.453   1
  14  -8  -6 182.155 232.264   3
  14  -8  -4 1401.23 532.079   1
  14  -8  -4 1220.97 418.327   3
  14  -8  -2 1315.13 501.209   1
  14  -8   0 1048.26 512.126   1
  14   8   0 1336.48 474.169   1
  14  -8   2 1159.83 499.172   1
  14  -8   2 2774.05 646.803   3
  14  -8   4 1089.73 518.278   1
  14  -8   4 1838.05 542.715   3
  14  -8   6 753.906 392.821   1
  14  -8   6 172.051 139.872   3
  14  -8   8 556.121 302.419   3
  14  -9  -7-159.146 297.741   1
  14  -9  -7 665.713 364.103   3
  14  -9  -5 449.397 359.533   1
  14  -9  -5 717.311 406.491   3
  14  -9  -3 528.462 265.855   1
  14  -9  -3 270.006 298.578   3
  14  -9  -1 576.558 353.787   3
  14  -9  -1 218.834 354.806   1
  14  -9   1 217.681 316.570   3
  14  -9   1 949.833 623.679   1
  14  -9   3 458.060 405.531   1
  14  -9   3 338.903 348.447   3
  14  -9   5 55.3728 199.486   1
  14  -9   5 630.035 399.857   5
  14  -9   5 199.133 260.505   3
  14  -9   7 527.970 377.137   1
  14  -9   7-207.332 199.585   3
  14 -10  -6 510.706 360.526   1
  14 -10  -6 106.833 194.826   3
  14 -10  -4 1088.12 430.321   3
  14 -10  -4 1104.83 539.388   1
  14 -10  -2 1009.80 419.380   3
  14 -10  -2 359.415 382.474   1
  14 -10   0 501.889 284.835   3
  14 -10   0 1553.30 632.430   1
  14 -10   2 570.540 357.358   3
  14 -10   2 360.478 399.344   1
  14 -10   4 1219.13 423.877   3
  14 -10   4 1798.99 610.412   1
  14 -10   6 497.599 392.024   1
  14 -10   6 478.516 330.617   5
  14 -10   6 805.994 359.007   3
  14 -11  -7-110.938 288.770   1
  14 -11  -7 139.197 247.536   3
  14 -11  -5 347.330 325.836   1
  14 -11  -5-80.4949 175.854   3
  14 -11  -3 11.5085 222.291   3
  14 -11  -3 73.1518 363.749   1
  14 -11  -1-171.529 302.210   3
  14 -11  -1 136.698 313.872   1
  14 -11   1 251.337 222.009   3
  14 -11   1 248.109 345.798   1
  14 -11   3 629.711 335.525   3
  14 -11   3 101.608 242.811   1
  14 -11   5 122.099 255.179   3
  14 -11   5 412.700 444.329   1
  14 -11   7 142.496 309.721   5
  14 -11   7 72.2170 243.471   1
  14 -11   7 4.60335 211.354   3
  14 -12  -6 962.027 513.790   1
  14 -12  -6 589.457 338.145   3
  14 -12  -4 1107.93 423.059   3
  14 -12  -4 712.258 354.373   1
  14 -12  -2 175.113 231.365   3
  14 -12  -2 1045.96 542.396   1
  14 -12   0 206.813 177.124   3
  14 -12   0 612.146 369.349   1
  14 -12   2 518.413 289.144   3
  14 -12   2 305.533 182.140   1
  14 -12   4 814.481 418.672   3
  14 -12   4 96.6585 301.715   1
  14 -12   6 1097.31 597.131   1
  14 -12   6 1558.45 581.514   5
  14 -12   6 909.588 412.838   3
  14 -13  -5 102.718 204.384   3
  14 -13  -5-16.6904 213.073   1
  14 -13  -3 157.821 190.274   3
  14 -13  -3-367.236 263.286   1
  14 -13  -1-14.8638 214.949   3
  14 -13  -1 267.625 321.885   1
  14 -13   1 162.343 254.908   3
  14 -13   1 215.579 223.048   1
  14 -13   3 486.631 319.520   3
  14 -13   3 376.928 461.909   1
  14 -13   5 197.263 266.565   3
  14 -13   5-137.013 312.709   1
  14 -14  -4-90.5669 229.826   3
  14 -14  -4 737.604 443.147   1
  14 -14  -2 851.943 391.352   3
  14 -14  -2 1518.98 596.310   1
  14 -14   0 713.982 333.861   3
  14 -14   0 476.560 421.445   1
  14 -14   2 1171.84 444.584   3
  14 -14   2 529.007 327.385   1
  14 -14   4 271.357 283.893   3
  14 -14   4 586.362 390.755   1
  14 -14   6 297.136 298.365   5
  14 -15  -3-85.5852 319.535   3
  14 -15  -1 25.4810 227.186   1
  14 -15  -1 582.058 417.595   3
  14 -15   1 91.8781 266.314   1
  14 -15   1-97.8329 192.582   3
  15   0  -6 289.846 362.436   1
  15   0  -4-122.194 177.695   1
  15   0  -2 734.532 375.259   1
  15   0   0 184.049 183.751   1
  15   0   2-88.8550 178.821   1
  15   0   4-133.866 170.949   1
  15   0   6 351.261 309.813   1
  15   1  -7 255.292 184.310   1
  15  -1  -7 720.746 415.460   1
  15  -1  -5 543.893 317.134   1
  15   1  -5 202.229 204.731   1
  15  -1  -3 197.041 249.201   1
  15   1  -3 69.4485 251.233   1
  15   1  -1 853.573 365.973   1
  15  -1  -1 1057.20 458.743   1
  15   1   1 1305.59 448.328   1
  15  -1   1 263.950 207.280   1
  15  -1   3 424.255 300.286   1
  15   1   3 4.86957 169.683   1
  15  -1   5 309.223 389.948   1
  15   1   5 698.935 381.058   1
  15   1   7 230.838 295.212   1
  15  -1   7 456.186 315.442   1
  15  -2  -6 1133.85 490.767   1
  15   2  -6 338.401 322.772   1
  15  -2  -4 374.894 225.826   1
  15   2  -4 432.378 274.320   1
  15   2  -2 799.343 347.426   1
  15  -2  -2 197.597 316.883   1
  15   2   0-153.563 174.035   1
  15  -2   0 580.398 352.139   1
  15   2   2 809.510 454.560   1
  15  -2   2 47.6988 373.890   1
  15  -2   4 95.1988 245.159   1
  15   2   4 385.898 368.204   1
  15  -2   6 100.154 324.488   1
  15   2   6 110.176 297.841   1
  15  -3  -7 264.047 253.392   1
  15   3  -7-36.6814 270.734   1
  15   3  -5 107.121 232.263   1
  15  -3  -5 720.781 382.417   1
  15   3  -3 992.552 455.559   1
  15  -3  -3 1342.53 507.877   1
  15  -3  -1 1443.53 568.739   1
  15   3  -1 1214.78 424.058   1
  15  -3   1 1391.76 521.614   1
  15   3   1 1287.54 452.889   1
  15   3   3 773.336 474.913   1
  15  -3   3 733.728 394.918   1
  15   3   5 720.563 414.224   1
  15  -3   5 547.316 283.798   1
  15  -3   7-370.716 253.291   3
  15   4  -6-26.0321 265.988   1
  15  -4  -6 218.807 206.853   1
  15  -4  -4 405.356 288.677   1
  15   4  -4-164.834 220.448   1
  15   4  -2-78.9401 303.742   1
  15  -4  -2 41.8770 243.942   1
  15   4   0 560.852 335.196   1
  15  -4   0 151.433 400.409   1
  15   4   2-28.1925 289.268   1
  15  -4   2 874.947 420.260   1
  15  -4   4 263.961 277.734   1
  15   4   4 304.446 279.299   1
  15   4   6 364.729 414.764   1
  15  -4   6 666.659 300.071   1
  15   5  -5 664.037 335.693   1
  15  -5  -5 394.281 255.426   1
  15   5  -3 809.830 396.184   1
  15  -5  -3 768.445 432.975   1
  15  -5  -1 339.375 331.380   1
  15   5  -1 1454.60 497.366   1
  15  -5   1 578.548 301.248   1
  15   5   1 970.487 415.947   1
  15   5   3 869.843 389.791   1
  15  -5   3 865.883 391.926   1
  15   5   5 852.131 475.894   1
  15  -5   5 665.348 379.270   1
  15  -6  -6 545.524 279.819   1
  15   6  -4 496.176 380.587   1
  15  -6  -4 280.029 298.088   1
  15  -6  -2 282.792 249.990   1
  15   6  -2 125.831 227.627   1
  15   6   0 782.327 396.372   1
  15  -6   0 787.404 524.395   1
  15  -6   2-96.8819 256.355   1
  15   6   2-59.7715 326.527   1
  15   6   4 408.175 418.936   1
  15  -6   4 111.083 215.735   1
  15  -6   6 116.748 213.539   3
  15  -7  -5 221.392 262.975   1
  15  -7  -3 956.195 462.481   1
  15  -7  -1 1019.81 488.859   1
  15   7  -1 2632.58 699.119   1
  15  -7   1 2246.16 665.554   1
  15   7   1 3165.98 717.821   1
  15  -7   3 1063.08 501.815   1
  15  -7   5-113.692 252.281   1
  15  -7   5-57.1118 163.758   3
  15  -8  -4 513.235 367.731   1
  15  -8  -4 953.902 501.681   3
  15  -8  -2-3.67770 291.706   1
  15  -8   0 412.171 407.888   1
  15  -8   2-12.0983 278.010   1
  15  -8   2 88.0617 300.681   3
  15  -8   4-282.245 337.045   1
  15  -8   4-171.091 215.657   3
  15  -9  -3 1404.58 555.082   1
  15  -9  -3 1881.58 588.447   3
  15  -9  -1 1069.54 588.582   1
  15  -9  -1 1135.38 440.796   3
  15  -9   1 1108.06 585.774   1
  15  -9   1 1499.14 526.783   3
  15  -9   3 1799.28 665.732   1
  15  -9   3 963.458 468.149   3
  15 -10  -2-139.636 283.410   1
  15 -10  -2 82.1623 167.591   3
  15 -10   0 276.038 313.122   1
  15 -10   0-99.9833 215.828   3
  15 -10   2 1078.69 499.652   1
  15 -10   2 589.697 431.728   3
   0   0   0    0.00    0.00   0
TITL shI_5716_MaSe_auto in Aea2
REM Aea2 (#41, found as C2ce in -cba setting)
CELL 0.71073  12.685446  26.315010  10.651137  90.0000  90.0000  90.0000
ZERR    4.00   0.001017   0.002433   0.000731   0.0000   0.0000   0.0000
LATT -5
SYMM -x,-y, z
SYMM  x+1/2,-y+1/2, z
SYMM -x+1/2, y+1/2, z
SFAC C H N Fe
UNIT 120.00 120.00 56.00 4.00
REM  CrysAlisPro recorded range (K): Min=180.0; max=180.0; aver:180.0
TEMP -93
TREF
HKLF 4
END
;
_shelx_hkl_checksum     83203
_shelx_res_file
;
TITL shi_5716_mase_auto_a.res in Aba2
    shi_5716_mase_auto.res
    created by SHELXL-2018/3 at 10:57:09 on 18-Sep-2022
REM Old TITL shI_5716_MaSe_auto in Aea2
REM SHELXT solution in Aba2: R1 0.133, Rweak 0.043, Alpha 0.009
REM <I/s> 0.494 for 86 systematic absences, Orientation as input
REM Flack x = -0.034 ( 0.037 ) from 656 Parsons' quotients
REM Formula found by SHELXT: C38 N14 Fe
CELL 0.71073 12.685446 26.31501 10.651137 90 90 90
ZERR 4 0.001017 0.002433 0.000731 0 0 0
LATT -5
SYMM -X,-Y,+Z
SYMM 0.5+X,0.5-Y,+Z
SYMM 0.5-X,0.5+Y,+Z
SFAC C H Fe N O
UNIT 152 152 4 48 8
L.S. 10
PLAN  2
SIZE 0.01 0.1 0.25
TEMP -93
CONF
MORE -1
BOND $H
fmap 2
acta
SHEL 80 0.84
OMIT 0 6 8
OMIT 10 25 -3
REM <olex2.extras>
REM <HklSrc "%.\\shI_5716_MaSe_auto.hkl">
REM </olex2.extras>
WGHT    0.019200
FVAR       1.00793
FE1   3    0.500000    0.500000    0.323992    10.50000    0.01397    0.02388 =
         0.02159    0.00000    0.00000   -0.00131
N13   4    0.353325    0.482610    0.318062    11.00000    0.00973    0.01964 =
         0.02157    0.00169   -0.00258    0.00019
N23   4    0.451982    0.546715    0.190345    11.00000    0.01363    0.02808 =
         0.01878   -0.00247    0.00035   -0.00317
N19   4    0.348073    0.539254    0.158685    11.00000    0.01615    0.02436 =
         0.02510    0.00167   -0.00191   -0.00188
N10   4    0.495331    0.445536    0.451360    11.00000    0.01876    0.02629 =
         0.01821    0.00153   -0.00270    0.00109
O26   5    0.193744    0.353591    0.613476    11.00000    0.02417    0.08205 =
         0.11507    0.06605    0.01831    0.00897
H26   2    0.254573    0.358854    0.601605    11.00000    0.09643
N12   4    0.397825    0.386714    0.554366    11.00000    0.01274    0.02547 =
         0.02610    0.00141   -0.00376    0.00034
N9    4    0.562400    0.420554    0.529281    11.00000    0.02007    0.02381 =
         0.01770    0.00374   -0.00329    0.00021
C14   1    0.290717    0.505340    0.233960    11.00000    0.01155    0.02395 =
         0.02113   -0.00346    0.00263   -0.00674
C16   1    0.143868    0.458751    0.303868    11.00000    0.01324    0.03422 =
         0.03221    0.00046    0.00269   -0.00522
AFIX  43
H16   2    0.070880    0.450760    0.300859    11.00000   -1.20000
AFIX   0
C11   1    0.399123    0.424354    0.468916    11.00000    0.02157    0.01949 =
         0.01510   -0.00244   -0.00352   -0.00122
C18   1    0.314187    0.445766    0.392600    11.00000    0.01439    0.02802 =
         0.01996   -0.00369    0.00152   -0.00216
C17   1    0.208363    0.433158    0.387670    11.00000    0.01238    0.03169 =
         0.02546    0.00037   -0.00241   -0.00910
AFIX  43
H17   2    0.180469    0.407444    0.440732    11.00000   -1.20000
AFIX   0
C2    1    0.544381    0.352489    0.687389    11.00000    0.02545    0.02386 =
         0.01701   -0.00076   -0.00523   -0.00193
C15   1    0.183534    0.495683    0.224525    11.00000    0.01465    0.02665 =
         0.02791    0.00433   -0.00697    0.00091
AFIX  43
H15   2    0.139860    0.513428    0.166841    11.00000   -1.20000
AFIX   0
C20   1    0.324938    0.564987    0.051447    11.00000    0.02707    0.03587 =
         0.02161    0.00424    0.00078    0.01394
AFIX  43
H20   2    0.258538    0.565681    0.010235    11.00000   -1.20000
AFIX   0
C7    1    0.651700    0.349321    0.711712    11.00000    0.03205    0.03201 =
         0.02746    0.00112    0.00289    0.01001
AFIX  43
H7    2    0.698294    0.368889    0.661329    11.00000   -1.20000
AFIX   0
C21   1    0.413043    0.589348    0.014014    11.00000    0.02438    0.03487 =
         0.03495    0.01682    0.00437    0.00640
AFIX  43
H21   2    0.420863    0.610314   -0.057996    11.00000   -1.20000
AFIX   0
C6    1    0.694735    0.319138    0.805595    11.00000    0.03768    0.02410 =
         0.02830   -0.00651   -0.01330    0.01278
C5    1    0.625955    0.290379    0.881351    11.00000    0.05091    0.02775 =
         0.03029    0.00077   -0.01881    0.00594
C4    1    0.519403    0.292807    0.859280    11.00000    0.05642    0.03304 =
         0.03066    0.01262   -0.00570   -0.01668
AFIX  43
H4    2    0.473076    0.273418    0.910428    11.00000   -1.20000
AFIX   0
C22   1    0.490051    0.577572    0.102089    11.00000    0.02462    0.02884 =
         0.02872    0.00605    0.00623   -0.01025
AFIX  43
H22   2    0.560432    0.589870    0.099718    11.00000   -1.20000
AFIX   0
C24   1    0.813208    0.319585    0.828385    11.00000    0.03974    0.06009 =
         0.04470    0.01152   -0.00775    0.01963
AFIX 137
H24A  2    0.846198    0.345213    0.774413    11.00000   -1.50000
H24B  2    0.842489    0.286043    0.808838    11.00000   -1.50000
H24C  2    0.827202    0.327787    0.916573    11.00000   -1.50000
AFIX   0
C8    1    0.502695    0.385984    0.590680    11.00000    0.01675    0.02434 =
         0.02053   -0.00459    0.00166    0.00176
C3    1    0.476922    0.323167    0.763160    11.00000    0.02896    0.04386 =
         0.03108    0.00097   -0.01147   -0.00850
AFIX  43
H3    2    0.402940    0.323876    0.749434    11.00000   -1.20000
AFIX   0
C27   1    0.167711    0.318456    0.704545    11.00000    0.04330    0.05590 =
         0.07976    0.02453    0.01999    0.00773
AFIX 137
H27A  2    0.208643    0.287319    0.691455    11.00000   -1.50000
H27B  2    0.092312    0.310638    0.699199    11.00000   -1.50000
H27C  2    0.183692    0.332462    0.787647    11.00000   -1.50000
AFIX   0
C25   1    0.668571    0.258435    0.988892    11.00000    0.08045    0.04351 =
         0.04658    0.01244   -0.02403    0.00170
AFIX 137
H25A  2    0.722244    0.234986    0.956909    11.00000   -1.50000
H25B  2    0.610868    0.238992    1.026777    11.00000   -1.50000
H25C  2    0.700073    0.280733    1.052319    11.00000   -1.50000
AFIX   0
HKLF 4
REM  shi_5716_mase_auto_a.res in Aba2
REM wR2 = 0.0995, GooF = S = 1.002, Restrained GooF = 1.002 for all data
REM R1 = 0.0608 for 2211 Fo > 4sig(Fo) and 0.0926 for all 3047 data
REM 247 parameters refined using 1 restraints
END
WGHT      0.0194      0.0000
REM Highest difference peak  0.841,  deepest hole -0.503,  1-sigma level  0.066
Q1    1   0.4946  0.5212  0.2246  11.00000  0.05    0.36
Q2    1   0.4642  0.5732  0.3177  11.00000  0.05    0.26
;
_shelx_res_checksum     52311
