# Supplementary material for: Crystal structure of bis­{3-(3,4-di­methyl­phen­yl)-5-[6-(1H-pyrazol-1-yl)pyridin-2-yl]-4H-1,2,4-triazol-4-ido}iron(II) methanol disolvate
Source: Acta Crystallogr E Crystallogr Commun. 2022 Oct 11;78(Pt 11):1107–12. doi: 10.1107/S2056989022009744 (PMC9638982; doi:10.1107/S2056989022009744)
Supplement: Supplementary file 2 [file e-78-01107-Isup2.hkl]

data_I                                                                          
_shelx_title ' shi_5716_mase_auto_a.res in Aba2'                                
_shelx_refln_list_code          4                                               
_shelx_F_calc_maximum      500.99                                               
_exptl_crystal_F_000      1568.00                                               
_reflns_d_resolution_high  0.8403                                               
                                                                                
loop_                                                                           
 _space_group_symop_operation_xyz                                               
 'x, y, z'                                                                      
 '-x, -y, z'                                                                    
 'x+1/2, -y+1/2, z'                                                             
 '-x+1/2, y+1/2, z'                                                             
 'x, y+1/2, z+1/2'                                                              
 '-x, -y+1/2, z+1/2'                                                            
 'x+1/2, -y+1, z+1/2'                                                           
 '-x+1/2, y+1, z+1/2'                                                           
                                                                                
_cell_length_a    12.6854                                                       
_cell_length_b    26.3150                                                       
_cell_length_c    10.6511                                                       
_cell_angle_alpha  90.000                                                       
_cell_angle_beta   90.000                                                       
_cell_angle_gamma  90.000                                                       
                                                                                
_shelx_F_squared_multiplier     1.000                                           
                                                                                
loop_                                                                           
 _refln_index_h                                                                 
 _refln_index_k                                                                 
 _refln_index_l                                                                 
 _refln_F_squared_calc                                                          
 _refln_F_squared_meas                                                          
 _refln_F_squared_sigma                                                         
 _refln_observed_status                                                         
   0   0 -12       1377.97       1256.55       488.91 o                         
   2   0 -12       3608.88       2486.32       585.69 o                         
   4   0 -12       1604.94       1535.85       469.02 o                         
   0   2 -12       1874.55       1820.26       364.77 o                         
   1   2 -12        192.39        293.00       292.31 o                         
   2   2 -12        161.44        200.01       129.99 o                         
   3   2 -12        731.49        836.18       283.40 o                         
   4   2 -12         71.61        839.81       301.55 o                         
   0   4 -12       3193.19       3747.27       499.97 o                         
   1   4 -12       1098.10       1425.33       319.08 o                         
   2   4 -12        169.78        186.95       262.07 o                         
   3   4 -12        339.27        179.26       179.52 o                         
   4   4 -12        347.32        455.72       194.19 o                         
   0   6 -12       1987.51       2015.73       415.97 o                         
   1   6 -12         38.11        179.62       154.98 o                         
   2   6 -12        700.42        854.18       252.32 o                         
   3   6 -12         32.56       -126.77       188.14 o                         
   0   8 -12       2855.30       3058.01       560.87 o                         
   1   8 -12          3.05         40.16       242.80 o                         
   2   8 -12       1695.08       2273.30       483.38 o                         
   0  10 -12       1477.78       1494.42       362.75 o                         
   1   1 -11        261.74        276.58       136.64 o                         
   2   1 -11        988.10       1089.02       301.56 o                         
   3   1 -11        295.37        591.56       229.40 o                         
   4   1 -11        167.77        318.79       304.88 o                         
   1   3 -11        120.04        247.59       103.55 o                         
   2   3 -11        143.26         78.04       145.36 o                         
   3   3 -11        256.79        338.05       238.86 o                         
   4   3 -11        124.02        507.00       306.20 o                         
   1   5 -11       2776.53       2853.83       293.72 o                         
   2   5 -11         29.95       -170.33       170.33 o                         
   3   5 -11        938.33       1080.15       561.33 o                         
   4   5 -11        410.84        390.21       345.57 o                         
   5   5 -11        141.04        237.80       258.96 o                         
   1   7 -11       3083.26       3213.97       317.21 o                         
   2   7 -11        110.82        204.82       128.72 o                         
   3   7 -11       2535.22       2931.77       439.26 o                         
   4   7 -11        488.17        357.71       341.02 o                         
   5   7 -11        602.17        918.05       457.89 o                         
   1   9 -11       2077.04       1701.41       344.21 o                         
   2   9 -11         77.58         86.03       254.53 o                         
   3   9 -11       2410.45       2176.43       374.05 o                         
   4   9 -11        375.31        395.46       334.90 o                         
   5   9 -11       1521.05       2334.53       626.44 o                         
   6   9 -11        259.78        592.77       367.58 o                         
   1  11 -11        865.32       1192.56       274.46 o                         
   2  11 -11        137.37         -4.52       186.86 o                         
   3  11 -11        939.43        910.86       251.35 o                         
   4  11 -11         38.30       -188.39       190.29 o                         
   5  11 -11       1386.12       1728.14       523.24 o                         
   1  13 -11        389.73        715.52       355.25 o                         
   2  13 -11        208.60        486.67       354.65 o                         
   3  13 -11        308.11        572.31       210.28 o                         
   4  13 -11          7.10        -31.58       156.51 o                         
   1  15 -11        586.57        745.51       438.99 o                         
   2  15 -11         23.59         -9.33       186.47 o                         
   0   0 -10       1794.31       2106.23       473.11 o                         
   2   0 -10         32.90        493.85       252.58 o                         
   0   2 -10       3132.96       3271.27       424.27 o                         
   1   2 -10        304.04        341.36       118.31 o                         
   2   2 -10       1512.43       1699.01       314.85 o                         
   3   2 -10        908.59       1498.05       444.49 o                         
   0   4 -10       2070.11       1915.29       330.73 o                         
   1   4 -10       1301.80       1004.46       172.11 o                         
   2   4 -10        857.88       1062.71       258.07 o                         
   3   4 -10        421.82        586.01       265.38 o                         
   0   6 -10       4375.75       4575.33       484.89 o                         
   1   6 -10       1059.47       1011.19       181.04 o                         
   2   6 -10        153.61        419.82       203.28 o                         
   3   6 -10        339.95        305.67       177.26 o                         
   4   6 -10        468.66        812.70       359.49 o                         
   0   8 -10       3737.59       3840.49       439.38 o                         
   1   8 -10        480.62        655.13       134.30 o                         
   2   8 -10       1279.04       1157.58       297.34 o                         
   3   8 -10        585.55       1724.96       490.09 o                         
   4   8 -10        863.38        705.22       299.73 o                         
   0  10 -10       4241.87       3888.55       445.91 o                         
   1  10 -10       1258.94        884.17       205.76 o                         
   2  10 -10        440.40        186.49       108.12 o                         
   3  10 -10        559.26        804.48       323.63 o                         
   4  10 -10       1177.45       1375.42       445.89 o                         
   5  10 -10          8.50        190.34       273.66 o                         
   0  12 -10       5185.43       4786.53       494.19 o                         
   1  12 -10        133.98        166.85       105.83 o                         
   2  12 -10        958.21       1213.79       276.58 o                         
   3  12 -10        164.90        151.70       172.26 o                         
   4  12 -10        693.42        495.83       257.58 o                         
   5  12 -10        368.30        743.33       352.90 o                         
   6  12 -10       1435.62       1790.43       502.48 o                         
   0  14 -10       1297.32       1551.52       516.75 o                         
   1  14 -10        131.76       -141.65       285.62 o                         
   2  14 -10        781.65       1060.95       250.57 o                         
   3  14 -10        288.49        831.93       417.66 o                         
   4  14 -10       1306.33       1246.12       453.04 o                         
   5  14 -10        421.81        942.83       431.96 o                         
   6  14 -10       1286.07       1165.28       442.67 o                         
   1  16 -10          3.86         76.25       238.28 o                         
   2  16 -10        244.95       1132.36       487.34 o                         
   3  16 -10         34.48       -194.81       316.13 o                         
   4  16 -10        702.31        315.36       161.37 o                         
   5  16 -10        396.43        618.18       293.40 o                         
   1  18 -10        140.32        410.13       330.41 o                         
   2  18 -10        138.11         64.91       233.92 o                         
   3  18 -10         71.43        893.35       445.85 o                         
   1   1  -9       4026.85       3934.45       297.22 o                         
   2   1  -9         29.09        225.32       149.99 o                         
   1   3  -9       1085.52       1095.69       162.15 o                         
   2   3  -9       1355.23       1498.60       256.63 o                         
   1   5  -9       3259.18       3372.00       274.03 o                         
   2   5  -9       1361.76       2171.76       466.10 o                         
   3   5  -9       1112.79       1281.16       379.20 o                         
   1   7  -9        213.90        294.16        98.48 o                         
   2   7  -9        301.13        190.59       235.66 o                         
   3   7  -9        154.72        354.02       266.42 o                         
   1   9  -9       1201.37       1326.45       183.07 o                         
   2   9  -9        596.97        768.86       334.34 o                         
   3   9  -9        353.38        399.41       269.59 o                         
   4   9  -9        449.53        313.23       293.73 o                         
   1  11  -9       3059.75       3335.02       273.11 o                         
   2  11  -9        113.90          3.97       129.75 o                         
   3  11  -9        566.86        698.70       291.46 o                         
   4  11  -9        449.75         87.76       151.32 o                         
   1  13  -9       1638.00       1875.62       301.15 o                         
   2  13  -9        525.09        565.70       189.87 o                         
   3  13  -9       1275.32       1480.28       479.77 o                         
   4  13  -9        171.10        156.40       264.58 o                         
   5  13  -9       2334.88       2889.46       606.09 o                         
   1  15  -9       1439.56       1837.20       292.95 o                         
   2  15  -9         81.88         84.24       109.70 o                         
   3  15  -9       1480.76       1042.82       389.87 o                         
   4  15  -9        842.91        590.77       309.93 o                         
   5  15  -9        770.22       1113.45       405.59 o                         
   6  15  -9         14.71        640.98       353.11 o                         
   1  17  -9        775.83        738.83       387.59 o                         
   2  17  -9         25.15        164.48       300.85 o                         
   3  17  -9        570.39        992.23       488.08 o                         
   4  17  -9        168.12        418.15       281.84 o                         
   5  17  -9        559.19        894.93       399.08 o                         
   6  17  -9          5.59       -141.05       204.76 o                         
   1  19  -9        154.86        231.00       226.27 o                         
   2  19  -9        117.37       -184.21       316.18 o                         
   3  19  -9       1070.08       1218.14       529.32 o                         
   4  19  -9        427.42        500.61       325.08 o                         
   5  19  -9         19.47         56.13       173.52 o                         
   2  21  -9        222.21        461.04       356.83 o                         
   3  21  -9       1661.52        953.42       396.54 o                         
   0   0  -8       8778.25       8371.60       796.47 o                         
   2   0  -8       5021.74       3819.10       563.69 o                         
   4   0  -8       3580.14       4101.89       308.85 o                         
   6   0  -8       6672.28       7757.32       584.56 o                         
   8   0  -8       2573.41       2594.79       409.41 o                         
  10   0  -8       2282.33       2800.90       489.24 o                         
   0   2  -8       6076.32       5637.55       458.59 o                         
   1   2  -8        441.49        589.90       115.07 o                         
   2   2  -8       8311.13       7178.57       538.33 o                         
   3   2  -8        944.70        958.87       115.54 o                         
   4   2  -8       2316.26       2482.99       126.88 o                         
   5   2  -8        312.58        259.89        82.68 o                         
   6   2  -8       3406.37       3858.82       435.73 o                         
   7   2  -8       2805.23       2924.04       423.41 o                         
   8   2  -8       5429.14       6352.29       660.94 o                         
   9   2  -8        374.96        520.96       149.70 o                         
  10   2  -8       1636.30       2198.64       370.28 o                         
  11   2  -8        368.53        660.52       214.19 o                         
   0   4  -8       1403.30       1386.87       238.56 o                         
   1   4  -8        165.32        111.52        68.46 o                         
   2   4  -8       1800.05       1940.92       406.85 o                         
   3   4  -8       1717.91       1667.98       137.37 o                         
   4   4  -8       2171.91       2178.57       129.10 o                         
   5   4  -8         12.36         44.63        79.71 o                         
   6   4  -8       1392.39       1421.66       192.27 o                         
   7   4  -8         99.07         91.14       422.79 o                         
   8   4  -8       1509.70       1972.52       260.58 o                         
   9   4  -8        129.28        117.53       205.18 o                         
  10   4  -8        554.19       -149.94       201.85 o                         
  11   4  -8        352.25         55.91       162.39 o                         
   0   6  -8       7450.23       7277.78       524.03 o                         
   1   6  -8        118.21        126.44        51.81 o                         
   2   6  -8       1124.76       1103.30       127.00 o                         
   3   6  -8        283.66        269.72       127.89 o                         
   4   6  -8        210.14        267.64       137.00 o                         
   5   6  -8        902.06        968.93       160.47 o                         
   6   6  -8       1671.92       1951.50       234.38 o                         
   7   6  -8        178.50        255.63       138.59 o                         
   8   6  -8       1442.01       1564.21       256.43 o                         
   9   6  -8       1247.84       1178.27       234.03 o                         
  10   6  -8        112.04        301.03       241.61 o                         
  11   6  -8        256.15        289.75       142.55 o                         
   0   8  -8       4416.98       3456.83       578.46 o                         
   1   8  -8        481.28        310.90        67.17 o                         
   2   8  -8       3718.93       3440.05       172.93 o                         
   3   8  -8       1357.90       1071.37       185.29 o                         
   6   8  -8       1616.39       1493.87       210.25 o                         
   7   8  -8        452.74        441.29       124.63 o                         
   8   8  -8       3376.40       2933.60       340.49 o                         
   9   8  -8        184.99        295.73       122.27 o                         
  10   8  -8        867.81        927.73       244.54 o                         
  11   8  -8        234.90        172.57       370.96 o                         
   0  10  -8       1681.69       1443.53       163.02 o                         
   1  10  -8       1988.75       1843.61       180.92 o                         
   2  10  -8        141.55         58.01        84.35 o                         
   3  10  -8        570.68        227.11       216.11 o                         
   4  10  -8        911.73        738.65       221.23 o                         
   5  10  -8        945.44       1103.27       296.72 o                         
   7  10  -8        293.62        240.57       161.81 o                         
   8  10  -8        374.82        484.85       172.21 o                         
   9  10  -8        327.92       1393.32      1125.21 o                         
  10  10  -8       2100.21       2070.73       352.99 o                         
   0  12  -8       2455.43       2245.36       206.01 o                         
   1  12  -8       1264.86       1048.13       102.14 o                         
   2  12  -8        952.43        877.51       131.98 o                         
   3  12  -8        304.47        251.80       183.59 o                         
   4  12  -8        893.92        870.11       184.61 o                         
   5  12  -8        325.57        186.37       129.24 o                         
   6  12  -8       2559.17       2396.58       445.34 o                         
   7  12  -8        212.11        550.99       282.56 o                         
   8  12  -8        678.69        790.24       264.71 o                         
   9  12  -8          2.53        -83.24       301.19 o                         
  10  12  -8        740.87        717.32       215.26 o                         
   0  14  -8       2474.20       2167.38       204.97 o                         
   1  14  -8        809.32        791.69       113.35 o                         
   2  14  -8       2833.17       2553.14       235.23 o                         
   3  14  -8        176.46        155.66       149.32 o                         
   4  14  -8       1407.98       1148.96       234.88 o                         
   5  14  -8         55.59         78.65       104.06 o                         
   6  14  -8       1197.57       1500.99       372.34 o                         
   7  14  -8        307.65        219.13       187.59 o                         
   8  14  -8       1368.87       1156.11       386.93 o                         
   0  16  -8       1808.90       1564.96       249.28 o                         
   1  16  -8        205.57        227.11        97.03 o                         
   2  16  -8       1850.22       1901.23       213.98 o                         
   3  16  -8        743.62        578.64       125.28 o                         
   4  16  -8        545.87        610.38       199.74 o                         
   5  16  -8         59.24        -16.06       134.12 o                         
   6  16  -8        672.33       1021.00       257.07 o                         
   7  16  -8        142.11        -72.37       182.34 o                         
   8  16  -8        973.57       1207.33       393.56 o                         
   0  18  -8       2162.18       2020.03       362.88 o                         
   1  18  -8         49.68         -8.67       109.18 o                         
   2  18  -8       3181.29       2932.67       309.90 o                         
   3  18  -8        223.60        180.13        74.54 o                         
   4  18  -8       1559.18       1575.00       218.60 o                         
   5  18  -8        111.72        271.07       145.19 o                         
   6  18  -8        517.96        539.08       236.12 o                         
   7  18  -8          3.17         16.25       133.49 o                         
   0  20  -8       1333.71       1271.46       299.65 o                         
   1  20  -8        118.43        117.07        94.54 o                         
   2  20  -8       3523.17       3250.11       314.23 o                         
   3  20  -8        138.58         60.70       114.18 o                         
   4  20  -8       2270.44       2201.58       267.95 o                         
   5  20  -8         74.24        228.94       136.99 o                         
   6  20  -8        465.89         59.62       260.63 o                         
   0  22  -8        536.13        398.57       235.12 o                         
   1  22  -8        330.18        262.35       121.47 o                         
   2  22  -8        598.34        490.33       156.05 o                         
   3  22  -8        148.24        156.21        80.84 o                         
   4  22  -8       1123.06        908.30       196.23 o                         
   1   1  -7       7399.35       7458.92       346.19 o                         
   2   1  -7        948.05        898.40       394.35 o                         
   3   1  -7       2057.66       2239.91       143.61 o                         
   4   1  -7        418.68        380.58        62.81 o                         
   5   1  -7       2694.73       2915.33       169.66 o                         
   6   1  -7        774.35        720.15        96.65 o                         
   7   1  -7       6498.69       7520.47       727.58 o                         
   8   1  -7       1586.23       1620.60       246.66 o                         
   9   1  -7       1815.23       1937.39       273.27 o                         
  10   1  -7        120.81        383.60       186.47 o                         
  11   1  -7       1489.45       1296.45       272.40 o                         
  12   1  -7         77.85        444.56       195.92 o                         
   1   3  -7       5988.52       5331.38       326.30 o                         
   2   3  -7        355.06        497.71       123.91 o                         
   3   3  -7       1564.63       1499.06       100.24 o                         
   4   3  -7        920.48       1078.08        96.09 o                         
   5   3  -7       2056.41       2516.02       191.38 o                         
   6   3  -7        456.80        386.16       125.75 o                         
   7   3  -7       1477.21       1792.00       349.61 o                         
   8   3  -7        393.56        460.71       136.27 o                         
   9   3  -7        254.59        480.91       169.11 o                         
  10   3  -7        649.90        705.22       201.51 o                         
  11   3  -7        698.58       1052.82       266.03 o                         
  12   3  -7        206.14         49.83       122.46 o                         
   1   5  -7       8106.32       7574.45       412.32 o                         
   2   5  -7        286.99        311.96        84.65 o                         
   3   5  -7       2167.60       2267.14       181.07 o                         
   4   5  -7        204.40        121.51        39.52 o                         
   5   5  -7       1059.86       1112.95       129.67 o                         
   6   5  -7        669.12        616.79       135.00 o                         
   7   5  -7       4707.29       4739.61       409.38 o                         
   8   5  -7       1890.59       1912.35       394.62 o                         
   9   5  -7        822.59        913.24       337.18 o                         
  10   5  -7         28.75         84.20       165.61 o                         
  11   5  -7        421.94        525.54       308.31 o                         
  12   5  -7        101.86        -95.34       158.53 o                         
   1   7  -7        524.01        469.23        48.19 o                         
   2   7  -7        459.82        500.05        80.25 o                         
   3   7  -7       5322.72       5311.34       416.11 o                         
   4   7  -7        225.29        148.91        63.46 o                         
   5   7  -7       1626.06       2070.21       203.64 o                         
   6   7  -7        817.19        919.88       175.88 o                         
   7   7  -7       4067.25       4266.61       378.98 o                         
   8   7  -7        547.67        596.06       166.20 o                         
   9   7  -7        788.72        901.55       193.43 o                         
  10   7  -7        277.76        551.03       181.91 o                         
  11   7  -7        960.85        370.12       633.02 o                         
  12   7  -7        124.26        -53.61       255.39 o                         
   1   9  -7       2589.92       2320.75       136.73 o                         
   2   9  -7        295.20        238.19        67.74 o                         
   3   9  -7       1121.63        808.78       139.81 o                         
   4   9  -7        670.25        631.12       119.80 o                         
   5   9  -7       1402.07       1423.69       333.93 o                         
   6   9  -7        312.59        398.09       136.84 o                         
   7   9  -7       2776.04       3021.13       457.54 o                         
   8   9  -7        499.01        488.33       173.63 o                         
   9   9  -7        360.42        769.46       209.87 o                         
  10   9  -7         34.34        215.79       180.54 o                         
  11   9  -7       1082.34        922.35       275.11 o                         
   1  11  -7       2019.74       1889.84       128.56 o                         
   2  11  -7        783.35        571.78        91.51 o                         
   3  11  -7        275.40        322.94       129.44 o                         
   4  11  -7       2192.80       1991.67       348.15 o                         
   5  11  -7       1912.20       2056.78       403.35 o                         
   6  11  -7        136.68         76.65       151.59 o                         
   7  11  -7       1741.81       1823.30       271.55 o                         
   8  11  -7        444.58        793.29       284.35 o                         
   9  11  -7        473.50        579.08       283.21 o                         
  10  11  -7        506.45        524.96       335.30 o                         
  11  11  -7       1417.18       1628.12       333.60 o                         
   1  13  -7         36.39         15.53        74.06 o                         
   2  13  -7       1534.56       1407.59       166.72 o                         
   3  13  -7        518.54        490.52       158.04 o                         
   4  13  -7        691.28        674.06       191.73 o                         
   5  13  -7         13.73        123.61       156.19 o                         
   6  13  -7         14.53        -87.18       122.05 o                         
   7  13  -7        786.49        509.42       308.73 o                         
   8  13  -7        614.23        644.63       206.11 o                         
   9  13  -7       2311.87       2403.68       441.26 o                         
  10  13  -7        138.40        -76.34       127.57 o                         
   1  15  -7       1265.29       1566.23       154.38 o                         
   2  15  -7       2214.42       2104.11       272.37 o                         
   3  15  -7        251.82        283.42       129.72 o                         
   4  15  -7        725.40        756.73       198.83 o                         
   5  15  -7       1091.36       1384.08       335.57 o                         
   6  15  -7        112.19        160.74       195.16 o                         
   7  15  -7       1072.31       1263.66       360.61 o                         
   8  15  -7        306.19        397.06       225.79 o                         
   9  15  -7       1471.60       1565.20       456.95 o                         
  10  15  -7         21.45         23.03       199.99 o                         
   1  17  -7       4073.72       4262.16       251.94 o                         
   2  17  -7       4387.05       4022.75       316.77 o                         
   3  17  -7       5443.90       5096.20       367.00 o                         
   4  17  -7        683.41        461.44       154.06 o                         
   5  17  -7       4655.25       4666.41       721.81 o                         
   6  17  -7         48.35        300.27       226.38 o                         
   7  17  -7       1468.53       1020.92       342.03 o                         
   8  17  -7        124.44       -137.20       217.73 o                         
   9  17  -7        348.14        228.07       183.80 o                         
   1  19  -7       2877.45       2231.12       251.52 o                         
   2  19  -7       2096.47       1538.10       211.26 o                         
   3  19  -7       4375.13       4094.29       351.61 o                         
   4  19  -7        641.29       2497.46      1762.59 o                         
   5  19  -7       1551.41       1582.50       469.53 o                         
   6  19  -7         47.00        163.51       184.66 o                         
   7  19  -7       1509.10       1580.79       423.32 o                         
   8  19  -7         19.90         11.94       183.10 o                         
   1  21  -7        589.04        312.43       115.98 o                         
   2  21  -7        165.82        268.39       102.82 o                         
   3  21  -7       3863.05       3506.63       340.74 o                         
   4  21  -7        212.11        154.06       105.94 o                         
   5  21  -7        238.88        354.85       167.83 o                         
   6  21  -7        192.05        -45.48       183.48 o                         
   7  21  -7        550.81        736.43       253.59 o                         
   1  23  -7       1302.91       1502.59       274.22 o                         
   2  23  -7        131.04         73.04       101.79 o                         
   3  23  -7       1284.91        956.61       213.97 o                         
   4  23  -7        340.01        435.58       149.47 o                         
   5  23  -7        142.66        260.47       319.93 o                         
   1  25  -7        129.81        196.48       100.64 o                         
   2  25  -7        156.55        229.77       137.60 o                         
   3  25  -7        647.61        554.51       169.60 o                         
   0   0  -6       9667.64      10226.30       738.68 o                         
   2   0  -6       3693.19       4055.72       292.47 o                         
   4   0  -6       2703.61       2700.88       210.63 o                         
   6   0  -6       3320.80       3722.62       313.05 o                         
   8   0  -6       6530.36       7713.02       745.82 o                         
  10   0  -6       2703.95       3256.77       549.59 o                         
  12   0  -6       1586.52       1376.36       400.66 o                         
   0   2  -6       2885.49       2640.64       272.98 o                         
   1   2  -6       3714.83       3909.35       328.32 o                         
   2   2  -6      14992.18      15566.59       455.76 o                         
   3   2  -6       3541.42       3963.58       177.28 o                         
   4   2  -6        102.16        127.34        47.68 o                         
   5   2  -6       1048.99       1272.01       119.49 o                         
   6   2  -6       2098.90       2354.67       174.20 o                         
   7   2  -6       1411.31       1571.31       224.94 o                         
   8   2  -6      14665.73      15458.55       737.30 o                         
   9   2  -6       1038.88       1141.64       217.36 o                         
  10   2  -6        194.52        108.74        99.78 o                         
  11   2  -6        353.07        254.14       172.08 o                         
  12   2  -6       1816.21       1711.78       349.71 o                         
  13   2  -6         99.61       -104.49       151.08 o                         
   0   4  -6      11233.51      11444.57       318.93 o                         
   1   4  -6        424.02        410.21        41.15 o                         
   2   4  -6       7002.38       7371.57       264.06 o                         
   3   4  -6       1471.83       1485.43       116.71 o                         
   4   4  -6       1549.45       1416.79       133.17 o                         
   5   4  -6         53.00         46.93       174.27 o                         
   6   4  -6       8087.48       8503.43       704.43 o                         
   7   4  -6        516.81        478.08       209.09 o                         
   8   4  -6       6691.05       8112.67       743.85 o                         
   9   4  -6        321.92        346.42       199.11 o                         
  10   4  -6        563.41       1067.31       235.56 o                         
  11   4  -6       1311.26       1409.32       275.60 o                         
  12   4  -6       2593.57       2982.83       416.91 o                         
  13   4  -6        234.31        282.49       196.85 o                         
   0   6  -6       3482.37       3164.72       152.53 o                         
   1   6  -6        246.60        349.03        41.77 o                         
   2   6  -6       3231.22       2885.42       196.53 o                         
   3   6  -6       4097.56       4044.31       211.74 o                         
   4   6  -6       3294.32       3220.05       181.80 o                         
   5   6  -6        155.84        215.54       101.41 o                         
   6   6  -6       5808.43       6394.73       565.28 o                         
   7   6  -6       1989.90       1330.22       217.57 o                         
   8   6  -6       3164.92       3516.76       551.35 o                         
   9   6  -6       1230.10       1430.92       397.22 o                         
  10   6  -6        663.28        649.51       312.51 o                         
  11   6  -6         16.82       2411.93       609.56 o                         
  12   6  -6        774.07       1032.04       393.11 o                         
   0   8  -6       1294.54       1268.64       134.17 o                         
   1   8  -6        172.88        181.06        44.31 o                         
   2   8  -6       2948.47       2559.01       157.93 o                         
   3   8  -6         44.96          4.62        47.82 o                         
   4   8  -6       2885.68       2584.94       226.61 o                         
   5   8  -6         33.86         53.90       126.93 o                         
   6   8  -6       4033.32       3887.32       347.18 o                         
   7   8  -6       1091.32        780.65       235.94 o                         
   8   8  -6       2649.44       2920.37       470.14 o                         
   9   8  -6        663.31        634.80       208.32 o                         
  10   8  -6        618.62        488.17       257.57 o                         
  11   8  -6        130.48        -35.58       260.34 o                         
  12   8  -6        654.57        631.23       226.28 o                         
   0  10  -6        552.19        384.65        83.24 o                         
   1  10  -6        919.88        905.14        85.07 o                         
   2  10  -6       1233.69       1289.87       145.51 o                         
   3  10  -6       2083.85       1813.95       276.34 o                         
   4  10  -6       2274.14       2019.59       344.12 o                         
   5  10  -6        494.43        338.90        99.22 o                         
   6  10  -6       1530.17       1390.71       211.76 o                         
   7  10  -6        514.99        482.89       157.35 o                         
   8  10  -6        924.96        846.56       201.47 o                         
   9  10  -6        392.67        565.99       231.75 o                         
  10  10  -6       2221.79       2496.57       372.83 o                         
  11  10  -6        121.60         69.85       134.08 o                         
  12  10  -6       1272.57        971.74       268.58 o                         
   0  12  -6       1111.09       1024.65       127.89 o                         
   1  12  -6       1549.44       1637.70       129.34 o                         
   2  12  -6       4554.38       4467.89       361.35 o                         
   3  12  -6        701.41        591.23       145.91 o                         
   4  12  -6        642.76        724.56       215.13 o                         
   5  12  -6         33.04        223.23       156.81 o                         
   6  12  -6         57.49         64.03       249.12 o                         
   7  12  -6        525.40        401.51       140.06 o                         
   8  12  -6       2138.25       2548.98       448.75 o                         
   9  12  -6        160.77        552.55       192.38 o                         
  10  12  -6       2648.72       2903.07       503.84 o                         
  11  12  -6         89.05         -5.18       153.13 o                         
   0  14  -6       1866.35       1677.42       158.79 o                         
   1  14  -6        818.85        760.51       122.31 o                         
   2  14  -6      11577.30      11464.95       681.95 o                         
   3  14  -6        144.69        303.13       135.33 o                         
   4  14  -6       3328.32       3435.46       496.19 o                         
   5  14  -6        133.63         19.32       119.16 o                         
   6  14  -6        413.70        360.68       193.95 o                         
   7  14  -6        108.64       -178.17       178.17 o                         
   8  14  -6       3973.44       3870.43       671.34 o                         
   9  14  -6        489.83        525.32       460.52 o                         
  10  14  -6       1858.90       2491.47       382.15 o                         
  11  14  -6         55.91        362.39       250.22 o                         
   0  16  -6        215.83        165.39        52.91 o                         
   1  16  -6       3761.71       3556.12       471.08 o                         
   2  16  -6       4017.16       3658.69       290.49 o                         
   3  16  -6        594.65        700.42       178.66 o                         
   4  16  -6       1308.87       1654.74       273.07 o                         
   5  16  -6        890.49       1111.80       311.76 o                         
   6  16  -6        499.71        589.37       246.01 o                         
   7  16  -6        185.04        -29.78       128.73 o                         
   8  16  -6       1781.93       1875.09       475.07 o                         
   9  16  -6        378.81        400.79       194.39 o                         
  10  16  -6        383.70        634.24       231.43 o                         
   0  18  -6       1291.92        912.44       264.28 o                         
   1  18  -6       1096.60        940.01       113.66 o                         
   2  18  -6       4329.96       3810.25       315.04 o                         
   3  18  -6        315.04        432.46       159.41 o                         
   4  18  -6       2835.67       2763.15       584.44 o                         
   5  18  -6          6.24         44.38       301.33 o                         
   6  18  -6        312.00        342.83       262.44 o                         
   7  18  -6        419.88        314.02       210.45 o                         
   8  18  -6       2007.94       2254.22       531.98 o                         
   9  18  -6        197.41         54.14       191.32 o                         
  10  18  -6        155.30        848.45       393.17 o                         
   0  20  -6       1246.69       1213.66       320.54 o                         
   1  20  -6        418.74        205.20       106.25 o                         
   2  20  -6       4417.98       4823.92       373.67 o                         
   3  20  -6        212.45        304.56       107.78 o                         
   4  20  -6       2435.38       2337.18       337.86 o                         
   5  20  -6        398.66        975.29       235.94 o                         
   6  20  -6        686.63        863.38       488.71 o                         
   7  20  -6        106.51        -24.49       173.04 o                         
   8  20  -6       1664.50       1716.65       514.68 o                         
   9  20  -6        265.03        320.20       146.92 o                         
   0  22  -6       3813.92       3792.38       557.59 o                         
   1  22  -6          2.96         16.74       128.72 o                         
   2  22  -6       1086.31       1290.67       213.97 o                         
   3  22  -6        175.47        227.27        96.31 o                         
   4  22  -6        569.99        320.71       154.49 o                         
   5  22  -6         19.27         22.70       263.19 o                         
   6  22  -6       1017.48       1063.39       265.82 o                         
   7  22  -6         99.74        117.97       125.96 o                         
   8  22  -6        749.11       1004.09       291.12 o                         
   0  24  -6       1084.58        998.60       349.35 o                         
   1  24  -6         47.66         78.66       316.36 o                         
   2  24  -6       1033.49       1261.46       267.02 o                         
   3  24  -6         68.84         41.07        93.19 o                         
   4  24  -6        290.05        364.21       126.63 o                         
   5  24  -6        259.66        295.90       162.35 o                         
   6  24  -6        573.93        671.11       234.08 o                         
   0  26  -6        199.34        459.56       274.95 o                         
   1  26  -6         41.95         45.01       197.26 o                         
   2  26  -6        469.54        687.02       202.36 o                         
   3  26  -6        122.38        -22.14       124.45 o                         
   4  26  -6         78.15        412.25       139.83 o                         
   1   1  -5       7868.96       7762.31       254.85 o                         
   2   1  -5        879.50       1021.17        85.77 o                         
   3   1  -5       1223.44       1299.70        82.02 o                         
   4   1  -5       1037.54       1163.13        89.21 o                         
   5   1  -5       2835.00       3022.83       164.47 o                         
   6   1  -5        323.01        358.58        71.76 o                         
   7   1  -5       3773.36       3924.86       274.78 o                         
   8   1  -5       1346.14       1473.78       188.33 o                         
   9   1  -5       1494.47       1691.62       204.77 o                         
  10   1  -5        473.71        277.34       245.03 o                         
  11   1  -5        793.07       1239.64       257.82 o                         
  12   1  -5        364.99        658.14       201.10 o                         
  13   1  -5        840.73       1201.46       291.91 o                         
   1   3  -5       1710.29       1453.90       114.63 o                         
   2   3  -5        286.13        289.19        54.34 o                         
   3   3  -5       3691.71       3809.12       197.06 o                         
   4   3  -5       2523.21       2792.83       226.52 o                         
   5   3  -5       2847.49       2865.93       181.83 o                         
   6   3  -5         18.97         65.42        70.54 o                         
   7   3  -5       5442.00       5429.50       323.88 o                         
   8   3  -5       1316.72       1520.77       185.68 o                         
   9   3  -5       2781.30       2890.32       360.27 o                         
  10   3  -5        550.71        437.14       177.76 o                         
  11   3  -5       2816.09       3009.31       393.19 o                         
  12   3  -5        401.15        305.91       173.06 o                         
  13   3  -5       1797.94       1839.42       333.57 o                         
   1   5  -5       3733.71       3587.47       146.60 o                         
   2   5  -5       3097.96       3191.49       211.85 o                         
   3   5  -5       1967.04       1670.68       113.87 o                         
   4   5  -5       2903.86       2858.21       164.78 o                         
   5   5  -5       2404.79       2214.09       255.58 o                         
   6   5  -5        219.80        215.48       112.37 o                         
   7   5  -5       7441.73       8016.02       502.66 o                         
   8   5  -5        602.32        747.40       193.72 o                         
   9   5  -5       1561.97       1776.47       484.04 o                         
  10   5  -5        348.86        468.84       176.77 o                         
  11   5  -5       2447.53       2709.38       648.13 o                         
  12   5  -5        355.08        495.25       202.47 o                         
  13   5  -5       1328.64       1579.55       327.38 o                         
   1   7  -5      12244.33      11839.64       285.97 o                         
   2   7  -5       1495.98       1471.87       112.95 o                         
   3   7  -5        511.05        629.37        78.96 o                         
   4   7  -5        226.73        216.10        73.26 o                         
   5   7  -5       5238.46       5049.58       251.98 o                         
   6   7  -5        995.12       1212.79       209.89 o                         
   7   7  -5       6639.83       6356.56       468.09 o                         
   8   7  -5        269.50        284.73       155.73 o                         
   9   7  -5       2903.01       2819.10       536.67 o                         
  10   7  -5        138.21        192.42       186.89 o                         
  11   7  -5       3321.60       4331.08       731.70 o                         
  12   7  -5         59.24         80.02       237.23 o                         
  13   7  -5        570.05        388.85       280.39 o                         
   1   9  -5       6455.79       6506.25       224.73 o                         
   2   9  -5        381.08        260.47        83.83 o                         
   3   9  -5        984.91        885.78       114.48 o                         
   4   9  -5        463.50        396.75        77.88 o                         
   5   9  -5       1758.41       1799.74       263.41 o                         
   6   9  -5        472.25        378.71       117.06 o                         
   7   9  -5       3435.20       4091.04       384.80 o                         
   8   9  -5       2263.44       1914.18       276.89 o                         
   9   9  -5       1573.89       1656.90       383.70 o                         
  10   9  -5         25.55        163.85       150.15 o                         
  11   9  -5       3506.45       3526.45       506.32 o                         
  12   9  -5          0.08        354.07       176.57 o                         
  13   9  -5        337.87         49.89       114.55 o                         
   1  11  -5       7976.49       7399.57       224.89 o                         
   2  11  -5       2789.21       2812.42       220.48 o                         
   3  11  -5       8217.19       8022.01       442.75 o                         
   4  11  -5        459.15        292.75       172.54 o                         
   5  11  -5       4092.89       4146.36       349.31 o                         
   6  11  -5         87.10        114.88       101.46 o                         
   7  11  -5       4589.29       4421.82       408.90 o                         
   8  11  -5       1968.30       1574.51       277.41 o                         
   9  11  -5        614.28        600.14       335.39 o                         
  10  11  -5        182.97        252.17       211.91 o                         
  11  11  -5       1120.77       1626.41       308.70 o                         
  12  11  -5        256.52        214.41       144.28 o                         
   1  13  -5      18194.09      18103.04       561.01 o                         
   2  13  -5       1989.81       1473.29       216.66 o                         
   3  13  -5       4478.34       4416.43       369.97 o                         
   4  13  -5       1114.86       1036.44       264.03 o                         
   5  13  -5       7063.11       6999.27       695.72 o                         
   6  13  -5        466.85        384.01       124.22 o                         
   7  13  -5       3085.03       3214.27       355.13 o                         
   8  13  -5         27.72        297.35       172.00 o                         
   9  13  -5        163.46        468.03       178.00 o                         
  10  13  -5        207.46        198.78       262.73 o                         
  11  13  -5        685.98        928.71       386.90 o                         
  12  13  -5         83.43        -76.67       162.69 o                         
   1  15  -5       7529.18       7277.59       382.68 o                         
   2  15  -5        174.66        193.27       111.18 o                         
   3  15  -5       1828.91       2230.80       289.43 o                         
   4  15  -5       2871.72       2792.15       452.59 o                         
   5  15  -5       2094.89       2664.44       458.88 o                         
   6  15  -5        618.03        468.40       254.48 o                         
   7  15  -5       1128.16       1276.28       369.14 o                         
   8  15  -5       1111.85       1034.60       242.44 o                         
   9  15  -5        863.90        860.85       235.82 o                         
  10  15  -5        297.63        593.66       279.00 o                         
  11  15  -5        792.56        885.32       435.03 o                         
   1  17  -5       2650.84       2415.22       255.82 o                         
   2  17  -5        971.09       1120.80       168.17 o                         
   3  17  -5       3329.19       3568.40       365.66 o                         
   4  17  -5       3299.05       3246.66       372.38 o                         
   5  17  -5         38.37        201.63       217.33 o                         
   6  17  -5        633.84        705.49       269.63 o                         
   7  17  -5        588.68       1185.78       371.47 o                         
   8  17  -5       1068.92        431.86       295.97 o                         
   9  17  -5       1552.31       1661.26       328.16 o                         
  10  17  -5         29.81        386.21       172.71 o                         
  11  17  -5        995.31        690.07       269.23 o                         
   1  19  -5        212.54        244.93       160.05 o                         
   2  19  -5       1071.48       1215.37       184.33 o                         
   3  19  -5         14.21         -3.12        77.08 o                         
   4  19  -5        619.66        476.62       167.87 o                         
   5  19  -5        662.28       1013.79       236.75 o                         
   6  19  -5        120.82        100.00       155.29 o                         
   7  19  -5       1013.89       1121.48       348.80 o                         
   8  19  -5        413.93        255.38       171.04 o                         
   9  19  -5        388.63        374.24       309.56 o                         
  10  19  -5        323.94        361.21       177.63 o                         
   1  21  -5        374.38        463.92       153.53 o                         
   2  21  -5       1425.07       1636.28       294.43 o                         
   3  21  -5       2621.75       2901.95       377.76 o                         
   4  21  -5        214.95        418.63       163.55 o                         
   5  21  -5       1812.46       1525.59       285.00 o                         
   6  21  -5         74.05        359.58       186.84 o                         
   7  21  -5        992.34       1277.69       396.82 o                         
   8  21  -5        106.95         62.32       248.61 o                         
   9  21  -5        478.46        630.15       366.34 o                         
   1  23  -5        659.39        343.53       181.70 o                         
   2  23  -5        588.08        886.93       226.44 o                         
   3  23  -5       2321.47       2326.00       428.98 o                         
   4  23  -5        131.56        284.57       161.33 o                         
   5  23  -5       1468.87       1189.41       273.26 o                         
   6  23  -5         73.12        137.92       194.98 o                         
   7  23  -5        957.16        954.58       292.05 o                         
   8  23  -5         39.58        276.52       176.34 o                         
   1  25  -5       1258.92       1444.89       276.75 o                         
   2  25  -5        140.73         30.98       144.21 o                         
   3  25  -5       1106.98       1226.54       223.43 o                         
   4  25  -5        255.13        165.77        95.57 o                         
   5  25  -5        815.05       1167.40       294.23 o                         
   6  25  -5         30.28          1.18       129.96 o                         
   1  27  -5       2000.02       2586.42       393.25 o                         
   2  27  -5        107.93        -69.09       152.14 o                         
   3  27  -5        935.10       1214.30       274.94 o                         
   4  27  -5        268.68        288.88       148.11 o                         
   0   0  -4       8684.20       9084.15       410.59 o                         
   2   0  -4       3667.25       3534.41       144.80 o                         
   4   0  -4       5135.25       5659.08       261.33 o                         
   6   0  -4       9134.26       9670.75       394.80 o                         
   8   0  -4       5520.02       5851.24       397.15 o                         
  10   0  -4       4049.83       4302.88       628.21 o                         
  12   0  -4       2704.26       2920.58       599.29 o                         
  14   0  -4       1810.12       1360.49       488.24 o                         
   0   2  -4       1745.80       1430.21       154.68 o                         
   1   2  -4       2950.24       3083.36        90.49 o                         
   2   2  -4       4963.54       5147.29       165.35 o                         
   3   2  -4       4963.91       5438.43       155.43 o                         
   4   2  -4        174.41        257.72        54.05 o                         
   5   2  -4        110.48        155.00        50.59 o                         
   6   2  -4       5236.51       5348.81       229.39 o                         
   7   2  -4        684.32        680.58       115.55 o                         
   8   2  -4       5948.60       6096.63       338.69 o                         
   9   2  -4       4267.51       4851.77       312.66 o                         
  10   2  -4         75.17        181.10       140.96 o                         
  11   2  -4        286.69        283.36       153.04 o                         
  12   2  -4       2460.38       3148.30       440.63 o                         
  13   2  -4        891.85        764.43       246.50 o                         
  14   2  -4       1928.70       2260.29       372.41 o                         
   0   4  -4        310.76        290.04        71.10 o                         
   1   4  -4       4427.42       4644.53       143.72 o                         
   2   4  -4       9719.30       9914.38       271.01 o                         
   3   4  -4        234.21        219.91        40.27 o                         
   4   4  -4       2755.52       3135.98       163.16 o                         
   5   4  -4       3339.11       3497.77       164.05 o                         
   6   4  -4       4768.59       5210.88       326.23 o                         
   7   4  -4        710.04        789.86       120.19 o                         
   8   4  -4       4830.49       4931.83       294.30 o                         
   9   4  -4        840.70        872.30       136.87 o                         
  10   4  -4        677.64        578.57       275.85 o                         
  11   4  -4        398.46        318.99       218.97 o                         
  12   4  -4        652.69        856.55       246.79 o                         
  13   4  -4        499.18        553.74       225.35 o                         
  14   4  -4       1596.91       1611.93       338.62 o                         
   0   6  -4       2386.98       2092.17       153.15 o                         
   1   6  -4       2162.04       2284.77       110.73 o                         
   2   6  -4       1720.27       1442.89       108.18 o                         
   3   6  -4       2102.05       2376.40       128.94 o                         
   4   6  -4       6875.49       6763.62       234.24 o                         
   5   6  -4        698.67        800.71        93.28 o                         
   6   6  -4       6280.37       6485.24       426.50 o                         
   8   6  -4       3002.77       3482.91       479.28 o                         
   9   6  -4       3174.90       3023.24       363.25 o                         
  10   6  -4       3293.72       3509.99       567.28 o                         
  11   6  -4        846.96       1037.78       251.58 o                         
  12   6  -4       1105.42       1545.58       502.95 o                         
  13   6  -4       1225.38       1657.56       342.39 o                         
  14   6  -4        750.96       1274.70       521.69 o                         
   0   8  -4       5322.59       5248.60       305.59 o                         
   1   8  -4       7328.07       7244.79       217.05 o                         
   2   8  -4      25127.27      26073.29       525.50 o                         
   3   8  -4       4306.56       5127.75       199.53 o                         
   4   8  -4       2106.29       1773.48       128.79 o                         
   5   8  -4        182.97        164.03        63.01 o                         
   6   8  -4       1830.06       1872.26       195.33 o                         
   7   8  -4       1966.29       1910.88       196.41 o                         
   8   8  -4      11314.26      10773.31       638.46 o                         
   9   8  -4       2174.63       1706.95       370.96 o                         
  10   8  -4       1924.63       2032.08       512.47 o                         
  11   8  -4       1605.64       1431.56       457.17 o                         
  12   8  -4       2540.07       3159.42       663.36 o                         
  13   8  -4        525.00        724.08       386.26 o                         
   0  10  -4      29720.70      28945.02       782.12 o                         
   1  10  -4      13902.78      13631.96       445.23 o                         
   2  10  -4      27314.65      27422.31       676.84 o                         
   3  10  -4       2461.94       2377.89       190.11 o                         
   4  10  -4       6808.57       6678.27       329.03 o                         
   5  10  -4       1586.91       1543.41       177.47 o                         
   6  10  -4       5254.73       5129.83       316.84 o                         
   7  10  -4        381.29        470.42       102.78 o                         
   8  10  -4       7649.19       7229.03       538.76 o                         
   9  10  -4        179.89        247.60       106.13 o                         
  10  10  -4       1175.94       1263.91       358.60 o                         
  11  10  -4        281.20        437.31       194.61 o                         
  12  10  -4       1280.38       1751.70       355.51 o                         
  13  10  -4        410.67        602.90       233.04 o                         
   0  12  -4      21133.92      21743.76       732.58 o                         
   1  12  -4       4248.41       4135.45       323.28 o                         
   2  12  -4       7001.81       6109.72       394.29 o                         
   3  12  -4        781.29       1087.26       248.25 o                         
   4  12  -4       7717.27       7385.08       660.38 o                         
   5  12  -4        657.38        875.35       217.58 o                         
   6  12  -4       3112.10       3189.34       338.75 o                         
   7  12  -4       3246.74       3295.95       276.67 o                         
   8  12  -4       1008.93        840.41       183.35 o                         
   9  12  -4        257.25        359.59       196.86 o                         
  10  12  -4        173.41        546.32       207.00 o                         
  11  12  -4         92.71       -113.01       138.43 o                         
  12  12  -4        719.75        773.98       234.99 o                         
  13  12  -4         59.75         -7.26       184.23 o                         
   0  14  -4       1124.79       1359.22       217.34 o                         
   1  14  -4        832.21        931.19       133.21 o                         
   2  14  -4       4253.02       3725.94       336.70 o                         
   3  14  -4       2107.71       2120.53       261.61 o                         
   4  14  -4       4198.86       3637.74       505.44 o                         
   5  14  -4       1364.90       1377.66       330.10 o                         
   6  14  -4       3207.75       3183.42       401.34 o                         
   7  14  -4        689.33        560.90       167.91 o                         
   8  14  -4       1381.77       1440.19       270.37 o                         
   9  14  -4         99.60        438.03       184.14 o                         
  10  14  -4        340.67        301.91       193.32 o                         
  11  14  -4        168.11        164.12       233.10 o                         
  12  14  -4       1709.02       2218.95       544.54 o                         
   0  16  -4       2440.99       2876.40       426.79 o                         
   1  16  -4        402.27        497.74       117.74 o                         
   2  16  -4       2614.56       2791.36       309.54 o                         
   3  16  -4       2113.93       1958.05       266.67 o                         
   4  16  -4       1414.02       1684.13       350.37 o                         
   5  16  -4        694.37        979.27       306.26 o                         
   6  16  -4       1769.41       2174.34       452.26 o                         
   7  16  -4        231.41        298.24       219.91 o                         
   8  16  -4       1065.01       1105.17       230.57 o                         
   9  16  -4         24.97        163.62       152.95 o                         
  10  16  -4        404.76        548.87       241.10 o                         
  11  16  -4        104.02        216.85       163.55 o                         
  12  16  -4        678.61        692.13       488.57 o                         
   0  18  -4       1398.77       1419.93       322.70 o                         
   1  18  -4       3573.28       3422.45       287.14 o                         
   2  18  -4       1678.94       1508.40       240.61 o                         
   3  18  -4        240.64        227.75       135.40 o                         
   4  18  -4        494.85        171.06       114.37 o                         
   5  18  -4        146.79        539.13       274.64 o                         
   6  18  -4        774.62       1115.05       369.46 o                         
   7  18  -4       1764.04       1567.29       427.68 o                         
   8  18  -4       1703.37       1611.55       490.10 o                         
   9  18  -4        192.75        -52.47       146.70 o                         
  10  18  -4       1096.14       1020.61       280.32 o                         
  11  18  -4         37.38       -141.31       141.31 o                         
   0  20  -4       1308.83       1273.46       331.05 o                         
   1  20  -4         65.04         35.91        83.50 o                         
   2  20  -4        791.93        817.14       150.50 o                         
   3  20  -4        857.71       1086.11       215.01 o                         
   4  20  -4        275.09        182.91       113.12 o                         
   5  20  -4         81.68        172.94       128.07 o                         
   6  20  -4         40.58        256.93       202.19 o                         
   7  20  -4        639.54       1162.73       376.96 o                         
   8  20  -4       1968.59       1848.57       528.37 o                         
   9  20  -4        319.63        305.94       294.36 o                         
  10  20  -4       1524.79       1893.30       545.92 o                         
   0  22  -4        980.06        832.28       282.60 o                         
   1  22  -4       1659.59       1571.99       271.13 o                         
   2  22  -4        270.38        104.87        64.74 o                         
   3  22  -4        418.77        442.68       174.44 o                         
   4  22  -4        924.98        984.39       384.68 o                         
   5  22  -4        808.51        708.04       203.79 o                         
   6  22  -4         91.85        460.13       172.71 o                         
   7  22  -4        251.29        209.23       166.34 o                         
   8  22  -4        444.41       1148.10       406.03 o                         
   9  22  -4         44.59        124.46       228.40 o                         
   0  24  -4        444.35        156.01       187.16 o                         
   1  24  -4        325.41         91.87       107.23 o                         
   2  24  -4       3498.03       3946.69       702.91 o                         
   3  24  -4         65.62         90.72        98.95 o                         
   4  24  -4       1826.98       1688.32       304.85 o                         
   5  24  -4        259.96        236.98       110.01 o                         
   6  24  -4        819.36       1070.31       264.61 o                         
   7  24  -4        229.16        283.16       211.93 o                         
   8  24  -4       2223.27       2228.77       376.61 o                         
   0  26  -4        616.38        866.81       321.68 o                         
   1  26  -4        432.08        132.03       190.67 o                         
   2  26  -4       2344.81       2210.18       362.91 o                         
   3  26  -4        176.32        144.35        99.18 o                         
   4  26  -4       2555.46       2661.71       325.15 o                         
   5  26  -4        185.38        229.45       177.40 o                         
   6  26  -4        776.58        581.10       336.21 o                         
   0  28  -4        742.54        358.32       312.11 o                         
   1  28  -4        248.18        141.70       265.21 o                         
   2  28  -4       1334.30       1756.78       325.98 o                         
   3  28  -4         95.53        224.84       213.07 o                         
   4  28  -4       1839.66       2241.88       380.46 o                         
   1   1  -3       1392.09       1452.98        59.56 o                         
   2   1  -3      10234.75      10734.40       201.27 o                         
   3   1  -3       2947.44       3184.90       124.07 o                         
   4   1  -3       3018.21       3343.25       167.50 o                         
   5   1  -3       6136.83       6820.51       232.59 o                         
   6   1  -3        303.78        175.16        54.86 o                         
   7   1  -3       5717.64       6025.61       305.41 o                         
   8   1  -3        105.00        146.36        78.14 o                         
   9   1  -3       1987.90       2031.68       194.84 o                         
  10   1  -3        368.73        362.97        99.94 o                         
  11   1  -3       4148.78       4135.08       470.85 o                         
  12   1  -3        263.06        332.52       163.49 o                         
  13   1  -3        856.74       1001.53       290.58 o                         
  14   1  -3        180.63        408.43       190.23 o                         
   1   3  -3       3031.58       2870.37        79.78 o                         
   2   3  -3        718.05        794.57        58.07 o                         
   3   3  -3       1348.83       1256.01       101.93 o                         
   4   3  -3       1016.90       1302.79        89.33 o                         
   5   3  -3       7584.25       7828.40       269.72 o                         
   6   3  -3       1282.29       1357.11       124.93 o                         
   7   3  -3       4890.27       4998.08       262.18 o                         
   8   3  -3       2610.01       3038.62       211.61 o                         
   9   3  -3       4205.07       4328.47       252.91 o                         
  10   3  -3        702.91        679.40       111.44 o                         
  11   3  -3       4867.73       4155.54       714.09 o                         
  12   3  -3       1158.22       1033.73       251.96 o                         
  13   3  -3        411.84        203.28       263.14 o                         
  14   3  -3        442.04        572.68       223.49 o                         
   1   5  -3       5801.81       5723.63       146.25 o                         
   2   5  -3       7763.42       8053.77       180.71 o                         
   3   5  -3       2675.88       2545.66       125.35 o                         
   4   5  -3       1745.61       1857.13       137.70 o                         
   5   5  -3       2514.59       2537.80       152.37 o                         
   6   5  -3       1976.29       2287.99       255.99 o                         
   7   5  -3       2616.69       2717.19       411.17 o                         
   8   5  -3       2833.59       3284.59       955.75 o                         
   9   5  -3       2095.99       2410.28       331.57 o                         
  10   5  -3         68.83        279.33       169.49 o                         
  11   5  -3       1684.61       1795.70       346.36 o                         
  12   5  -3        501.63        283.86       285.28 o                         
  13   5  -3        890.12        776.49       264.05 o                         
  14   5  -3        225.20        232.50       190.79 o                         
   1   7  -3      49114.85      48436.87       488.35 o                         
   2   7  -3       6187.30       6729.40       227.84 o                         
   3   7  -3      13601.31      12943.27       298.06 o                         
   4   7  -3       1595.21       1677.92       117.59 o                         
   5   7  -3       4284.39       4227.61       197.68 o                         
   6   7  -3         72.90         91.01        69.84 o                         
   7   7  -3       9865.45       9689.99       847.96 o                         
   8   7  -3         24.88         85.02       167.13 o                         
   9   7  -3       3224.54       3989.72       559.19 o                         
  10   7  -3        340.80        207.91       323.73 o                         
  11   7  -3       1483.76       2346.66       352.73 o                         
  12   7  -3        495.17        118.60       141.14 o                         
  13   7  -3       2506.61       2397.97       409.97 o                         
  14   7  -3         33.97        114.22       149.57 o                         
   1   9  -3      39315.71      39885.39       845.40 o                         
   2   9  -3        194.16        215.35        65.57 o                         
   3   9  -3       3367.81       3340.63       184.49 o                         
   4   9  -3       5686.04       6042.87       228.31 o                         
   5   9  -3       9385.60       9587.00       383.30 o                         
   6   9  -3       2939.32       3356.97       237.17 o                         
   7   9  -3       7897.13       8179.47       382.92 o                         
   8   9  -3        341.07        220.41       302.01 o                         
   9   9  -3       4017.23       3455.96       394.12 o                         
  10   9  -3        166.04        138.01       146.14 o                         
  11   9  -3       2067.25       2488.48       387.48 o                         
  12   9  -3        185.30        189.58       196.01 o                         
  13   9  -3       2616.92       3049.05       486.75 o                         
  14   9  -3        445.08        400.36       195.44 o                         
   1  11  -3       9708.75       9032.05       436.58 o                         
   2  11  -3       5671.09       5924.48       256.57 o                         
   3  11  -3       3283.05       3463.55       282.80 o                         
   4  11  -3       2995.07       3054.16       221.77 o                         
   5  11  -3       3934.00       3565.98       280.63 o                         
   6  11  -3        243.62        120.76        74.12 o                         
   7  11  -3       5313.56       5420.38       327.86 o                         
   8  11  -3       1575.92       1719.08       191.80 o                         
   9  11  -3       1465.22       1156.98       273.82 o                         
  10  11  -3        403.06        421.97       154.39 o                         
  11  11  -3        703.28        480.66       237.62 o                         
  12  11  -3        144.39         96.81       214.07 o                         
  13  11  -3       1900.39       1926.55       379.78 o                         
   1  13  -3      16298.55      16582.81       630.45 o                         
   2  13  -3        753.94        839.31       155.76 o                         
   3  13  -3         97.41        332.11       178.80 o                         
   4  13  -3       1529.73       1605.96       327.56 o                         
   5  13  -3       2979.40       2982.61       241.83 o                         
   6  13  -3        430.60        253.42        81.29 o                         
   7  13  -3       8974.23       8955.17       425.96 o                         
   8  13  -3         13.92         36.79       137.99 o                         
   9  13  -3         27.74        122.31       156.35 o                         
  10  13  -3         43.70        127.11       152.50 o                         
  11  13  -3       1127.22       1372.24       289.06 o                         
  12  13  -3        151.64        161.86       272.34 o                         
  13  13  -3       1343.88       1231.10       342.76 o                         
   1  15  -3       1424.02       1186.85       274.85 o                         
   2  15  -3        484.57        432.37       149.07 o                         
   3  15  -3       1188.14       1119.20       189.53 o                         
   4  15  -3        464.31        323.69       180.84 o                         
   5  15  -3       1887.57       2198.33       436.67 o                         
   6  15  -3        483.39        577.59       150.56 o                         
   7  15  -3       3254.00       3485.23       388.94 o                         
   8  15  -3       2449.40       2345.92       358.52 o                         
   9  15  -3        619.25       1027.34       276.47 o                         
  10  15  -3        185.33        324.31       256.61 o                         
  11  15  -3       1062.50       1001.53       279.25 o                         
  12  15  -3        151.26         96.03       168.30 o                         
   1  17  -3       1861.14       1859.39       207.80 o                         
   2  17  -3        160.80        120.63        98.66 o                         
   3  17  -3        557.95        330.84       131.44 o                         
   4  17  -3        285.75        102.79       159.31 o                         
   5  17  -3       3385.85       3010.02       530.32 o                         
   6  17  -3        321.48        300.77       175.89 o                         
   7  17  -3       2658.05       2183.44       482.58 o                         
   8  17  -3        524.04        292.74       146.04 o                         
   9  17  -3        981.35       1167.51       278.39 o                         
  10  17  -3         47.15         56.01       136.43 o                         
  11  17  -3       1205.83       1279.06       318.35 o                         
  12  17  -3        301.71        137.09       125.41 o                         
   1  19  -3       1914.90       1854.17       152.44 o                         
   2  19  -3        412.64        378.37       122.63 o                         
   3  19  -3       2087.86       2728.83       541.62 o                         
   4  19  -3        408.82        539.17       166.88 o                         
   5  19  -3       1352.67       1388.47       249.81 o                         
   6  19  -3         10.85        287.46       232.58 o                         
   7  19  -3        298.46        265.35       209.01 o                         
   8  19  -3         71.88        212.93       237.39 o                         
   9  19  -3       2340.23       2171.40       584.01 o                         
  10  19  -3         19.36         54.65       296.07 o                         
  11  19  -3       1224.79       1109.86       287.90 o                         
   1  21  -3       2817.68       2783.52       346.76 o                         
   2  21  -3         14.58         45.56        77.18 o                         
   3  21  -3       2383.66       2420.75       308.94 o                         
   4  21  -3        833.86        538.72       418.37 o                         
   5  21  -3        323.71        526.44       238.55 o                         
   6  21  -3        570.98        583.47       157.04 o                         
   7  21  -3         49.14        462.81       319.90 o                         
   8  21  -3         43.46        207.83       203.71 o                         
   9  21  -3       1676.84       1360.61       502.34 o                         
  10  21  -3          9.23        266.98       228.91 o                         
   1  23  -3         21.55        117.69       136.87 o                         
   2  23  -3         21.11        -22.46       122.40 o                         
   3  23  -3       2427.94       2813.48       358.35 o                         
   4  23  -3        448.13        488.40       171.43 o                         
   5  23  -3        336.76        316.19       291.52 o                         
   6  23  -3        475.00        238.07       126.37 o                         
   7  23  -3          8.54        106.34        91.32 o                         
   8  23  -3        330.38        267.22       139.66 o                         
   9  23  -3       3150.66       2840.20       694.03 o                         
   1  25  -3        560.53        431.70       212.41 o                         
   2  25  -3       1895.96       1890.90       323.14 o                         
   3  25  -3       1721.11       1342.37       297.54 o                         
   4  25  -3        161.95        134.74       101.93 o                         
   5  25  -3       2437.46       2847.38       393.54 o                         
   6  25  -3        313.03        -89.50       221.90 o                         
   7  25  -3        182.21        123.21       127.33 o                         
   8  25  -3        121.07         80.60       152.45 o                         
   1  27  -3        132.11        254.17       152.70 o                         
   2  27  -3        183.04        389.89       176.11 o                         
   3  27  -3       4721.47       4595.20       528.74 o                         
   4  27  -3        510.46        516.82       217.41 o                         
   5  27  -3       1489.01       1167.77       381.11 o                         
   6  27  -3       1020.99        511.49       292.15 o                         
   1  29  -3        175.14         91.63       107.41 o                         
   2  29  -3         83.59         -3.38       210.26 o                         
   3  29  -3       1500.89       1104.17       301.22 o                         
   4  29  -3         11.18        -25.81       119.49 o                         
   0   0  -2      17984.88      17031.44       574.18 o                         
   2   0  -2       4090.69       4527.11       167.48 o                         
   4   0  -2       3638.42       4055.43       271.58 o                         
   6   0  -2      25956.23      28216.39       862.19 o                         
   8   0  -2       4554.83       4625.09       591.81 o                         
  10   0  -2       4548.45       4813.94       692.52 o                         
  12   0  -2        777.55        609.92       250.75 o                         
  14   0  -2       1905.24       1595.31       540.47 o                         
   0   2  -2       1668.12       1804.01       125.68 o                         
   1   2  -2       1189.20       1279.44        45.32 o                         
   2   2  -2       2813.60       2814.38        93.94 o                         
   3   2  -2       1908.87       1917.36        90.75 o                         
   4   2  -2       1826.85       1821.17       114.12 o                         
   5   2  -2       1096.07       1230.43        93.61 o                         
   6   2  -2       5920.72       6100.52       231.87 o                         
   7   2  -2       1085.83       1203.39       119.69 o                         
   8   2  -2       2870.50       2805.67       212.84 o                         
   9   2  -2       1422.61       1530.44       145.11 o                         
  10   2  -2       1764.55       1744.16       158.13 o                         
  11   2  -2        994.73       1066.98       275.91 o                         
  12   2  -2        859.47        742.67       238.13 o                         
  13   2  -2        110.35        -22.22       130.02 o                         
  14   2  -2       2468.31       2325.32       403.62 o                         
   0   4  -2     104185.85     103707.65       962.76 o                         
   1   4  -2      77388.20      76634.45       625.75 o                         
   2   4  -2      18450.10      17731.89       271.08 o                         
   3   4  -2        250.00        259.91        52.10 o                         
   4   4  -2       4916.72       5141.98       184.65 o                         
   5   4  -2       3575.47       3815.59       272.34 o                         
   6   4  -2       8460.98       8740.99       485.15 o                         
   7   4  -2       7575.60       7873.55       690.18 o                         
   8   4  -2       5151.20       4794.55       417.83 o                         
   9   4  -2        434.37        370.17       140.56 o                         
  10   4  -2       5704.05       4983.05       483.30 o                         
  11   4  -2       1094.39       1484.04       297.94 o                         
  12   4  -2       1818.26       2002.05       370.27 o                         
  13   4  -2        319.18        565.16       233.11 o                         
  14   4  -2       1829.26       1988.35       403.92 o                         
   0   6  -2     250988.08     254069.03      2646.40 o                         
   1   6  -2      13480.19      13617.14       314.42 o                         
   2   6  -2      20731.26      20412.88       357.04 o                         
   3   6  -2        695.14        687.88        71.43 o                         
   4   6  -2       3493.00       3084.08       148.93 o                         
   5   6  -2       3704.21       3869.41       195.55 o                         
   6   6  -2      11821.58      11059.31       559.86 o                         
   7   6  -2        541.20        700.60       152.43 o                         
   8   6  -2       4482.78       4981.74       601.33 o                         
   9   6  -2        377.60        251.34       236.36 o                         
  10   6  -2       3383.48       6125.39      2472.19 o                         
  11   6  -2        240.39        332.47       170.10 o                         
  12   6  -2       3853.61       4740.49       537.10 o                         
  13   6  -2        123.64         40.94       150.96 o                         
  14   6  -2       1192.81       1431.04       342.56 o                         
   0   8  -2      11187.03      11471.63       420.04 o                         
   1   8  -2       3925.27       4055.89       359.44 o                         
   2   8  -2      11200.01      10570.19       333.63 o                         
   3   8  -2       7937.03       8601.87       277.22 o                         
   4   8  -2       4214.44       3879.60       174.91 o                         
   5   8  -2       3214.60       3427.44       212.66 o                         
   6   8  -2       1743.74       1751.93       156.00 o                         
   7   8  -2       1455.75       1472.21       229.93 o                         
   8   8  -2       2842.38       2466.78       465.24 o                         
   9   8  -2       3719.36       4349.31       654.32 o                         
  10   8  -2       3543.95       4227.59       613.20 o                         
  11   8  -2        672.27        617.94       386.30 o                         
  12   8  -2       2216.20       2703.35       420.69 o                         
  13   8  -2        367.81         15.94       215.01 o                         
  14   8  -2       1477.63       1294.53       493.36 o                         
   0  10  -2      13966.42      13218.72       499.90 o                         
   1  10  -2         21.87         58.95        55.88 o                         
   2  10  -2       4631.94       4996.49       252.28 o                         
   3  10  -2       2701.59       2724.60       252.12 o                         
   4  10  -2       9307.29       8662.84       461.20 o                         
   5  10  -2       5442.21       5664.33       285.00 o                         
   6  10  -2      13255.91      13546.17       588.77 o                         
   7  10  -2        511.13        460.57        92.31 o                         
   8  10  -2        821.49        805.66       399.99 o                         
   9  10  -2        428.88        510.06       188.33 o                         
  10  10  -2       5575.73       5187.77       504.46 o                         
  11  10  -2       1102.45        475.90       278.31 o                         
  12  10  -2        773.57        529.74       386.36 o                         
  13  10  -2        258.50        149.66       167.28 o                         
  14  10  -2        434.19        659.15       320.10 o                         
   0  12  -2       1478.87       1801.61       201.65 o                         
   1  12  -2       2884.13       3045.26       285.55 o                         
   2  12  -2        281.81        240.06        62.89 o                         
   3  12  -2       2188.46       2067.87       324.34 o                         
   4  12  -2       7709.47       8040.46       678.12 o                         
   5  12  -2        341.15        470.95       142.29 o                         
   6  12  -2       6145.88       6448.26       324.55 o                         
   7  12  -2       1116.35       1178.67       144.18 o                         
   8  12  -2       2106.12       1842.95       289.00 o                         
   9  12  -2       1754.24       2008.56       336.01 o                         
  10  12  -2       4665.19       4298.86       483.14 o                         
  11  12  -2        225.82         16.13       193.85 o                         
  12  12  -2        627.88        314.90       204.32 o                         
  13  12  -2        105.07        102.40       186.11 o                         
   0  14  -2       2100.43       2085.98       135.16 o                         
   1  14  -2        316.46        274.43        86.89 o                         
   2  14  -2       7291.10       6870.09       405.67 o                         
   3  14  -2       2585.37       2473.69       390.65 o                         
   4  14  -2       2036.54       1952.84       355.32 o                         
   5  14  -2        278.71        112.04        99.04 o                         
   6  14  -2       1026.46        784.33       129.44 o                         
   7  14  -2        842.94        805.78       137.50 o                         
   8  14  -2       6838.73       6953.24       618.47 o                         
   9  14  -2        603.20        684.61       227.36 o                         
  10  14  -2       1954.45       1650.87       316.77 o                         
  11  14  -2         52.13        208.06       135.76 o                         
  12  14  -2        737.59        799.19       222.59 o                         
  13  14  -2         35.54        -28.86       179.45 o                         
   0  16  -2       6048.68       6533.51       618.62 o                         
   1  16  -2         82.05         -4.83        63.58 o                         
   2  16  -2        451.21        318.43       109.32 o                         
   3  16  -2        450.19        690.35       151.54 o                         
   4  16  -2       4808.83       4669.60       558.56 o                         
   5  16  -2        132.46        241.34       203.91 o                         
   6  16  -2       1899.09       2233.41       437.93 o                         
   7  16  -2        376.16         56.53       112.48 o                         
   8  16  -2        117.22        180.25       157.67 o                         
   9  16  -2        283.36        544.23       217.73 o                         
  10  16  -2       3325.80       3710.96       468.33 o                         
  11  16  -2        170.52        112.77       141.77 o                         
  12  16  -2        250.94        445.24       204.46 o                         
   0  18  -2       6000.59       6179.22       651.48 o                         
   1  18  -2        472.61        515.44        90.45 o                         
   2  18  -2       1647.16       1380.25       209.23 o                         
   3  18  -2        330.00        208.63        93.05 o                         
   4  18  -2       2907.62       2717.35       302.88 o                         
   5  18  -2        161.42        368.09       236.62 o                         
   6  18  -2       2163.52       1891.55       410.51 o                         
   7  18  -2       2994.31       3603.91       602.10 o                         
   8  18  -2        224.72        665.48       352.29 o                         
   9  18  -2       1051.15       1252.52       343.38 o                         
  10  18  -2        660.06        964.73       274.24 o                         
  11  18  -2       1073.76        816.26       281.95 o                         
  12  18  -2        304.32        252.78       223.33 o                         
   0  20  -2       3871.47       3661.47       531.37 o                         
   1  20  -2        154.40        133.80       133.64 o                         
   2  20  -2       4662.34       4271.32       570.98 o                         
   3  20  -2       2402.74       2321.02       283.99 o                         
   4  20  -2       2236.94       2158.19       281.04 o                         
   5  20  -2        191.53        218.99       108.92 o                         
   6  20  -2       1961.75       1718.99       449.61 o                         
   7  20  -2        726.08        831.59       348.86 o                         
   8  20  -2       2649.72       2900.99       601.06 o                         
   9  20  -2        885.82       1029.27       434.77 o                         
  10  20  -2       1212.15        783.22       289.88 o                         
  11  20  -2         82.31        327.47       163.24 o                         
   0  22  -2       8819.94       8786.94       879.47 o                         
   1  22  -2         79.70        -68.11        89.26 o                         
   2  22  -2       1187.05       1130.28       223.84 o                         
   3  22  -2        145.76        382.44       131.52 o                         
   4  22  -2       1859.56       1807.94       270.30 o                         
   5  22  -2        840.17        812.02       209.75 o                         
   6  22  -2       2892.92       3040.85       371.44 o                         
   7  22  -2        264.12        196.68       178.31 o                         
   8  22  -2        676.41        789.08       343.99 o                         
   9  22  -2         75.44        385.68       240.50 o                         
  10  22  -2       2703.11       4177.24       791.00 o                         
   0  24  -2        853.73        717.99       279.11 o                         
   1  24  -2         83.41         38.17       126.06 o                         
   2  24  -2       1131.58        933.95       259.72 o                         
   3  24  -2        596.40        574.90       276.43 o                         
   4  24  -2       1318.10       1232.31       241.79 o                         
   5  24  -2        162.11         79.28        86.55 o                         
   6  24  -2       1429.35       1613.52       490.53 o                         
   7  24  -2        426.39        792.90       400.24 o                         
   8  24  -2       1062.87       1467.84       478.74 o                         
   9  24  -2          3.30         29.54       159.22 o                         
   0  26  -2       2367.74       1986.18       507.22 o                         
   1  26  -2        300.69        132.31       122.41 o                         
   2  26  -2         29.34         98.28       108.49 o                         
   3  26  -2        138.62        161.88       171.38 o                         
   4  26  -2        751.73        626.04       326.36 o                         
   5  26  -2         86.93        226.88       225.52 o                         
   6  26  -2       1681.94       1016.45       431.19 o                         
   7  26  -2         31.21       -146.57       197.52 o                         
   8  26  -2         96.71        195.58       236.60 o                         
   0  28  -2       1769.00       1514.15       439.94 o                         
   1  28  -2        419.16        200.50       137.92 o                         
   2  28  -2        371.35        360.12       156.67 o                         
   3  28  -2        434.74        611.02       263.63 o                         
   4  28  -2       1269.77       1234.12       318.45 o                         
   5  28  -2         45.39        180.28       277.29 o                         
   6  28  -2       1130.11       1199.72       465.37 o                         
   0  30  -2        630.43        796.67       371.33 o                         
   1  30  -2         69.83       -129.39       129.39 o                         
   2  30  -2       1883.91       2100.21       393.89 o                         
   3  30  -2         49.75        181.90       202.55 o                         
   1   1  -1      22721.24      22649.12       413.40 o                         
   2   1  -1      14460.69      14891.62       204.94 o                         
   3   1  -1      14356.88      15172.19       361.99 o                         
   4   1  -1       3178.04       3304.61       174.01 o                         
   5   1  -1      12077.08      12216.04       420.32 o                         
   6   1  -1       3287.87       3451.31       213.52 o                         
   7   1  -1       5852.57       5844.47       429.26 o                         
   8   1  -1        197.99        127.59       118.98 o                         
   9   1  -1       3072.21       2930.36       535.22 o                         
  10   1  -1        158.22        117.22       138.95 o                         
  11   1  -1       2586.70       2152.20       344.73 o                         
  12   1  -1        437.82        149.98       179.35 o                         
  13   1  -1       1761.13       1899.82       361.83 o                         
  14   1  -1        498.49        493.71       232.21 o                         
  15   1  -1        933.74        929.15       281.61 o                         
   1   3  -1      72374.64      72549.55       701.58 o                         
   2   3  -1       8539.36       8508.45       188.35 o                         
   3   3  -1      30069.89      30668.31       365.56 o                         
   4   3  -1       1263.63       1307.68       111.69 o                         
   5   3  -1      10865.60      11112.06       350.53 o                         
   6   3  -1       2145.56       2411.95       213.97 o                         
   7   3  -1       9938.08      10795.35       580.25 o                         
   8   3  -1        432.64        483.49       134.79 o                         
   9   3  -1       4331.10       4897.51       451.32 o                         
  10   3  -1        374.80        520.66       195.77 o                         
  11   3  -1        993.82       1035.51       250.32 o                         
  12   3  -1       1770.40       1642.99       333.09 o                         
  13   3  -1       1922.27       2060.60       379.61 o                         
  14   3  -1        973.02        518.31       398.58 o                         
   1   5  -1       7185.26       7612.96       217.56 o                         
   2   5  -1      41604.49      41404.43       479.57 o                         
   3   5  -1         45.50         68.32        32.73 o                         
   4   5  -1      10251.26      10329.90       238.78 o                         
   5   5  -1       7589.20       7480.10       293.00 o                         
   6   5  -1       2938.15       3329.66       305.48 o                         
   7   5  -1       1741.24       1867.65       255.05 o                         
   8   5  -1       3321.34       4354.75       554.69 o                         
   9   5  -1       1668.61       1974.08       290.00 o                         
  10   5  -1        320.87        268.05       127.05 o                         
  11   5  -1        549.84        900.99       262.24 o                         
  12   5  -1       1670.20       1627.34       332.41 o                         
  13   5  -1       2890.33       3396.17      1112.37 o                         
  14   5  -1        210.32        323.84       243.69 o                         
   1   7  -1      10376.56       9973.70       356.74 o                         
   2   7  -1       2728.48       2911.14       146.43 o                         
   3   7  -1        829.96        812.37        88.05 o                         
   4   7  -1       1637.89       1619.62       105.06 o                         
   5   7  -1       6159.75       5567.31       194.98 o                         
   6   7  -1       1668.15       2058.87       367.67 o                         
   7   7  -1       5153.14       5416.35       520.30 o                         
   8   7  -1       2114.51       1984.58       279.43 o                         
   9   7  -1       6951.72       6482.48       704.47 o                         
  10   7  -1        224.30        334.13       169.07 o                         
  11   7  -1        247.00        765.24       242.29 o                         
  12   7  -1        456.80        475.66       187.01 o                         
  13   7  -1       1673.19       1582.70       677.28 o                         
  14   7  -1        129.60        216.10       163.90 o                         
   1   9  -1       1089.23       1060.04       129.64 o                         
   2   9  -1        166.66        170.57        98.79 o                         
   3   9  -1       4612.72       4291.89       206.35 o                         
   4   9  -1        547.45        647.12        99.83 o                         
   5   9  -1       2300.75       2470.30       191.24 o                         
   6   9  -1        753.95        834.33        96.49 o                         
   7   9  -1       1452.98       1495.09       355.13 o                         
   8   9  -1        392.90        396.45       163.45 o                         
   9   9  -1       4442.89       4479.67       443.71 o                         
  10   9  -1        127.64        284.16       168.61 o                         
  12   9  -1       1407.15        777.51       324.72 o                         
  13   9  -1       1923.14       1140.80       293.49 o                         
  14   9  -1        153.36        391.72       246.60 o                         
   1  11  -1       4129.24       3962.76       360.39 o                         
   2  11  -1       1676.37       1716.30       165.93 o                         
   3  11  -1       2480.53       2341.55       216.03 o                         
   4  11  -1        720.06        801.09       167.54 o                         
   5  11  -1        662.89        523.13       213.10 o                         
   6  11  -1        104.62         60.30        61.43 o                         
   7  11  -1       4566.29       4507.45       227.89 o                         
   8  11  -1        320.93        375.64       191.65 o                         
   9  11  -1       2774.32       2573.10       360.37 o                         
  10  11  -1        455.40        393.40       150.14 o                         
  11  11  -1        320.45        181.43       181.68 o                         
  12  11  -1        352.10        350.62       217.58 o                         
  13  11  -1       2348.32       2456.69       460.85 o                         
  14  11  -1        296.11        -20.01       214.29 o                         
   1  13  -1       3081.97       2928.93       240.99 o                         
   2  13  -1          1.44         73.84        68.95 o                         
   3  13  -1       6769.18       6520.29       575.47 o                         
   4  13  -1        146.77        179.93       143.66 o                         
   5  13  -1       4573.33       4558.61       764.52 o                         
   6  13  -1        733.42        415.04       158.37 o                         
   7  13  -1       3093.21       3211.45       298.31 o                         
   8  13  -1        600.46        925.52       220.91 o                         
   9  13  -1       9912.29       9092.49       864.33 o                         
  10  13  -1        156.26         11.26       123.87 o                         
  11  13  -1       3624.00       3174.61       446.33 o                         
  12  13  -1       1322.63       1411.80       320.84 o                         
  13  13  -1       1379.62        893.62       385.81 o                         
   1  15  -1       3735.53       4187.19       282.02 o                         
   2  15  -1       6402.56       6746.78       479.72 o                         
   3  15  -1       4731.13       4435.29       323.74 o                         
   4  15  -1       1607.83       1664.03       324.21 o                         
   5  15  -1       2482.17       3572.16       536.73 o                         
   6  15  -1       1667.82       1693.45       379.54 o                         
   7  15  -1       1541.88       1609.42       170.96 o                         
   8  15  -1       2162.98       1824.15       294.06 o                         
   9  15  -1       3521.33       3418.80       420.29 o                         
  10  15  -1        683.09        317.39       142.47 o                         
  11  15  -1       1059.60        823.26       233.82 o                         
  12  15  -1        755.07        279.26       428.99 o                         
  13  15  -1        950.02        971.08       358.67 o                         
   1  17  -1       8518.94       8570.78       365.60 o                         
   2  17  -1       1927.33       1748.46       216.60 o                         
   3  17  -1       3251.62       3089.87       281.27 o                         
   4  17  -1        479.23        497.35       126.35 o                         
   5  17  -1       2150.33       1901.33       399.98 o                         
   6  17  -1       1255.79       1363.86       360.75 o                         
   7  17  -1       3567.14       3044.10       566.89 o                         
   8  17  -1       1258.59       1238.86       269.04 o                         
   9  17  -1       3156.73       3025.61      1238.24 o                         
  10  17  -1         46.58        381.65       210.16 o                         
  11  17  -1       2072.95       2072.75       376.79 o                         
  12  17  -1        861.42        949.94       293.55 o                         
   1  19  -1       1175.89       1098.61       140.06 o                         
   2  19  -1        316.47        384.63       115.96 o                         
   3  19  -1       4168.06       3719.13       320.25 o                         
   4  19  -1         61.59        180.27        90.07 o                         
   5  19  -1       5932.05       5976.81       700.99 o                         
   6  19  -1       1593.96       1834.72       412.34 o                         
   7  19  -1       1783.77       1843.12       474.67 o                         
   8  19  -1        362.96        171.98       155.99 o                         
   9  19  -1       1963.51       2177.81       532.89 o                         
  10  19  -1         15.44         46.99       126.79 o                         
  11  19  -1       1775.60       1879.02       382.18 o                         
   1  21  -1       2713.86       2510.14       254.30 o                         
   2  21  -1       1130.20       1219.33       194.26 o                         
   3  21  -1       3361.40       3063.04       498.05 o                         
   4  21  -1        128.92        106.73        74.06 o                         
   5  21  -1       4380.45       4688.89       625.33 o                         
   6  21  -1        441.73        460.40       163.66 o                         
   7  21  -1        553.82        697.62       322.89 o                         
   8  21  -1       2486.57       2852.75       586.55 o                         
   9  21  -1       2356.14       2787.37       633.71 o                         
  10  21  -1        325.92         59.36       178.73 o                         
  11  21  -1        380.63        677.65       371.85 o                         
   1  23  -1       2185.71       1896.24       342.32 o                         
   2  23  -1        368.48        416.56       159.14 o                         
   3  23  -1       1754.58       1810.92       455.31 o                         
   4  23  -1        409.06        387.92       154.72 o                         
   5  23  -1       2716.44       2482.28       550.88 o                         
   6  23  -1        589.64        372.86       291.51 o                         
   7  23  -1        249.62        683.45       325.85 o                         
   8  23  -1        218.03        683.16       373.51 o                         
   9  23  -1        515.98       1017.07       432.75 o                         
  10  23  -1        264.16       -101.85       242.51 o                         
   1  25  -1        907.96        934.91       228.88 o                         
   2  25  -1        222.56         55.24       282.06 o                         
   3  25  -1       2639.26       3293.53       618.68 o                         
   4  25  -1         66.16        404.21       264.47 o                         
   5  25  -1       1059.22        841.24       362.48 o                         
   6  25  -1        831.79        853.13       328.92 o                         
   7  25  -1        486.27        371.59       268.90 o                         
   8  25  -1        206.27         74.90       173.38 o                         
   9  25  -1       1034.94       1658.36       559.63 o                         
   1  27  -1        831.46       1080.90       264.56 o                         
   2  27  -1        275.91        144.95       150.98 o                         
   3  27  -1       1377.67       1539.18       325.99 o                         
   4  27  -1         13.92        375.56       304.24 o                         
   5  27  -1        875.17       1349.46       462.85 o                         
   6  27  -1        140.33        115.34       215.98 o                         
   7  27  -1        382.80        665.34       341.88 o                         
   1  29  -1        216.57        362.13       158.78 o                         
   2  29  -1         44.14         21.31       128.36 o                         
   3  29  -1        865.99        328.63       201.02 o                         
   4  29  -1         20.38        316.49       209.21 o                         
   5  29  -1        338.47        860.65       460.59 o                         
   1  31  -1        887.89        532.75       246.00 o                         
   2   0   0       6861.00       6482.82       336.69 o                         
   4   0   0       1379.41       1356.28       166.37 o                         
   6   0   0      88322.11      95480.69      1588.17 o                         
   8   0   0         50.75        134.48       150.38 o                         
  10   0   0       9266.37       8742.07       919.71 o                         
  12   0   0       2686.14       3049.28       609.51 o                         
  14   0   0       2219.20       1464.98       456.10 o                         
   1   2   0          4.40         32.57        18.19 o                         
   2   2   0      11495.20      10586.66       218.21 o                         
   3   2   0       5507.17       5777.67       196.96 o                         
   4   2   0       3624.70       3594.40       181.87 o                         
   5   2   0       1925.66       2158.89       185.64 o                         
   6   2   0       7823.56       7789.59       320.38 o                         
   7   2   0       3173.00       3925.88       359.03 o                         
   8   2   0       2434.75       2069.45       291.78 o                         
   9   2   0       1249.90       1412.79       250.74 o                         
  10   2   0       1819.67       1868.58       217.45 o                         
  11   2   0       2276.39       2183.28       175.13 o                         
  12   2   0       2095.74       1817.61       336.17 o                         
  13   2   0        292.37        612.38       312.38 o                         
  14   2   0       4246.78       4123.40       653.57 o                         
  15   2   0          4.70         87.80       361.23 o                         
   0   4   0       5565.15       5400.85       205.71 o                         
   1   4   0       9716.56       9077.52       184.71 o                         
   2   4   0       1370.12       1339.40        90.47 o                         
   3   4   0       2534.44       2938.36       147.41 o                         
   4   4   0       1258.04       1145.85       106.38 o                         
   5   4   0       8340.12       8992.55       317.42 o                         
   6   4   0      19174.66      18943.54       716.45 o                         
   7   4   0        889.30        676.01       248.12 o                         
   8   4   0       4465.44       4402.54       409.13 o                         
   9   4   0        161.74        335.07       163.02 o                         
  10   4   0          9.62          5.59       107.43 o                         
  11   4   0       1888.36       1357.76       288.06 o                         
  12   4   0        390.30        640.28       226.67 o                         
  13   4   0        129.34         74.21       190.66 o                         
  14   4   0       2339.01       2405.76       521.87 o                         
   0   6   0       9540.49       9357.04       330.07 o                         
   1   6   0       2381.94       2873.36       184.56 o                         
   2   6   0       7857.74       8344.52       228.60 o                         
   3   6   0        261.92        171.49        61.52 o                         
   4   6   0       3856.27       3744.37       191.09 o                         
   5   6   0        216.12        159.89        64.57 o                         
   6   6   0      27868.30      28422.62       881.68 o                         
   7   6   0          6.06        128.26       110.87 o                         
   8   6   0        448.28        693.60       169.09 o                         
   9   6   0        297.86        338.21       182.30 o                         
  10   6   0        188.53        290.31       194.04 o                         
  11   6   0        210.62        131.45       125.33 o                         
  12   6   0          6.45        246.97       445.31 o                         
  13   6   0          9.02        -69.54       119.73 o                         
  14   6   0        597.21        412.77       235.22 o                         
   0   8   0      13506.29      13727.40       460.52 o                         
   1   8   0       1683.18       1773.81       116.48 o                         
   2   8   0        390.75        315.50        82.53 o                         
   3   8   0        154.78        206.66        52.24 o                         
   4   8   0        984.81        886.20       103.34 o                         
   5   8   0        233.46        166.61       123.18 o                         
   6   8   0        265.06         53.79        69.94 o                         
   7   8   0        377.35        371.92       134.39 o                         
   8   8   0       5689.25       4926.80       633.84 o                         
   9   8   0         15.43        217.37       125.28 o                         
  10   8   0       1480.92       1646.38       414.87 o                         
  11   8   0         14.49        488.51       214.17 o                         
  12   8   0        624.41        920.85       263.93 o                         
  13   8   0         81.30        953.10      1797.49 o                         
  14   8   0       1027.10       1179.16       342.49 o                         
   0  10   0        268.93       1051.93       921.82 o                         
   1  10   0        632.80        643.11       107.65 o                         
   2  10   0      10758.84      10465.98       416.36 o                         
   3  10   0         88.49        198.25        80.49 o                         
   4  10   0       3188.55       3088.83       276.10 o                         
   5  10   0        119.69        179.84        98.87 o                         
   6  10   0         33.14        123.94        43.18 o                         
   7  10   0          0.92         88.33       102.42 o                         
   8  10   0       6714.79       6151.83      1045.38 o                         
   9  10   0        567.27        448.19       208.03 o                         
  10  10   0       8619.76       8371.17       704.75 o                         
  11  10   0        621.24        271.72       149.82 o                         
  12  10   0       1864.06       1863.71       359.19 o                         
  13  10   0         16.83         58.52       343.54 o                         
  14  10   0        834.41        815.41       517.47 o                         
   0  12   0      12714.14      12237.77       430.56 o                         
   1  12   0          0.32        103.18       156.05 o                         
   2  12   0        163.67        155.46        52.11 o                         
   3  12   0       8540.34       9351.63       663.32 o                         
   4  12   0       4554.37       4091.48       469.57 o                         
   5  12   0        694.03        734.55       170.66 o                         
   6  12   0       1066.87        677.45       134.44 o                         
   7  12   0         92.38        113.94        98.93 o                         
   8  12   0        250.22        163.72       121.01 o                         
   9  12   0       4463.04       4170.36       549.79 o                         
  10  12   0       4569.47       4864.57       506.94 o                         
  11  12   0       2237.55       2292.73       586.35 o                         
  12  12   0       1402.53       1044.05       366.63 o                         
  13  12   0         62.41         64.57       232.59 o                         
   0  14   0      11273.31      11359.93       491.38 o                         
   1  14   0        184.71        213.55        87.70 o                         
   2  14   0       2242.35       2138.19       301.96 o                         
   3  14   0        191.15        558.62       201.60 o                         
   4  14   0       8368.78       7793.98       684.14 o                         
   5  14   0        265.87        109.60       148.72 o                         
   6  14   0        952.38        780.28       169.22 o                         
   7  14   0        120.66        303.09       151.07 o                         
   8  14   0        340.83        261.21       134.66 o                         
   9  14   0        509.23        467.46       183.46 o                         
  10  14   0       3527.73       3980.79       468.81 o                         
  11  14   0         38.75         35.55       143.18 o                         
  12  14   0         80.57        241.30       198.32 o                         
  13  14   0         30.27        692.39       342.28 o                         
   0  16   0      12909.46      13611.64       902.32 o                         
   1  16   0         62.99        134.51        93.30 o                         
   2  16   0         73.40        -26.36        88.29 o                         
   3  16   0       2402.49       2525.57       225.16 o                         
   4  16   0      10650.44      11946.24       894.08 o                         
   5  16   0       1188.82       1229.95       307.63 o                         
   6  16   0       7705.71       7704.82       788.96 o                         
   7  16   0         18.31         54.76       108.75 o                         
   8  16   0         93.95        -65.63       102.41 o                         
   9  16   0        359.43       1062.59      1327.53 o                         
  10  16   0      10413.09       9777.86      1059.13 o                         
  11  16   0        132.74         98.66       171.15 o                         
  12  16   0       1242.91       1590.24       362.53 o                         
   0  18   0       6051.20       6806.16       682.80 o                         
   1  18   0        524.21        563.68       123.81 o                         
   2  18   0       1711.40       1511.11       212.53 o                         
   3  18   0       5129.08       5823.12       353.83 o                         
   4  18   0       6242.11       6053.65       375.89 o                         
   5  18   0          4.80          3.92       122.72 o                         
   6  18   0       5037.74       5252.06       685.99 o                         
   7  18   0         49.05        -57.73       199.05 o                         
   8  18   0       1317.21       1432.16       414.17 o                         
   9  18   0       1914.01       1381.56       285.78 o                         
  10  18   0       5165.88       4933.90       551.17 o                         
  11  18   0          9.70         45.43       236.50 o                         
  12  18   0        580.54        793.56       263.42 o                         
   0  20   0       4623.29       4373.43       584.41 o                         
   1  20   0       1149.07       1147.22       160.09 o                         
   2  20   0       1363.54       1432.89       213.23 o                         
   3  20   0        438.73        367.87       187.73 o                         
   4  20   0       2333.25       2470.85       256.53 o                         
   5  20   0          0.05         35.22        80.09 o                         
   6  20   0       3829.95       3882.61       619.57 o                         
   7  20   0        167.96        170.96       249.63 o                         
   8  20   0        207.70        -55.21       144.15 o                         
   9  20   0        503.95        141.32       256.09 o                         
  10  20   0        257.49        804.39       389.88 o                         
  11  20   0         29.74        131.22       278.88 o                         
   0  22   0       2688.26       2896.74       534.81 o                         
   1  22   0        219.29        400.94       177.27 o                         
   2  22   0        340.08        351.29       118.24 o                         
   3  22   0          0.27         57.29       133.52 o                         
   4  22   0       2269.06       2930.58       541.58 o                         
   5  22   0        116.11        -49.72       165.60 o                         
   6  22   0       1642.52       1717.76       480.00 o                         
   7  22   0        183.88        240.56       189.46 o                         
   8  22   0        386.31        170.66       219.08 o                         
   9  22   0         37.71        544.72       348.00 o                         
  10  22   0        212.21        619.57       270.24 o                         
   0  24   0       2682.58       2560.26       516.12 o                         
   1  24   0          0.29         82.74       119.40 o                         
   2  24   0       3809.16       3780.34       439.31 o                         
   3  24   0         19.80          6.16       173.40 o                         
   4  24   0        600.37        540.49       265.84 o                         
   5  24   0        547.31        629.73       293.51 o                         
   6  24   0        186.27        446.97       277.44 o                         
   7  24   0       1612.81       1672.10       536.43 o                         
   8  24   0       1451.48       1630.60       466.48 o                         
   9  24   0        865.38       1110.81       431.11 o                         
   0  26   0       3459.75       2807.14       568.55 o                         
   1  26   0         13.53         71.00       148.87 o                         
   2  26   0       1756.76       1829.62       331.13 o                         
   3  26   0        198.61        263.04       137.92 o                         
   4  26   0        323.44        649.55       340.39 o                         
   5  26   0        535.97        648.56       325.29 o                         
   6  26   0        265.22        149.63       266.71 o                         
   7  26   0        217.87        341.28       287.35 o                         
   8  26   0        705.78        733.75       410.09 o                         
   0  28   0       5056.41       5452.21       845.63 o                         
   1  28   0          0.80         63.94       101.56 o                         
   2  28   0        182.27        536.54       203.35 o                         
   3  28   0          2.23        135.47       177.17 o                         
   4  28   0        502.01        824.28       255.59 o                         
   5  28   0        935.29        485.54       317.45 o                         
   6  28   0       1110.45       1284.65       510.76 o                         
   0  30   0        769.90        537.17       320.99 o                         
   1  30   0        117.33        -28.94       190.74 o                         
   2  30   0         47.00        334.06       195.40 o                         
   3  30   0         20.63        -77.66       161.51 o                         
   4  30   0        584.45        852.34       269.87 o                         
   1   1   1      23184.89      22447.88       458.32 o                         
   2   1   1      14464.85      14074.11       237.17 o                         
   3   1   1      15570.52      15541.58       291.04 o                         
   4   1   1       3179.20       3213.03       195.64 o                         
   5   1   1      11379.91      10516.07       395.21 o                         
   6   1   1       3287.75       3587.43       223.56 o                         
   7   1   1       6058.40       6243.98       443.43 o                         
   8   1   1        198.05        230.53       115.98 o                         
   9   1   1       3409.84       4104.61       422.94 o                         
  10   1   1        158.22         65.38        75.37 o                         
  11   1   1       2795.19       2957.01       246.06 o                         
  12   1   1        438.09        598.20       229.75 o                         
  13   1   1       1738.11       1613.48       328.52 o                         
  14   1   1        498.06        191.08       486.28 o                         
  15   1   1        943.75        583.99       512.66 o                         
   1   3   1      71543.85      70820.51       464.08 o                         
   2   3   1       8539.36       8604.00       162.36 o                         
   3   3   1      29329.04      29669.66       357.24 o                         
   4   3   1       1261.32       1267.04        86.05 o                         
   5   3   1      11190.59      11532.36       272.90 o                         
   6   3   1       2146.51       2118.43       147.00 o                         
   7   3   1       9764.86      10189.81       442.37 o                         
   8   3   1        433.59        330.03        94.91 o                         
   9   3   1       4301.25       4296.14       246.77 o                         
  10   3   1        375.66        442.19        88.84 o                         
  11   3   1       1337.07       1382.52       140.58 o                         
  12   3   1       1769.08       2019.19       366.36 o                         
  13   3   1       1811.65       1833.47       377.17 o                         
  14   3   1        971.11        814.84       258.97 o                         
   1   5   1       6174.69       6431.20       200.26 o                         
   2   5   1      41597.21      41236.87       482.52 o                         
   3   5   1        128.88         78.20        50.69 o                         
   4   5   1      10254.94      10386.37       313.22 o                         
   5   5   1       7956.59       8075.27       304.99 o                         
   6   5   1       2936.53       3296.50       307.82 o                         
   7   5   1       1671.72       1303.70       220.07 o                         
   8   5   1       3318.00       3862.45       524.45 o                         
   9   5   1       1486.69       1827.76       297.35 o                         
  10   5   1        321.97        459.28       148.66 o                         
  11   5   1        611.92       1096.99       283.35 o                         
  12   5   1       1667.50       1602.50       308.97 o                         
  13   5   1       2857.24       2289.06       390.69 o                         
  14   5   1        210.83         14.23       195.49 o                         
   1   7   1      11382.73      10725.01       305.46 o                         
   2   7   1       2729.91       2639.22       159.95 o                         
   3   7   1        706.67        898.60       108.80 o                         
   4   7   1       1637.96       1474.58       123.11 o                         
   5   7   1       6390.95       6356.80       276.80 o                         
   6   7   1       1664.35       1816.97       240.71 o                         
   7   7   1       5674.25       5834.82       444.75 o                         
   8   7   1       2109.95       2283.99       303.87 o                         
   9   7   1       6775.18       6954.44       738.56 o                         
  10   7   1        223.13        252.15       155.72 o                         
  11   7   1        239.40        292.12       198.16 o                         
  12   7   1        460.00        439.10       207.25 o                         
  13   7   1       1739.87       1491.28       354.91 o                         
  14   7   1        130.85        438.21       226.87 o                         
   1   9   1       1406.57       1372.47       155.45 o                         
   2   9   1        166.68        192.50        69.81 o                         
   3   9   1       4148.64       3824.91       196.35 o                         
   4   9   1        550.28        631.19        95.40 o                         
   5   9   1       2456.92       2395.98       243.00 o                         
   6   9   1        755.09        737.49       164.87 o                         
   7   9   1       1542.72       1709.84       251.64 o                         
   8   9   1        390.21        167.72       104.53 o                         
   9   9   1       4366.18       4745.37       455.29 o                         
  10   9   1        129.35        344.45       156.06 o                         
  11   9   1        491.53        547.13       295.68 o                         
  12   9   1       1412.79       1138.17       339.16 o                         
  13   9   1       1870.26       1709.30       367.23 o                         
  14   9   1        155.68        456.92       360.34 o                         
   1  11   1       4223.57       3793.88       263.15 o                         
   2  11   1       1674.63       1684.00       123.16 o                         
   3  11   1       1971.60       1856.24       176.68 o                         
   4  11   1        719.08        876.08       322.75 o                         
   5  11   1        643.96       1202.46       807.38 o                         
   6  11   1        103.66        143.14        98.59 o                         
   7  11   1       4371.31       4073.42       626.36 o                         
   8  11   1        323.32        305.44       156.73 o                         
   9  11   1       2449.16       2575.22       363.95 o                         
  10  11   1        455.54        301.82       159.34 o                         
  11  11   1        187.91        285.54       162.44 o                         
  12  11   1        356.13        243.63       211.43 o                         
  13  11   1       2178.06       2030.35       392.17 o                         
  14  11   1        299.64        246.16       183.89 o                         
   1  13   1       3038.56       2875.65       244.60 o                         
   2  13   1          1.44         54.50        67.22 o                         
   3  13   1       6643.45       6512.10       588.83 o                         
   4  13   1        145.82        217.49       149.89 o                         
   5  13   1       3960.18       3546.82       404.24 o                         
   6  13   1        732.85       1002.97       206.12 o                         
   7  13   1       2975.72       2723.76       324.28 o                         
   8  13   1        603.33        692.47       189.91 o                         
   9  13   1       9249.13       8442.18       828.58 o                         
  10  13   1        155.07         69.17       228.83 o                         
  11  13   1       3169.06       3101.34       538.90 o                         
  12  13   1       1323.03        928.57       295.00 o                         
  13  13   1       1349.03       1084.53       422.24 o                         
   1  15   1       3910.38       3582.33       294.00 o                         
   2  15   1       6408.57       7207.07       433.80 o                         
   3  15   1       4667.00       4750.13       243.15 o                         
   4  15   1       1609.09       2297.31       392.22 o                         
   5  15   1       2205.10       2057.14       390.50 o                         
   6  15   1       1670.20       1577.92       353.22 o                         
   7  15   1       1535.95       1795.97       367.06 o                         
   8  15   1       2165.91       2478.53       389.99 o                         
   9  15   1       3256.64       3068.12       822.61 o                         
  10  15   1        680.30        995.24       266.81 o                         
  11  15   1       1040.13        936.78       516.41 o                         
  12  15   1        750.73        892.35       249.27 o                         
  13  15   1        985.90       1238.67       457.42 o                         
   1  17   1       8941.53       8927.60       410.40 o                         
   2  17   1       1929.98       1863.01       236.44 o                         
   3  17   1       3442.32       3606.97       497.42 o                         
   4  17   1        482.21        627.00       217.00 o                         
   5  17   1       2251.81       2771.75       487.00 o                         
   6  17   1       1256.57       1215.21       338.66 o                         
   7  17   1       3796.45       4243.92       612.75 o                         
   8  17   1       1260.32       1235.16       266.61 o                         
   9  17   1       3583.59       4323.65       551.15 o                         
  10  17   1         45.81         78.26       121.60 o                         
  11  17   1       2413.55       2352.27       400.47 o                         
  12  17   1        855.45        850.74       372.11 o                         
   1  19   1       1328.46       1257.41       206.90 o                         
   2  19   1        316.05         18.02       101.06 o                         
   3  19   1       4159.10       4604.85       601.66 o                         
   4  19   1         62.41         36.53        47.94 o                         
   5  19   1       6232.88       6569.92       465.82 o                         
   6  19   1       1592.34       2231.98       472.21 o                         
   7  19   1       2185.45       1665.11       420.31 o                         
   8  19   1        365.60        358.47       251.11 o                         
   9  19   1       2086.80       2127.90       535.89 o                         
  10  19   1         16.18        429.29       644.57 o                         
  11  19   1       1987.85       2822.10       500.90 o                         
   1  21   1       2481.53       3446.11      1002.73 o                         
   2  21   1       1130.15       1543.41       374.27 o                         
   3  21   1       3424.65       3348.13       523.29 o                         
   4  21   1        129.39         22.71       152.57 o                         
   5  21   1       4617.50       5077.12       696.59 o                         
   6  21   1        439.39        606.82       271.77 o                         
   7  21   1        728.10        965.15       344.52 o                         
   8  21   1       2491.03       2796.35       620.36 o                         
   9  21   1       2320.44       1772.87       497.48 o                         
  10  21   1        329.86        385.03       265.90 o                         
  11  21   1        361.61        453.22       345.52 o                         
   1  23   1       1932.26       1976.47       310.39 o                         
   2  23   1        369.16        320.55       144.66 o                         
   3  23   1       1604.49       1661.89       401.51 o                         
   4  23   1        409.53        773.60       297.32 o                         
   5  23   1       2892.92       2704.73       528.21 o                         
   6  23   1        584.98        333.92       255.48 o                         
   7  23   1        177.51       -245.89       253.80 o                         
   8  23   1        218.81        516.03       317.49 o                         
   9  23   1        428.65        657.57       342.42 o                         
  10  23   1        266.66        310.61       231.97 o                         
   1  25   1        904.44        667.41       284.89 o                         
   2  25   1        221.67        513.30       189.05 o                         
   3  25   1       2554.78       2938.98       592.65 o                         
   4  25   1         66.08         36.23       138.29 o                         
   5  25   1        904.54       1162.47       430.18 o                         
   6  25   1        826.40        674.35       289.54 o                         
   7  25   1        328.71        319.28       246.51 o                         
   8  25   1        203.87        525.73       280.17 o                         
   9  25   1       1027.65        927.31       446.82 o                         
   1  27   1       1012.61        851.95       247.76 o                         
   2  27   1        275.55        394.93       405.73 o                         
   3  27   1       1394.58       1473.96       302.11 o                         
   4  27   1         14.29       -126.01       172.24 o                         
   5  27   1        672.09        300.81       313.91 o                         
   6  27   1        138.63        -46.45       195.20 o                         
   7  27   1        279.80        704.29       395.77 o                         
   1  29   1        120.94        153.84       145.41 o                         
   2  29   1         43.59       -140.15       140.15 o                         
   3  29   1        933.51        976.05       283.45 o                         
   4  29   1         20.34        146.75       307.93 o                         
   5  29   1        223.19       -123.34       237.61 o                         
   1  31   1        757.64        773.84       263.45 o                         
   0   0   2      16928.38      15473.62       547.23 o                         
   2   0   2       4725.64       4499.74       186.16 o                         
   4   0   2       3494.13       3493.81       202.71 o                         
   6   0   2      25028.34      25619.82       826.23 o                         
   8   0   2       5005.45       4402.90       587.33 o                         
  10   0   2       5289.08       5074.78       398.19 o                         
  12   0   2       1080.97        951.55       182.57 o                         
  14   0   2       1873.51       1389.08       492.90 o                         
   0   2   2       1218.43       1328.08       317.34 o                         
   1   2   2       1186.26       1170.99        46.41 o                         
   2   2   2       3429.65       3393.13       103.19 o                         
   3   2   2       1907.22       1882.30       141.63 o                         
   4   2   2       2213.11       1834.52       126.11 o                         
   5   2   2       1095.58       1125.28       100.84 o                         
   6   2   2       5653.30       5141.99       242.18 o                         
   7   2   2       1086.27       1068.49       216.09 o                         
   8   2   2       2969.41       2854.57       225.90 o                         
   9   2   2       1421.94       1278.60       161.66 o                         
  10   2   2       2138.09       2253.16       216.41 o                         
  11   2   2        992.63        908.01       147.51 o                         
  12   2   2       1086.94        876.20       312.46 o                         
  13   2   2        111.20        302.07       194.41 o                         
  14   2   2       2432.31       1720.30       376.46 o                         
   0   4   2     104341.09     104751.45      1223.77 o                         
   1   4   2      77387.35      77995.38       483.27 o                         
   2   4   2      18885.86      18282.73       386.25 o                         
   3   4   2        249.79        160.08        52.29 o                         
   4   4   2       5337.22       5084.65       182.59 o                         
   5   4   2       3576.96       3974.84       176.47 o                         
   6   4   2       9011.21       8854.94       351.79 o                         
   7   4   2       7572.85       7736.48       371.40 o                         
   8   4   2       5371.08       4990.68       281.15 o                         
   9   4   2        434.62        311.57        86.05 o                         
  10   4   2       5581.78       5676.79       309.92 o                         
  11   4   2       1091.31       1169.88       151.60 o                         
  12   4   2       1844.73       1994.28       367.89 o                         
  13   4   2        317.51         61.19       224.95 o                         
  14   4   2       1801.63       1680.56       385.89 o                         
   0   6   2     246407.80     242402.48      2316.09 o                         
   1   6   2      13471.86      14015.08       285.44 o                         
   2   6   2      21412.54      20643.29       360.63 o                         
   3   6   2        695.37        726.28        68.97 o                         
   4   6   2       3869.73       3497.93       169.41 o                         
   5   6   2       3701.32       3935.19       218.46 o                         
   6   6   2      11386.64      11204.43       564.76 o                         
   7   6   2        539.19        764.35       178.84 o                         
   8   6   2       5019.47       4928.14       435.21 o                         
   9   6   2        379.93        392.80       217.47 o                         
  10   6   2       3107.65       2982.39       394.18 o                         
  11   6   2        239.90         81.16       245.59 o                         
  12   6   2       3848.35       4002.15       988.93 o                         
  13   6   2        124.82        196.26       431.98 o                         
  14   6   2       1221.96       1518.19       356.96 o                         
   0   8   2       9928.11       9640.87       536.21 o                         
   1   8   2       3922.42       4075.66       202.94 o                         
   2   8   2      11674.60      11589.60       310.92 o                         
   3   8   2       7932.76       8085.10       313.08 o                         
   4   8   2       3758.32       3610.86       268.81 o                         
   5   8   2       3214.31       3247.06       178.65 o                         
   6   8   2       1600.69       1492.54       258.01 o                         
   7   8   2       1451.26       1546.47       238.57 o                         
   8   8   2       2986.94       3141.12       536.28 o                         
   9   8   2       3715.72       3919.93       412.11 o                         
  11   8   2        676.40        642.28       227.27 o                         
  12   8   2       2281.79       2295.84       388.72 o                         
  13   8   2        370.18        863.87       413.84 o                         
  14   8   2       1407.74       1975.16       794.47 o                         
   0  10   2      14248.21      13685.77       722.98 o                         
   1  10   2         21.88         56.79       111.64 o                         
   2  10   2       5477.21       5510.53       238.24 o                         
   3  10   2       2700.80       2800.52       204.12 o                         
   4  10   2       8659.25       9180.30       686.78 o                         
   5  10   2       5440.32       5686.58       392.89 o                         
   6  10   2      12734.60      11931.67       441.93 o                         
   7  10   2        508.76        350.79       118.91 o                         
   8  10   2        839.45        961.81       217.83 o                         
   9  10   2        427.38        570.16       170.94 o                         
  10  10   2       4916.19       5053.56       503.06 o                         
  11  10   2       1106.72       1095.87       358.49 o                         
  12  10   2        608.72       1036.97       275.89 o                         
  13  10   2        258.04        248.49       147.21 o                         
  14  10   2        412.45        463.96       262.13 o                         
   0  12   2       1554.97       1409.35       263.81 o                         
   1  12   2       2883.83       3159.38       262.46 o                         
   2  12   2        409.48        400.72        81.00 o                         
   3  12   2       2193.48       2930.18       360.78 o                         
   4  12   2       7225.54       7486.56       627.72 o                         
   5  12   2        342.70        627.33       161.41 o                         
   6  12   2       5665.29       5757.62       493.68 o                         
   7  12   2       1118.34        945.49       126.21 o                         
   8  12   2       1929.31       1905.97       285.43 o                         
   9  12   2       1758.39       1876.21       404.39 o                         
  10  12   2       4313.12       4049.50       476.25 o                         
  11  12   2        226.38        453.45       194.91 o                         
  12  12   2        656.04       1258.90       428.11 o                         
  13  12   2        106.83        254.70       139.15 o                         
   0  14   2       2486.34       3025.38       400.48 o                         
   1  14   2        316.77        477.20       124.35 o                         
   2  14   2       7709.61       7814.37       448.68 o                         
   3  14   2       2588.04       2975.50       407.57 o                         
   4  14   2       1826.24       1925.81       338.09 o                         
   5  14   2        280.79        395.85       164.75 o                         
   6  14   2        945.49       1019.23       314.65 o                         
   7  14   2        847.17        756.04       183.12 o                         
   8  14   2       7076.15       7078.93       555.89 o                         
   9  14   2        600.64        783.48       235.29 o                         
  10  14   2       1863.21       2489.62       374.62 o                         
  11  14   2         51.21        248.38       166.87 o                         
  12  14   2        783.80        962.32       309.66 o                         
  13  14   2         37.07        654.49       322.52 o                         
   0  16   2       6297.29       7077.24       662.18 o                         
   1  16   2         82.55         51.06       115.07 o                         
   2  16   2        524.44        280.09       158.67 o                         
   3  16   2        451.07        498.01       195.79 o                         
   4  16   2       4769.79       5628.17       610.35 o                         
   5  16   2        133.50        441.24       214.57 o                         
   6  16   2       2112.93       2495.46       458.15 o                         
   7  16   2        378.23        376.00       229.70 o                         
   8  16   2        238.43        320.22       147.10 o                         
   9  16   2        282.61        366.93       190.52 o                         
  10  16   2       3175.76       3970.90       484.05 o                         
  11  16   2        168.16        329.23       151.88 o                         
  12  16   2        263.17        797.35       287.05 o                         
   0  18   2       5987.58       6500.47       660.80 o                         
   1  18   2        472.74        516.43       152.44 o                         
   2  18   2       1688.81       1991.40       481.74 o                         
   3  18   2        331.80        247.04       157.89 o                         
   4  18   2       3046.67       3670.46       547.01 o                         
   5  18   2        159.42        132.27        43.99 o                         
   6  18   2       2462.13       2947.75       533.90 o                         
   7  18   2       3002.63       3362.79       585.69 o                         
   8  18   2        385.19        820.58       332.57 o                         
   9  18   2       1058.50       1226.87       280.38 o                         
  10  18   2        685.19        870.09       255.87 o                         
  11  18   2       1065.04       1236.91       324.07 o                         
  12  18   2        365.55        504.50       218.29 o                         
   0  20   2       3535.34       4256.15       575.76 o                         
   1  20   2        153.90        192.13       129.46 o                         
   2  20   2       4758.49       5257.90       644.57 o                         
   3  20   2       2403.13       2229.84       439.27 o                         
   4  20   2       2441.51       2604.84       481.44 o                         
   5  20   2        190.94         -9.87       136.95 o                         
   6  20   2       2218.49       2101.96       441.80 o                         
   7  20   2        727.20       1027.05       359.67 o                         
   8  20   2       2914.07       3508.18       649.42 o                         
   9  20   2        889.67        834.82       349.71 o                         
  10  20   2       1372.14       2076.70       563.83 o                         
  11  20   2         79.85        448.25       325.43 o                         
   0  22   2       8237.49       8911.18       881.31 o                         
   1  22   2         79.37          2.90       159.55 o                         
   2  22   2       1334.04       1461.00       264.18 o                         
   3  22   2        144.86        594.90       281.86 o                         
   4  22   2       1898.55       2434.43       507.56 o                         
   5  22   2        837.07        604.90       290.46 o                         
   6  22   2       2775.32       3188.02       598.88 o                         
   7  22   2        260.23        392.17       283.16 o                         
   8  22   2        831.98        501.63       273.23 o                         
   9  22   2         73.96         70.06       218.20 o                         
  10  22   2       2694.24       3930.29       788.61 o                         
   0  24   2        845.73       1666.02       430.73 o                         
   1  24   2         83.44        202.77       106.51 o                         
   2  24   2       1277.99       1615.05       305.86 o                         
   3  24   2        597.28        649.59       299.62 o                         
   4  24   2       1192.15       1179.55       364.32 o                         
   5  24   2        160.24        -69.82       139.82 o                         
   6  24   2       1297.59        748.80       336.59 o                         
   7  24   2        423.49        584.30       300.36 o                         
   8  24   2       1109.47       1357.04       489.02 o                         
   9  24   2          3.71        -79.11       161.03 o                         
   0  26   2       2053.95       1824.17       461.24 o                         
   1  26   2        300.41        468.81       331.91 o                         
   2  26   2         72.97         91.43       103.24 o                         
   3  26   2        139.29        143.89       118.00 o                         
   4  26   2        713.50        648.24       341.68 o                         
   5  26   2         86.43        139.43       243.39 o                         
   6  26   2       1385.57       1390.75       445.42 o                         
   7  26   2         30.21        199.22       226.05 o                         
   8  26   2         99.30        -40.76       152.17 o                         
   0  28   2       1534.33       1982.03       504.27 o                         
   1  28   2        418.59        780.74       245.01 o                         
   2  28   2        375.36        368.39       190.79 o                         
   3  28   2        433.14        297.79       169.77 o                         
   4  28   2       1171.56       1106.93       451.25 o                         
   5  28   2         45.16         87.19       209.56 o                         
   6  28   2        921.38        933.83       380.06 o                         
   0  30   2        668.98        689.23       340.76 o                         
   1  30   2         69.88        153.14       168.42 o                         
   2  30   2       1921.46       2249.26       439.77 o                         
   3  30   2         49.09        154.51       215.92 o                         
   1   1   3       1802.61       1740.68        56.94 o                         
   2   1   3      10237.99      10364.98       173.56 o                         
   3   1   3       2482.03       2174.52       115.70 o                         
   4   1   3       3022.35       2920.23       144.85 o                         
   5   1   3       6820.25       6498.58       217.70 o                         
   6   1   3        303.90        275.04        59.61 o                         
   7   1   3       6303.91       6387.91       291.78 o                         
   8   1   3        105.07         69.76        59.22 o                         
   9   1   3       1685.65       1726.27       172.83 o                         
  10   1   3        368.88        431.16       108.96 o                         
  11   1   3       4608.08       4230.96       279.37 o                         
  12   1   3        262.58        311.12        89.62 o                         
  13   1   3        822.91       1044.28       291.07 o                         
  14   1   3        180.17        426.64       218.32 o                         
   1   3   3       3270.10       3084.08       171.10 o                         
   2   3   3        717.50        784.52        52.45 o                         
   3   3   3       1262.85       1136.29        71.47 o                         
   4   3   3       1017.36       1234.61       101.07 o                         
   5   3   3       7282.63       6853.16       266.71 o                         
   6   3   3       1280.06       1292.28       154.82 o                         
   7   3   3       5465.50       5882.73       318.33 o                         
   8   3   3       2608.42       2462.13       219.95 o                         
   9   3   3       4300.32       4119.56       355.20 o                         
  10   3   3        704.10        645.20       136.17 o                         
  11   3   3       5307.50       5222.62       354.35 o                         
  12   3   3       1159.63       1111.48       273.38 o                         
  13   3   3        487.82        765.56       247.94 o                         
  14   3   3        442.70        230.54       178.84 o                         
   1   5   3       5861.02       5552.27       159.13 o                         
   2   5   3       7771.21       8282.13       171.57 o                         
   3   5   3       2877.76       2897.53       130.11 o                         
   4   5   3       1740.49       1761.99       113.37 o                         
   5   5   3       2498.16       2102.00       122.37 o                         
   6   5   3       1977.41       1962.23       172.61 o                         
   7   5   3       2462.16       2032.98       215.37 o                         
   8   5   3       2832.04       2991.30       240.85 o                         
   9   5   3       2100.58       2134.92       207.57 o                         
  10   5   3         69.74        176.69       128.33 o                         
  11   5   3       1823.37       1503.03       300.58 o                         
  12   5   3        502.86        373.19       199.24 o                         
  13   5   3        838.13        771.67       227.05 o                         
  14   5   3        226.66        327.22       267.04 o                         
   1   7   3      49345.18      50703.53       680.52 o                         
   2   7   3       6186.38       6291.63       179.08 o                         
   3   7   3      13221.61      12801.84       290.20 o                         
   4   7   3       1592.71       1804.89       146.92 o                         
   5   7   3       4181.12       3982.26       204.45 o                         
   6   7   3         72.49        263.93       135.91 o                         
   7   7   3       9622.77       9567.36       557.47 o                         
   8   7   3         24.93        142.72        97.87 o                         
   9   7   3       2822.91       2757.15       481.18 o                         
  10   7   3        339.03        410.66       183.73 o                         
  11   7   3       1144.27       1259.49       287.38 o                         
  12   7   3        491.53        609.80       349.37 o                         
  13   7   3       2327.67       2452.97       436.35 o                         
  14   7   3         33.37        -63.09       157.48 o                         
   1   9   3      37792.67      38106.02       667.23 o                         
   2   9   3        193.94        196.60        81.28 o                         
   3   9   3       3368.97       3323.75       172.87 o                         
   4   9   3       5691.61       5996.43       248.47 o                         
   5   9   3       8872.54       9113.13       347.09 o                         
   6   9   3       2934.63       2824.86       193.41 o                         
   7   9   3       7432.96       6675.04       494.19 o                         
   8   9   3        341.59        373.00       105.09 o                         
   9   9   3       3516.91       3342.65       475.68 o                         
  10   9   3        167.27        444.01       264.30 o                         
  11   9   3       1769.20       2022.45       357.05 o                         
  12   9   3        182.31        398.82       205.81 o                         
  13   9   3       2584.87       2221.91       398.84 o                         
  14   9   3        445.83        387.80       260.15 o                         
   1  11   3       9782.66      10089.11       374.66 o                         
   2  11   3       5676.83       6308.36       547.62 o                         
   3  11   3       3849.10       3798.57       158.38 o                         
   4  11   3       3001.26       3067.35       412.49 o                         
   5  11   3       3639.37       3214.49       247.28 o                         
   6  11   3        241.72        260.09        76.00 o                         
   7  11   3       5356.10       5060.19       251.60 o                         
   8  11   3       1572.74       1578.79       251.64 o                         
   9  11   3       1540.68       1648.16       287.85 o                         
  10  11   3        400.04        339.79       165.85 o                         
  11  11   3        723.94        917.14       327.17 o                         
  12  11   3        146.86         54.84       166.94 o                         
  13  11   3       1822.73       1809.97       457.27 o                         
   1  13   3      17123.07      16820.59       903.55 o                         
   2  13   3        754.12        930.31       218.81 o                         
   3  13   3         56.77         91.94       130.43 o                         
   4  13   3       1530.04       1486.15       123.82 o                         
   5  13   3       3030.98       3350.79       486.65 o                         
   6  13   3        427.83        525.14       138.86 o                         
   7  13   3       9379.37       8696.41       360.52 o                         
   8  13   3         14.37        -40.20       126.28 o                         
   9  13   3          0.10        -23.57       110.16 o                         
  10  13   3         42.93        -60.50       152.33 o                         
  11  13   3       1447.17       1329.01       349.23 o                         
  12  13   3        152.70        242.70       222.65 o                         
  13  13   3       1330.15       1679.64       584.52 o                         
   1  15   3       1485.14       1427.90       213.11 o                         
   2  15   3        483.25        644.90       214.14 o                         
   3  15   3       1184.52       1530.96       319.48 o                         
   4  15   3        465.17        437.26       166.97 o                         
   5  15   3       1960.58       2060.99       401.10 o                         
   6  15   3        486.04        532.63       233.05 o                         
   7  15   3       3467.60       3365.54       251.14 o                         
   8  15   3       2458.43       2301.66       339.66 o                         
   9  15   3        438.47        441.37       170.04 o                         
  10  15   3        187.95        444.10       211.35 o                         
  11  15   3       1361.60       1832.12       343.48 o                         
  12  15   3        149.25        238.72       220.03 o                         
   1  17   3       1819.92       1948.78       272.22 o                         
   2  17   3        161.20         63.37        97.00 o                         
   3  17   3        615.22        577.29       232.22 o                         
   4  17   3        284.06        594.17       279.77 o                         
   5  17   3       3532.46       3884.81       559.70 o                         
   6  17   3        323.43        358.97       192.19 o                         
   7  17   3       2803.13       2834.82       444.46 o                         
   8  17   3        528.78        420.54       244.54 o                         
   9  17   3        834.18       1177.01       483.92 o                         
  10  17   3         48.76        132.47       229.21 o                         
  11  17   3       1278.82       1619.29       403.07 o                         
  12  17   3        302.26         81.16       282.18 o                         
   1  19   3       1753.38       1734.01       272.48 o                         
   2  19   3        414.18        303.31       178.87 o                         
   3  19   3       1808.22       2147.89       429.32 o                         
   4  19   3        405.84        181.02       187.90 o                         
   5  19   3       1488.86       1934.82       426.81 o                         
   6  19   3         10.55         62.49       169.60 o                         
   7  19   3        225.90        397.03       255.93 o                         
   8  19   3         69.94        218.27       229.70 o                         
   9  19   3       2012.23       2166.58       551.25 o                         
  10  19   3         18.45         76.50       173.95 o                         
  11  19   3       1280.09       1804.20       640.19 o                         
   1  21   3       3098.71       2995.13       362.07 o                         
   2  21   3         14.90        -14.99        97.75 o                         
   3  21   3       2262.66       2456.13       470.11 o                         
   4  21   3        837.89        599.51       273.89 o                         
   5  21   3        372.33        211.69       172.19 o                         
   6  21   3        568.47        508.00       277.99 o                         
   7  21   3         77.68        427.57       257.62 o                         
   8  21   3         44.11        382.73       298.90 o                         
   9  21   3       1735.92       1885.81       497.90 o                         
  10  21   3          9.41         79.62       216.53 o                         
   1  23   3         63.48         52.51        94.65 o                         
   2  23   3         21.44        529.22       196.08 o                         
   3  23   3       2534.04       2995.03       534.54 o                         
   4  23   3        449.99        550.20       276.45 o                         
   5  23   3        350.96        936.35       389.28 o                         
   6  23   3        471.81        498.77       290.32 o                         
   7  23   3         38.42        185.49       279.20 o                         
   8  23   3        331.84        622.13       296.00 o                         
   9  23   3       3349.49       4118.82       776.36 o                         
   1  25   3        383.18         78.18        90.75 o                         
   2  25   3       1894.59       2486.32       375.85 o                         
   3  25   3       1612.44       1562.46       308.68 o                         
   4  25   3        163.49        313.12       239.35 o                         
   5  25   3       2332.67       2021.98       524.02 o                         
   6  25   3        310.68        587.14       332.05 o                         
   7  25   3        254.21        447.97       270.65 o                         
   8  25   3        119.26       -231.91       236.26 o                         
   1  27   3        110.77        446.07       186.75 o                         
   2  27   3        182.74        365.44       162.75 o                         
   3  27   3       4678.21       5480.17       572.89 o                         
   4  27   3        513.14        878.16       278.48 o                         
   5  27   3       1478.27       2366.24       590.20 o                         
   6  27   3       1016.56        954.35       389.64 o                         
   1  29   3        145.20        443.74       195.79 o                         
   2  29   3         83.23         13.08       149.37 o                         
   3  29   3       1552.87       1400.41       458.52 o                         
   4  29   3         11.42        -39.82       133.26 o                         
   0   0   4       8275.19       8393.80       577.11 o                         
   2   0   4       3491.05       3244.85       127.73 o                         
   4   0   4       5798.52       5674.98       312.60 o                         
   6   0   4       9785.32       9152.41       403.91 o                         
   8   0   4       5742.93       6193.22       451.06 o                         
  10   0   4       4121.22       3983.78       388.23 o                         
  12   0   4       2515.84       2365.58       332.90 o                         
  14   0   4       1895.02       1489.24       428.43 o                         
   0   2   4       1535.90       1500.26       179.86 o                         
   1   2   4       2953.64       2945.84       101.87 o                         
   2   2   4       4690.47       4727.64       140.61 o                         
   3   2   4       4964.82       5227.14       147.68 o                         
   4   2   4        360.23        393.21        62.75 o                         
   5   2   4        109.82         87.29        41.24 o                         
   6   2   4       5706.04       5388.33       220.56 o                         
   7   2   4        685.08        721.59       120.42 o                         
   8   2   4       5910.02       5433.63       296.13 o                         
   9   2   4       4272.97       3897.89       266.38 o                         
  10   2   4         13.33         75.47        75.79 o                         
  11   2   4        287.06        415.55       119.87 o                         
  12   2   4       2516.34       2528.15       241.47 o                         
  13   2   4        891.09        722.00       238.82 o                         
  14   2   4       1918.46       1976.89       396.14 o                         
   0   4   4        180.39        165.26        46.67 o                         
   1   4   4       4429.51       4869.13       194.17 o                         
   2   4   4      10508.97      10475.88       247.24 o                         
   3   4   4        234.23        267.93        40.41 o                         
   4   4   4       2191.87       2435.58       125.62 o                         
   5   4   4       3337.46       3525.13       182.44 o                         
   6   4   4       4306.46       3642.48       298.81 o                         
   7   4   4        709.09        671.85       116.13 o                         
   8   4   4       5046.64       5000.38       328.14 o                         
   9   4   4        840.93        736.81       143.96 o                         
  10   4   4        501.75        458.46       111.52 o                         
  11   4   4        396.62        601.82       127.30 o                         
  12   4   4        758.64        941.12       199.58 o                         
  13   4   4        498.73        396.29       193.60 o                         
  14   4   4       1519.37       1156.48       340.04 o                         
   0   6   4       2329.16       1937.27       173.53 o                         
   1   6   4       2158.77       2311.95       131.15 o                         
   2   6   4       2036.65       2035.43       116.12 o                         
   3   6   4       2102.88       2308.50       113.55 o                         
   4   6   4       6126.35       5928.37       193.16 o                         
   5   6   4        697.60        880.56        95.78 o                         
   6   6   4       5637.97       6105.74       408.11 o                         
   7   6   4         89.63         89.08       106.45 o                         
   8   6   4       2862.13       2991.29       494.41 o                         
   9   6   4       3175.82       2547.65       343.95 o                         
  10   6   4       3075.26       3415.62       670.49 o                         
  11   6   4        845.50       1046.72       248.32 o                         
  12   6   4       1294.21       1268.29       303.23 o                         
  13   6   4       1225.35       1216.57       256.77 o                         
  14   6   4        678.33        244.21       487.94 o                         
   0   8   4       4917.55       4649.52       366.74 o                         
   1   8   4       7325.50       7775.39       289.57 o                         
   2   8   4      25759.63      26349.27       478.18 o                         
   3   8   4       4309.71       4666.65       180.41 o                         
   4   8   4       2250.27       1936.17       208.41 o                         
   5   8   4        183.91        158.62       101.50 o                         
   6   8   4       1543.30       1420.41       169.17 o                         
   7   8   4       1966.33       2205.04       274.84 o                         
   8   8   4      11367.17      11392.45       733.43 o                         
   9   8   4       2178.50       1615.99       363.22 o                         
  10   8   4       1781.24       1928.95       315.83 o                         
  11   8   4       1600.66       1465.25       318.81 o                         
  12   8   4       2647.14       2626.72       415.33 o                         
  13   8   4        523.80        760.30       258.33 o                         
   0  10   4      29079.88      28934.27      1031.97 o                         
   1  10   4      13902.40      15058.40       505.93 o                         
   2  10   4      27811.58      28855.47       731.27 o                         
   3  10   4       2464.69       2505.65       197.54 o                         
   4  10   4       6744.14       6997.07       290.85 o                         
   5  10   4       1585.85       1737.10       171.05 o                         
   6  10   4       5403.31       5512.61       301.81 o                         
   7  10   4        380.63        368.63       325.91 o                         
   8  10   4       8235.31       8265.61      1178.11 o                         
   9  10   4        178.55        154.60       139.81 o                         
  10  10   4        926.72        697.81       279.76 o                         
  11  10   4        278.31        216.19       162.96 o                         
  12  10   4       1367.91       1371.00       313.71 o                         
  13  10   4        407.13        341.94       225.47 o                         
   0  12   4      19593.81      19843.30       936.88 o                         
   1  12   4       4248.58       4577.76       315.79 o                         
   2  12   4       6978.46       6257.78       378.87 o                         
   3  12   4        780.89       1063.94       247.46 o                         
   4  12   4       7918.04       8317.49       293.42 o                         
   5  12   4        654.53        472.75        83.19 o                         
   6  12   4       2936.32       2844.65       234.71 o                         
   7  12   4       3251.77       2887.21       226.25 o                         
   8  12   4       1261.42       1522.21       342.92 o                         
   9  12   4        255.35        396.80       182.76 o                         
  10  12   4        153.01        177.61       339.40 o                         
  11  12   4         94.65       -163.28       184.35 o                         
  12  12   4        705.17        622.24       253.56 o                         
  13  12   4         60.86         96.79       160.73 o                         
   0  14   4       1487.59       1708.49       316.12 o                         
   1  14   4        831.78        855.61       161.09 o                         
   2  14   4       4362.42       4319.53       473.85 o                         
   3  14   4       2103.82       2718.41       401.00 o                         
   4  14   4       4405.20       5147.17       572.73 o                         
   5  14   4       1363.12       1486.89       130.41 o                         
   6  14   4       3312.32       3547.97       358.84 o                         
   7  14   4        691.48        546.13       109.50 o                         
   8  14   4       1536.37       1373.60       415.21 o                         
   9  14   4         98.21        227.48       132.96 o                         
  10  14   4        531.63        499.77       189.07 o                         
  11  14   4        170.73        342.22       189.12 o                         
  12  14   4       1565.16       1146.65       418.73 o                         
   0  16   4       2162.80       2493.18       402.40 o                         
   1  16   4        401.77        386.02       174.48 o                         
   2  16   4       2677.70       2861.61       437.88 o                         
   3  16   4       2113.55       2182.71       364.76 o                         
   4  16   4       1457.43       1494.14       346.85 o                         
   5  16   4        691.23        941.13       296.16 o                         
   6  16   4       1581.61       1822.05       579.86 o                         
   7  16   4        230.04        224.86        88.25 o                         
   8  16   4       1049.96       1723.33       463.45 o                         
   9  16   4         25.90        -31.01       213.73 o                         
  10  16   4        446.49        365.97       567.24 o                         
  11  16   4        106.30        -45.93       112.56 o                         
  12  16   4        708.25       1135.58       370.17 o                         
   0  18   4       1397.29       1269.31       328.92 o                         
   1  18   4       3571.91       3598.16       371.37 o                         
   2  18   4       1806.18       2071.09       388.44 o                         
   3  18   4        241.45        178.97       144.34 o                         
   4  18   4        345.09        402.00       244.93 o                         
   5  18   4        148.42         -7.71       169.05 o                         
   6  18   4        617.94        934.76       199.57 o                         
   7  18   4       1761.59       1378.58       381.38 o                         
   8  18   4       1619.79       1708.17       472.37 o                         
   9  18   4        190.50        601.12       291.90 o                         
  10  18   4       1038.27       1492.00       471.57 o                         
  11  18   4         38.36         26.55       130.76 o                         
   0  20   4       1560.74       1527.81       376.61 o                         
   1  20   4         65.24        -10.35       234.42 o                         
   2  20   4        957.02        932.13       215.11 o                         
   3  20   4        859.71        719.25       292.42 o                         
   4  20   4        229.37        221.45       214.96 o                         
   5  20   4         82.96         17.37       169.44 o                         
   6  20   4          5.69        127.38       195.52 o                         
   7  20   4        636.60        379.20       217.16 o                         
   8  20   4       1888.32       2371.24       561.01 o                         
   9  20   4        318.61        215.17       248.93 o                         
  10  20   4       1467.49       2071.06       553.47 o                         
   0  22   4        745.97        584.52       289.22 o                         
   1  22   4       1659.18       1579.66       270.67 o                         
   2  22   4        201.06        235.24       122.16 o                         
   3  22   4        420.11        343.37       269.02 o                         
   4  22   4        745.94        748.63       275.04 o                         
   5  22   4        812.99        962.47       361.94 o                         
   6  22   4         49.94         96.24       182.07 o                         
   7  22   4        248.63        416.96       221.17 o                         
   8  22   4        410.91       1044.02       412.62 o                         
   9  22   4         44.00        127.37       227.76 o                         
   0  24   4        376.04        268.35       185.06 o                         
   1  24   4        325.41        639.94       494.79 o                         
   2  24   4       3586.56       4302.34       597.39 o                         
   3  24   4         65.66        152.47       151.99 o                         
   4  24   4       1786.90       1768.10       466.67 o                         
   5  24   4        260.76        159.81       244.42 o                         
   6  24   4        956.70        971.23       354.85 o                         
   7  24   4        231.12        876.57       369.75 o                         
   8  24   4       2423.54       2798.95       647.17 o                         
   0  26   4        494.11        510.78       293.12 o                         
   1  26   4        432.64        233.13       155.56 o                         
   2  26   4       2425.87       2734.23       385.70 o                         
   3  26   4        175.47        133.30       244.64 o                         
   4  26   4       2681.32       3565.33       462.10 o                         
   5  26   4        184.25         98.48       151.36 o                         
   6  26   4        862.15       1652.24       476.81 o                         
   0  28   4        728.89        827.65       292.81 o                         
   1  28   4        248.18        -30.05       171.45 o                         
   2  28   4       1374.38        985.46       366.22 o                         
   3  28   4         95.32        286.30       190.57 o                         
   4  28   4       1804.01       1999.73       367.91 o                         
   1   1   5       7995.91       7519.81       318.86 o                         
   2   1   5        880.14        908.64        60.50 o                         
   3   1   5       1081.40        958.86        60.42 o                         
   4   1   5       1035.92       1062.32        82.78 o                         
   5   1   5       2539.47       2308.57       140.77 o                         
   6   1   5        323.32        414.39        75.44 o                         
   7   1   5       3823.38       3469.91       232.47 o                         
   8   1   5       1344.15       1079.35       138.09 o                         
   9   1   5       1171.45       1026.07       152.42 o                         
  10   1   5        473.24        349.34       160.82 o                         
  11   1   5        699.36        862.74       152.58 o                         
  12   1   5        365.05        464.97       131.68 o                         
  13   1   5        855.46        588.26       229.94 o                         
   1   3   5       1838.99       1637.72        89.43 o                         
   2   3   5        286.15        245.66        40.82 o                         
   3   3   5       3475.28       3280.21       128.10 o                         
   4   3   5       2525.26       2680.40       120.46 o                         
   5   3   5       2611.68       2328.58       155.35 o                         
   6   3   5         19.01         72.40        62.07 o                         
   7   3   5       5518.80       5369.24       295.07 o                         
   8   3   5       1313.79       1434.58       168.95 o                         
   9   3   5       2328.14       2393.39       225.21 o                         
  10   3   5        551.40        367.11        96.74 o                         
  11   3   5       2513.96       2326.06       236.42 o                         
  12   3   5        400.39        284.91       205.37 o                         
  13   3   5       1748.41       2112.26       282.13 o                         
   1   5   5       3575.29       3829.48       439.64 o                         
   2   5   5       3101.85       3433.09       146.15 o                         
   3   5   5       1784.08       1558.42       101.92 o                         
   4   5   5       2903.42       3007.08       128.89 o                         
   5   5   5       2657.75       2615.75       128.79 o                         
   6   5   5        221.26        119.33       124.48 o                         
   7   5   5       7346.28       7292.66       309.08 o                         
   8   5   5        603.65        495.47        91.49 o                         
   9   5   5       1348.74       1218.57       159.97 o                         
  10   5   5        349.73        451.69       119.59 o                         
  11   5   5       2419.27       2111.66       226.12 o                         
  12   5   5        353.68        252.99       174.79 o                         
  13   5   5       1327.84       1344.71       258.05 o                         
   1   7   5      12614.09      12369.62       360.01 o                         
   2   7   5       1492.18       1493.60       108.24 o                         
   3   7   5        797.41        917.36        88.08 o                         
   4   7   5        227.13        253.46        53.53 o                         
   5   7   5       5313.34       5047.71       217.83 o                         
   6   7   5        995.31       1158.90       196.59 o                         
   7   7   5       6916.98       7140.32       650.65 o                         
   8   7   5        268.52        255.20       165.64 o                         
   9   7   5       3471.44       3560.09       390.45 o                         
  10   7   5        138.47        107.14       102.73 o                         
  11   7   5       3555.62       4073.73       397.28 o                         
  12   7   5         58.41        268.57       147.55 o                         
  13   7   5        646.41        671.09       207.05 o                         
   1   9   5       6507.53       6873.60       300.28 o                         
   2   9   5        381.38        391.75       114.05 o                         
   3   9   5       1206.13       1174.40       117.44 o                         
   4   9   5        461.91        402.97        68.81 o                         
   5   9   5       1823.21       1882.30       151.42 o                         
   6   9   5        472.11        657.40        94.14 o                         
   7   9   5       3470.13       4348.16       395.45 o                         
   8   9   5       2268.78       1944.68       297.70 o                         
   9   9   5       1936.26       1535.86       387.57 o                         
  10   9   5         25.53        359.42       182.06 o                         
  11   9   5       3854.90       3576.21       447.49 o                         
  12   9   5          0.12        127.14       148.77 o                         
  13   9   5        440.86        552.70       168.02 o                         
   1  11   5       8033.39       8509.40       330.11 o                         
   2  11   5       2788.73       3301.37       224.73 o                         
   3  11   5       8581.47       8353.39       476.02 o                         
   4  11   5        458.80        445.49       141.59 o                         
   5  11   5       4249.66       4293.93       258.44 o                         
   6  11   5         88.45         52.83        53.98 o                         
   7  11   5       4598.32       4448.58       310.28 o                         
   8  11   5       1973.96       2305.84       320.85 o                         
   9  11   5        749.88       1028.05       221.50 o                         
  10  11   5        180.85        249.41       214.27 o                         
  11  11   5       1221.52       1040.01       362.04 o                         
  12  11   5        253.75        267.74       212.27 o                         
   1  13   5      17262.56      16692.22       645.56 o                         
   2  13   5       1991.35       2085.92       319.53 o                         
   3  13   5       4803.71       4420.43       359.57 o                         
   4  13   5       1112.39       1273.56       279.84 o                         
   5  13   5       6878.57       6337.27       299.22 o                         
   6  13   5        466.57        602.69       150.01 o                         
   7  13   5       3015.81       3190.44       263.68 o                         
   8  13   5         28.36        103.84       251.64 o                         
   9  13   5        108.63         30.28       122.07 o                         
  10  13   5        205.35        365.89       154.80 o                         
  11  13   5        675.59        565.01       270.09 o                         
  12  13   5         84.79        325.29       192.11 o                         
   1  15   5       6853.86       6727.02       503.74 o                         
   2  15   5        175.03        244.64       146.63 o                         
   3  15   5       1976.89       2777.69       422.29 o                         
   4  15   5       2872.22       2772.93       341.49 o                         
   5  15   5       1873.88       1871.53       254.37 o                         
   6  15   5        614.53        844.65       175.52 o                         
   7  15   5        961.23       1245.23       209.68 o                         
   8  15   5       1107.18        942.78       316.70 o                         
   9  15   5        734.39       1115.89       274.02 o                         
  10  15   5        294.80        240.25       132.66 o                         
  11  15   5        781.93        933.17       310.45 o                         
   1  17   5       3171.15       3036.25       328.14 o                         
   2  17   5        970.78       1093.51       205.75 o                         
   3  17   5       3397.73       3804.21       520.96 o                         
   4  17   5       3297.83       3718.96       517.63 o                         
   5  17   5        104.83        204.84       130.52 o                         
   6  17   5        631.39        558.29       310.65 o                         
   7  17   5        674.97        933.30       337.56 o                         
   8  17   5       1063.91       1291.10       405.87 o                         
   9  17   5       1549.72       1534.09       411.38 o                         
  10  17   5         30.80        -60.85       173.87 o                         
  11  17   5       1021.67       1200.80      1248.53 o                         
   1  19   5        131.68        234.92       130.05 o                         
   2  19   5       1069.53        897.32       226.86 o                         
   3  19   5         67.26         48.18       178.62 o                         
   4  19   5        619.66        720.44       283.02 o                         
   5  19   5        465.10        455.77       179.13 o                         
   6  19   5        122.66        276.44       144.06 o                         
   7  19   5        934.87       2256.00       520.11 o                         
   8  19   5        412.10         88.09       131.10 o                         
   9  19   5        399.07        654.48       378.40 o                         
  10  19   5        326.83         78.45       191.99 o                         
   1  21   5        522.44        552.41       166.55 o                         
   2  21   5       1425.06       1919.15       306.21 o                         
   3  21   5       2300.80       2341.32       462.90 o                         
   4  21   5        215.06        625.80       244.69 o                         
   5  21   5       1823.67       1957.78       460.22 o                         
   6  21   5         75.57       -157.85       228.02 o                         
   7  21   5       1002.26       1429.11       433.25 o                         
   8  21   5        108.20        170.59       215.63 o                         
   9  21   5        393.81        920.00       415.61 o                         
   1  23   5        838.42        941.98       223.82 o                         
   2  23   5        588.11        594.72       193.35 o                         
   3  23   5       2200.82       2662.52       507.01 o                         
   4  23   5        132.89        240.05       194.18 o                         
   5  23   5       1605.30       1604.20       432.17 o                         
   6  23   5         72.46       -108.43       181.85 o                         
   7  23   5        921.17       1396.92       468.06 o                         
   8  23   5         40.57       -222.41       222.41 o                         
   1  25   5       1331.02       1503.70       284.78 o                         
   2  25   5        140.84        379.92       211.22 o                         
   3  25   5       1058.78       1154.79       298.20 o                         
   4  25   5        256.96        363.64       173.39 o                         
   5  25   5        785.06       1075.42       357.36 o                         
   6  25   5         30.18        -77.81       166.42 o                         
   1  27   5       2063.90       1948.42       359.43 o                         
   2  27   5        108.60        106.45       203.97 o                         
   3  27   5        985.65        792.10       250.69 o                         
   4  27   5        270.52         93.99       134.39 o                         
   0   0   6      10546.65       9441.65       758.84 o                         
   2   0   6       3529.59       3589.73       160.73 o                         
   4   0   6       2152.79       2331.01       185.45 o                         
   6   0   6       2918.12       2844.87       250.61 o                         
   8   0   6       5851.37       6064.55       472.26 o                         
  10   0   6       2295.37       2101.62       316.53 o                         
  12   0   6       1397.53       1282.27       584.41 o                         
   0   2   6       2889.90       2202.27       271.40 o                         
   1   2   6       3713.84       3483.62       276.22 o                         
   2   2   6      14485.18      13643.56       358.13 o                         
   3   2   6       3544.22       3818.62       129.66 o                         
   4   2   6        247.51        313.40        51.91 o                         
   5   2   6       1048.53        925.68        84.48 o                         
   6   2   6       1787.68       1726.64       146.13 o                         
   7   2   6       1410.05       1399.81       162.82 o                         
   8   2   6      13944.79      14130.07       593.23 o                         
   9   2   6       1038.42       1022.93       156.44 o                         
  10   2   6        216.33        146.37        80.68 o                         
  11   2   6        352.71        266.33        98.06 o                         
  12   2   6       1654.27       1211.80       174.10 o                         
  13   2   6         99.28         39.68       195.04 o                         
   0   4   6      11347.00      11876.05       320.29 o                         
   1   4   6        424.09        438.87        48.33 o                         
   2   4   6       6870.00       7225.45       191.94 o                         
   3   4   6       1473.88       1339.49       108.78 o                         
   4   4   6       1948.01       1822.82       107.99 o                         
   5   4   6         53.04         74.42        46.31 o                         
   6   4   6       8369.10       8469.96       363.29 o                         
   7   4   6        517.43        580.27       113.73 o                         
   8   4   6       6674.75       6449.69       310.25 o                         
   9   4   6        321.09        417.20       105.41 o                         
  10   4   6        800.30        704.08       139.28 o                         
  11   4   6       1309.23        966.85       159.78 o                         
  12   4   6       2546.04       2570.13       329.96 o                         
  13   4   6        233.53        189.47       132.70 o                         
   0   6   6       3379.20       3457.92       220.34 o                         
   1   6   6        246.77        293.71        53.90 o                         
   2   6   6       3449.56       3315.72       180.26 o                         
   3   6   6       4100.08       4342.96       192.06 o                         
   4   6   6       3417.37       3333.21       164.60 o                         
   5   6   6        156.46        132.26        55.03 o                         
   6   6   6       6174.52       5728.94       475.23 o                         
   7   6   6       1989.01       2169.23       238.58 o                         
   8   6   6       3511.00       3604.08       344.17 o                         
   9   6   6       1233.46       1190.96       204.98 o                         
  10   6   6        712.01        801.48       186.80 o                         
  11   6   6         17.12         99.91        89.77 o                         
  12   6   6        900.01       1092.66       224.93 o                         
   0   8   6       1190.70       1420.49       125.60 o                         
   1   8   6        173.05        193.08        51.16 o                         
   2   8   6       3258.35       3261.56       194.09 o                         
   3   8   6         44.73         63.14        48.33 o                         
   4   8   6       2932.29       2800.27       159.46 o                         
   5   8   6         33.91        118.30       134.19 o                         
   6   8   6       4027.51       4125.90       254.86 o                         
   7   8   6       1093.89       1076.46       176.94 o                         
   8   8   6       3018.04       3207.11       377.67 o                         
   9   8   6        666.00        694.27       185.67 o                         
  10   8   6        835.89        680.85       164.09 o                         
  11   8   6        130.81        163.83        96.30 o                         
  12   8   6        716.01        928.61       218.12 o                         
   0  10   6        792.15        819.27       113.45 o                         
   1  10   6        919.89        996.11       100.88 o                         
   2  10   6       1241.46       1528.25       183.59 o                         
   3  10   6       2081.94       1681.81       147.32 o                         
   4  10   6       2221.17       2301.44       256.99 o                         
   5  10   6        492.29        655.19       120.39 o                         
   6  10   6       1540.57       1340.49       302.46 o                         
   7  10   6        516.44        463.56       207.20 o                         
   8  10   6       1153.52       1210.91       225.73 o                         
   9  10   6        394.74        492.04       252.91 o                         
  10  10   6       2518.95       1782.13       332.20 o                         
  11  10   6        122.94        136.09        94.49 o                         
  12  10   6       1402.21       1309.41       250.89 o                         
   0  12   6        994.86       1019.67       137.31 o                         
   1  12   6       1549.24       1777.62       150.67 o                         
   2  12   6       4378.16       4394.59       282.39 o                         
   3  12   6        700.28        674.45       144.58 o                         
   4  12   6        571.72        784.60       178.65 o                         
   5  12   6         33.42         53.62        93.05 o                         
   6  12   6         60.21         54.88       150.40 o                         
   7  12   6        523.00        322.28       110.05 o                         
   8  12   6       2030.26       2100.63       443.49 o                         
   9  12   6        161.61        201.14       129.02 o                         
  10  12   6       2578.58       2930.78       554.17 o                         
  11  12   6         90.68       -107.78       107.78 o                         
   0  14   6       2330.00       2540.98       374.19 o                         
   1  14   6        819.34       1073.70       165.70 o                         
   2  14   6      11565.81      12279.56       502.85 o                         
   3  14   6        144.84        320.11       110.12 o                         
   4  14   6       3442.84       3608.96       353.50 o                         
   5  14   6        133.30        164.26       109.82 o                         
   6  14   6        619.54        706.98       158.79 o                         
   7  14   6        106.96        187.01       119.16 o                         
   8  14   6       3891.39       5131.61       719.19 o                         
   9  14   6        487.28        469.80       187.34 o                         
  10  14   6       1703.31       2235.31       378.03 o                         
  11  14   6         54.50        618.71       364.65 o                         
   0  16   6         97.25         80.42        92.42 o                         
   1  16   6       3762.57       3512.66       329.28 o                         
   2  16   6       3563.63       3544.11       330.73 o                         
   3  16   6        595.56        689.06       189.43 o                         
   4  16   6       1202.70       1373.80       243.07 o                         
   5  16   6        889.95        793.43       184.33 o                         
   6  16   6        535.82        786.76       182.20 o                         
   7  16   6        183.83        153.02       248.01 o                         
   8  16   6       1589.95       2333.81       505.90 o                         
   9  16   6        375.60        127.54       146.70 o                         
  10  16   6        416.22        174.90       151.35 o                         
   0  18   6       1352.78       1318.54       327.20 o                         
   1  18   6       1098.22       1241.36       216.26 o                         
   2  18   6       3990.65       4318.12       399.24 o                         
   3  18   6        314.46        188.44       122.04 o                         
   4  18   6       2650.05       2803.25       497.67 o                         
   5  18   6          6.40        361.40       366.94 o                         
   6  18   6        316.95        502.35       215.69 o                         
   7  18   6        417.48       1042.53       380.68 o                         
   8  18   6       1887.49       2889.93       613.92 o                         
   9  18   6        196.23        247.41       283.58 o                         
  10  18   6        265.49        280.31       273.94 o                         
   0  20   6       1547.11       1803.92       395.93 o                         
   1  20   6        417.98        230.28        94.58 o                         
   2  20   6       4573.59       5335.56       459.70 o                         
   3  20   6        211.43        140.09       124.64 o                         
   4  20   6       2458.57       2355.81       339.68 o                         
   5  20   6        396.43        282.43       127.90 o                         
   6  20   6        739.07       1232.08       258.57 o                         
   7  20   6        107.27        246.57       244.49 o                         
   8  20   6       1678.03       2139.43       542.20 o                         
   9  20   6        267.31        342.99       297.59 o                         
   0  22   6       3742.49       4549.43       654.21 o                         
   1  22   6          2.97         35.42       104.25 o                         
   2  22   6       1150.95       1414.92       270.99 o                         
   3  22   6        174.72        366.93       160.23 o                         
   4  22   6        583.16        736.57       319.21 o                         
   5  22   6         19.43       -116.13       116.13 o                         
   6  22   6        948.28       1336.65       408.09 o                         
   7  22   6        101.48        -44.03       205.81 o                         
   8  22   6        660.84       1095.08       339.65 o                         
   0  24   6       1136.08       1619.28       433.43 o                         
   1  24   6         47.86       -110.07       121.99 o                         
   2  24   6       1111.05       1164.20       279.59 o                         
   3  24   6         69.22        172.46       174.61 o                         
   4  24   6        332.19        367.85       184.75 o                         
   5  24   6        262.48        234.59       256.37 o                         
   6  24   6        525.63        663.49       307.62 o                         
   0  26   6        215.75        323.71       244.57 o                         
   1  26   6         42.05        170.30       262.50 o                         
   2  26   6        488.53        672.21       215.26 o                         
   3  26   6        122.61         15.41       144.75 o                         
   4  26   6        103.44         46.30       126.62 o                         
   1   1   7       7113.70       6992.16       349.11 o                         
   2   1   7        946.78        924.92       175.54 o                         
   3   1   7       2085.55       1924.24       103.06 o                         
   4   1   7        419.03        402.54        53.57 o                         
   5   1   7       2695.69       2534.45       127.93 o                         
   6   1   7        774.87        737.67        90.45 o                         
   7   1   7       6198.85       6078.61       332.27 o                         
   8   1   7       1586.27       1590.88       191.85 o                         
   9   1   7       1678.28       1578.94       191.75 o                         
  10   1   7        120.87         91.38        71.10 o                         
  11   1   7       1308.88       1183.18       184.71 o                         
  12   1   7         78.21        199.39       115.50 o                         
   1   3   7       6194.64       6075.20       381.54 o                         
   2   3   7        355.21        341.24        51.80 o                         
   3   3   7       1715.79       1595.54        98.65 o                         
   4   3   7        921.41        882.18        80.97 o                         
   5   3   7       1893.22       1795.37       124.96 o                         
   6   3   7        457.11        508.16        99.40 o                         
   7   3   7       1547.56       1746.75       182.49 o                         
   8   3   7        394.23        505.63       107.76 o                         
   9   3   7        384.67        485.39       101.42 o                         
  10   3   7        650.24        469.12       139.74 o                         
  11   3   7        551.15        486.82       125.13 o                         
  12   3   7        206.97        118.47        90.63 o                         
   1   5   7       8144.87       7504.47       459.55 o                         
   2   5   7        287.41        318.26        80.68 o                         
   3   5   7       2196.65       2279.26       156.77 o                         
   4   5   7        205.04        200.85        87.58 o                         
   5   5   7       1078.81        987.08       110.25 o                         
   6   5   7        669.69        744.11       127.17 o                         
   7   5   7       4475.53       4546.61       291.80 o                         
   8   5   7       1891.46       1939.23       211.18 o                         
   9   5   7       1080.85       1073.56       167.13 o                         
  10   5   7         28.69         68.55        98.29 o                         
  11   5   7        502.47        379.36       282.30 o                         
  12   5   7        102.00         91.08       150.55 o                         
   1   7   7        473.59        462.86        52.29 o                         
   2   7   7        459.48        606.75        97.44 o                         
   3   7   7       5546.31       5689.71       285.32 o                         
   4   7   7        225.66        254.52        84.97 o                         
   5   7   7       1634.54       1831.53       209.44 o                         
   6   7   7        819.70        676.25       177.96 o                         
   7   7   7       4027.10       4316.17       339.86 o                         
   8   7   7        545.42        519.30       133.94 o                         
   9   7   7       1053.61       1229.56       224.22 o                         
  10   7   7        277.52        120.35        96.11 o                         
  11   7   7        931.59       1160.75       225.07 o                         
  12   7   7        124.69        195.51       119.42 o                         
   1   9   7       2190.01       2310.85       135.23 o                         
   2   9   7        294.48        278.87        62.85 o                         
   3   9   7       1252.51       1096.14       131.11 o                         
   4   9   7        671.69        573.86        88.15 o                         
   5   9   7       1316.56       1409.79       223.67 o                         
   6   9   7        313.29        474.70       134.22 o                         
   7   9   7       2743.88       2729.98       352.13 o                         
   8   9   7        496.87        473.81       187.14 o                         
   9   9   7        431.90        569.77       163.43 o                         
  10   9   7         34.77         56.38       122.31 o                         
  11   9   7        922.70        770.18       188.22 o                         
   1  11   7       2230.80       2209.06       152.81 o                         
   2  11   7        783.36        975.48       129.27 o                         
   3  11   7        162.54        191.21        99.56 o                         
   4  11   7       2192.57       2145.80       236.83 o                         
   5  11   7       2221.72       2464.37       259.50 o                         
   6  11   7        135.66        278.67       107.50 o                         
   7  11   7       1819.40       2107.22       244.51 o                         
   8  11   7        443.37        254.46       116.02 o                         
   9  11   7        512.27        642.03       190.18 o                         
  10  11   7        505.50        222.64       149.44 o                         
  11  11   7       1375.28       1281.58       254.38 o                         
   1  13   7        112.72        189.39        55.77 o                         
   2  13   7       1534.30       1705.91       174.67 o                         
   3  13   7        760.36        900.82       319.20 o                         
   4  13   7        690.42        901.43       192.81 o                         
   5  13   7         30.04        109.71       159.15 o                         
   6  13   7         14.15         31.22        94.00 o                         
   7  13   7        863.81        810.42       179.47 o                         
   8  13   7        614.69        695.51       284.19 o                         
   9  13   7       2507.76       3373.50       618.35 o                         
  10  13   7        140.39         70.82       230.70 o                         
   1  15   7       1211.80       1359.58       213.31 o                         
   2  15   7       2214.71       2364.27       232.17 o                         
   3  15   7        182.74        204.75       100.21 o                         
   4  15   7        724.87        632.07       161.32 o                         
   5  15   7        942.99       1506.09       239.98 o                         
   6  15   7        112.38          3.73        93.45 o                         
   7  15   7       1082.23       1484.25       269.73 o                         
   8  15   7        307.85        146.00       187.65 o                         
   9  15   7       1462.30       1631.95       399.87 o                         
  10  15   7         20.72        290.26       188.74 o                         
   1  17   7       4176.61       4536.70       339.34 o                         
   2  17   7       4388.15       4733.16       347.16 o                         
   3  17   7       5274.94       5474.02       387.80 o                         
   4  17   7        681.70        813.73       189.11 o                         
   5  17   7       4697.21       4918.98       450.87 o                         
   6  17   7         49.07          0.92        92.03 o                         
   7  17   7       1431.53       1736.81       421.14 o                         
   8  17   7        125.88         47.38       175.44 o                         
   9  17   7        264.42        -95.47       240.71 o                         
   1  19   7       2628.05       3046.91       336.17 o                         
   2  19   7       2096.99       2021.83       243.34 o                         
   3  19   7       4275.89       4778.43       373.17 o                         
   4  19   7        637.91        703.60       205.10 o                         
   5  19   7       1443.36       1582.91       280.10 o                         
   6  19   7         46.16         -9.38       127.00 o                         
   7  19   7       1361.04       2902.02       595.48 o                         
   8  19   7         20.37        -86.78       196.90 o                         
   1  21   7        592.80        786.87       195.31 o                         
   2  21   7        166.44        145.58       367.23 o                         
   3  21   7       3928.05       4283.46       378.89 o                         
   4  21   7        211.45        196.87       105.29 o                         
   5  21   7        195.32        276.96       157.12 o                         
   6  21   7        190.49        136.75       130.60 o                         
   7  21   7        539.46        848.00       349.76 o                         
   1  23   7       1428.75       1437.40       286.57 o                         
   2  23   7        131.63        215.71       152.66 o                         
   3  23   7       1282.43       1063.87       187.57 o                         
   4  23   7        338.31        313.89       146.92 o                         
   5  23   7        210.89        256.21       241.46 o                         
   1  25   7         97.85         79.97       225.24 o                         
   2  25   7        156.42        487.19       165.37 o                         
   3  25   7        736.43        801.28       190.35 o                         
   0   0   8       8753.35       7562.25       823.83 o                         
   2   0   8       5054.07       4751.00       648.09 o                         
   4   0   8       4040.93       4223.20       230.67 o                         
   6   0   8       6941.46       6790.82       289.26 o                         
   8   0   8       2795.37       2997.77       348.31 o                         
  10   0   8       2705.19       2734.82       383.26 o                         
   0   2   8       5772.06       5326.51       694.71 o                         
   1   2   8        441.79        423.68       149.90 o                         
   2   2   8       8249.72       7648.87       468.00 o                         
   3   2   8        945.00        866.53       148.08 o                         
   4   2   8       2622.57       2485.38       111.45 o                         
   5   2   8        312.33        273.64        69.65 o                         
   6   2   8       3205.66       3324.19       177.23 o                         
   7   2   8       2808.03       2753.46       289.88 o                         
   8   2   8       5413.02       5441.34       331.60 o                         
   9   2   8        375.30        392.44       121.47 o                         
  10   2   8       1982.02       1715.89       180.57 o                         
  11   2   8        368.58        358.51       105.63 o                         
   0   4   8       1565.02       1337.27       373.65 o                         
   1   4   8        165.33         31.09       149.82 o                         
   2   4   8       1671.27       1670.23       273.65 o                         
   3   4   8       1716.54       1675.44       183.29 o                         
   4   4   8       2219.94       2186.08       132.24 o                         
   5   4   8         12.14         43.06        62.42 o                         
   6   4   8       1201.25       1153.19       139.82 o                         
   7   4   8         98.86         93.45        72.61 o                         
   8   4   8       1242.46       1416.87       184.09 o                         
   9   4   8        128.69        555.82       136.26 o                         
  10   4   8        670.17        938.46       165.79 o                         
  11   4   8        352.94        235.12       215.99 o                         
   1   6   8        118.22        181.69        80.35 o                         
   2   6   8        819.05        769.25       104.92 o                         
   3   6   8        282.38        361.52        87.97 o                         
   4   6   8        153.06        259.82        80.33 o                         
   5   6   8        903.14        814.99       106.13 o                         
   6   6   8       1661.41       1885.54       289.54 o                         
   7   6   8        178.61        151.25        84.01 o                         
   8   6   8       1116.11       1060.24       188.02 o                         
   9   6   8       1247.84        904.08       178.71 o                         
  10   6   8        111.23        197.68       122.35 o                         
  11   6   8        256.31        481.42       155.03 o                         
   0   8   8       4819.24       5003.10       297.42 o                         
   1   8   8        482.16        477.52        65.00 o                         
   2   8   8       3311.34       3210.42       136.06 o                         
   3   8   8       1357.94       1151.98       138.19 o                         
   4   8   8       1259.39       1134.49       159.21 o                         
   5   8   8        898.21        991.46       224.08 o                         
   6   8   8       1920.47       1712.45       295.39 o                         
   7   8   8        451.17        565.96       202.02 o                         
   8   8   8       3006.34       2488.49       356.76 o                         
   9   8   8        184.83        248.34       122.35 o                         
  10   8   8        798.89       1258.89       269.71 o                         
  11   8   8        233.43        189.28       137.76 o                         
   0  10   8       2056.65       2252.02       234.38 o                         
   1  10   8       1989.54       1908.65       133.18 o                         
   2  10   8        194.39        139.10        62.97 o                         
   3  10   8        570.90        541.67       107.02 o                         
   4  10   8       1073.07       1330.62       190.99 o                         
   5  10   8        944.63        889.15       175.63 o                         
   6  10   8       2576.20       2801.83       330.76 o                         
   7  10   8        292.64        900.49       375.65 o                         
   8  10   8        329.76        325.28       165.65 o                         
   9  10   8        326.74        208.17       109.69 o                         
  10  10   8       2057.91       1978.66       436.73 o                         
   0  12   8       2875.81       2987.76       555.32 o                         
   1  12   8       1266.20       1019.60       129.03 o                         
   2  12   8        688.66        565.84       109.70 o                         
   3  12   8        305.27        320.90        93.86 o                         
   4  12   8        650.85        535.72       228.20 o                         
   5  12   8        326.92        495.57       131.79 o                         
   6  12   8       2674.80       3216.28       316.56 o                         
   7  12   8        211.84        146.77       117.15 o                         
   8  12   8        646.91        805.88       377.49 o                         
   9  12   8          2.48         48.27       156.27 o                         
  10  12   8        823.87        996.51       331.71 o                         
   0  14   8       2935.44       3464.59       348.46 o                         
   1  14   8        808.95       1010.52       136.47 o                         
   2  14   8       2725.22       2787.53       230.28 o                         
   3  14   8        176.04        213.44        90.22 o                         
   4  14   8       1269.44       1539.35       263.62 o                         
   5  14   8         54.90         24.21        98.78 o                         
   6  14   8       1277.59       1595.26       320.48 o                         
   7  14   8        308.56        326.11       129.18 o                         
   8  14   8       1453.07       1511.60       403.54 o                         
   9  14   8        664.23        747.12       457.16 o                         
   0  16   8       1899.40       2096.25       291.49 o                         
   1  16   8        205.27        164.67        77.23 o                         
   2  16   8       1868.16       2104.39       214.97 o                         
   3  16   8        742.95        665.51       187.33 o                         
   4  16   8        563.44        735.18       161.78 o                         
   5  16   8         58.90         21.78       137.82 o                         
   6  16   8        687.37       1029.62       197.13 o                         
   7  16   8        143.36        398.81       195.00 o                         
   8  16   8       1009.52       1369.18       700.91 o                         
   0  18   8       2163.55       2391.22       332.03 o                         
   1  18   8         49.32         88.90        96.43 o                         
   2  18   8       3150.39       3346.13       282.44 o                         
   3  18   8        223.46        275.65       138.48 o                         
   4  18   8       1649.65       2159.56       254.86 o                         
   5  18   8        112.52          2.00       293.86 o                         
   6  18   8        572.43        536.57       311.83 o                         
   7  18   8          3.17       -148.62       203.92 o                         
   0  20   8       1410.88       1638.93       269.52 o                         
   1  20   8        118.21         90.29        93.23 o                         
   2  20   8       3334.59       3336.88       331.52 o                         
   3  20   8        139.45        136.26        96.70 o                         
   4  20   8       2285.53       2761.13       307.23 o                         
   5  20   8         75.42        263.33       142.87 o                         
   6  20   8        546.23        631.48       270.82 o                         
   0  22   8        436.12        176.05       127.61 o                         
   1  22   8        330.54        348.57       201.29 o                         
   2  22   8        470.86        506.84       152.06 o                         
   3  22   8        147.92        237.15       124.46 o                         
   4  22   8       1073.69       1077.27       209.98 o                         
   0  24   8        475.80        264.82       267.63 o                         
   1  24   8         40.04        194.80       108.99 o                         
   1   1   9       4190.92       4617.43       388.74 o                         
   2   1   9         28.96         76.57       107.51 o                         
   3   1   9       5171.43       4754.61       507.39 o                         
   4   1   9        116.50        372.14       188.02 o                         
   5   1   9        980.23       1288.36       296.44 o                         
   6   1   9         30.08        200.21       162.63 o                         
   7   1   9        409.70        732.92       247.09 o                         
   8   1   9         25.63        141.19       174.19 o                         
   9   1   9       5245.46       5708.60       755.47 o                         
  10   1   9         10.63        124.48       189.67 o                         
   1   3   9        961.75       1061.71       240.97 o                         
   2   3   9       1354.71        773.36       217.70 o                         
   3   3   9       3500.30       3677.67       352.45 o                         
   4   3   9        993.73       1063.45       280.73 o                         
   5   3   9       1004.36       1147.46       161.92 o                         
   6   3   9        241.67        114.97        79.06 o                         
   7   3   9       1651.38       1845.01       223.85 o                         
   8   3   9         31.73        319.40       224.73 o                         
   9   3   9       1854.59       2534.33       412.33 o                         
  10   3   9         23.99        311.81       174.91 o                         
   1   5   9       2999.08       2988.49       396.99 o                         
   2   5   9       1361.79       1398.06       502.84 o                         
   3   5   9        988.55        812.21       281.10 o                         
   4   5   9        932.30        694.37       224.03 o                         
   5   5   9       2193.97       2531.01       286.37 o                         
   6   5   9        614.77        398.82       133.35 o                         
   7   5   9       3443.86       3496.22       673.55 o                         
   8   5   9        378.91        288.83       224.39 o                         
   9   5   9        835.60       1109.63       478.54 o                         
  10   5   9         78.72        681.51       401.44 o                         
   1   7   9        347.52        442.66       194.46 o                         
   2   7   9        301.25        235.32        51.28 o                         
   3   7   9        259.80        263.18        62.62 o                         
   4   7   9        738.23        894.48       157.73 o                         
   5   7   9        985.30       1097.93       183.15 o                         
   6   7   9         35.77        480.56       345.88 o                         
   7   7   9        792.47       1149.53       516.29 o                         
   8   7   9        960.37       1393.92       542.58 o                         
   9   7   9        570.53        655.50       324.45 o                         
  10   7   9         23.53        -95.84       167.72 o                         
   1   9   9       1209.35       1425.39       145.85 o                         
   2   9   9        596.86        566.14        95.22 o                         
   3   9   9        358.39        103.98        76.94 o                         
   4   9   9        451.19        607.81       246.87 o                         
   5   9   9         13.53        185.97       114.15 o                         
   6   9   9        445.01        924.32       434.65 o                         
   7   9   9       1561.77       2137.87       637.02 o                         
   8   9   9        150.91         95.55       307.37 o                         
   9   9   9        143.80        246.51       314.13 o                         
   1  11   9       3028.53       3154.43       204.05 o                         
   2  11   9        113.69        200.77        84.42 o                         
   3  11   9        474.73        566.12       107.92 o                         
   4  11   9        449.96        516.58       133.41 o                         
   5  11   9       1557.69       1731.13       240.21 o                         
   6  11   9        267.25        374.80       163.66 o                         
   7  11   9       2314.59       1832.94       582.30 o                         
   8  11   9        169.70        -91.60       272.18 o                         
   9  11   9        305.61        596.04       389.15 o                         
   1  13   9       1697.32       1977.87       178.79 o                         
   2  13   9        525.49        503.38       102.50 o                         
   3  13   9       1310.61       1717.99       324.47 o                         
   4  13   9        170.51        276.89       127.18 o                         
   5  13   9       2314.74       2070.46       390.58 o                         
   6  13   9        338.98        827.48       236.34 o                         
   7  13   9       1037.97       1506.76       321.14 o                         
   8  13   9        101.55         69.23       220.75 o                         
   1  15   9       1403.32       1693.44       178.85 o                         
   2  15   9         82.03         59.53        84.43 o                         
   3  15   9       1512.46       1930.42       263.70 o                         
   4  15   9        844.28        445.73       194.46 o                         
   5  15   9        782.03       1031.34       278.26 o                         
   6  15   9         14.50         38.00       118.57 o                         
   7  15   9       1123.85        791.99       386.12 o                         
   1  17   9        794.53        997.43       282.86 o                         
   2  17   9         25.20        -65.23       146.32 o                         
   3  17   9        630.25        736.70       240.04 o                         
   4  17   9        167.44        119.29       155.64 o                         
   5  17   9        697.69        501.11       241.53 o                         
   6  17   9          5.73        362.58       431.85 o                         
   1  19   9        165.49        483.75       217.35 o                         
   2  19   9        117.68        163.96       405.13 o                         
   3  19   9       1172.24       1379.85       350.30 o                         
   4  19   9        426.35        459.32       229.71 o                         
   5  19   9         13.35        168.33       175.33 o                         
   1  21   9        179.93         79.87       173.64 o                         
   2  21   9        222.54        -89.89       276.63 o                         
   3  21   9       1691.86       1592.54       380.95 o                         
   0   0  10       1534.44       2029.75       496.57 o                         
   2   0  10        103.40        136.37       214.37 o                         
   4   0  10        407.48        748.79       304.19 o                         
   6   0  10       1186.54       1172.93       440.79 o                         
   8   0  10        197.27         53.18       318.23 o                         
   0   2  10       3192.57       3236.58       650.61 o                         
   1   2  10        304.00        393.17       170.09 o                         
   2   2  10       1377.84       1869.49       333.02 o                         
   3   2  10        907.91       1495.99       414.76 o                         
   4   2  10       1056.26       1561.63       337.18 o                         
   5   2  10        525.85        787.54       274.04 o                         
   6   2  10       1361.80       1584.72       328.77 o                         
   7   2  10        197.47        559.56       266.98 o                         
   8   2  10        772.95        980.07       307.45 o                         
   9   2  10        434.15        265.41       174.14 o                         
   0   4  10       2159.72       2159.57       505.44 o                         
   1   4  10       1301.68       1225.06       297.64 o                         
   2   4  10        937.76       1114.68       276.92 o                         
   3   4  10        421.72        469.50       301.80 o                         
   4   4  10       2271.72       3046.98       657.43 o                         
   5   4  10       1394.69       1544.00       497.19 o                         
   6   4  10       1548.42       1992.60       556.69 o                         
   7   4  10        741.16        571.98       393.98 o                         
   8   4  10        897.81       1884.55       585.25 o                         
   9   4  10        372.25        905.27       425.22 o                         
   0   6  10       4345.82       4228.35       702.05 o                         
   1   6  10       1059.18        973.80       251.27 o                         
   2   6  10        175.70         28.01       157.52 o                         
   3   6  10        340.10         82.88       163.75 o                         
   4   6  10        628.01        411.71       176.10 o                         
   5   6  10        994.22       1671.07       538.16 o                         
   6   6  10       2975.54       3018.16       688.42 o                         
   7   6  10        120.68        491.95       392.04 o                         
   8   6  10        515.28        491.97       282.30 o                         
   0   8  10       3782.32       3608.31       685.23 o                         
   1   8  10        480.38        656.08       260.66 o                         
   2   8  10       1036.03        897.83       270.66 o                         
   3   8  10        585.49        395.53       225.10 o                         
   4   8  10        768.20        684.56       431.03 o                         
   5   8  10       1015.51       1421.08       334.87 o                         
   6   8  10       1704.62       2447.92       634.23 o                         
   7   8  10        302.69        350.59       359.05 o                         
   8   8  10       1062.95       1960.35       615.24 o                         
   0  10  10       4441.18       4532.12       774.44 o                         
   1  10  10       1258.75        907.13       372.83 o                         
   2  10  10        380.45        383.89       223.56 o                         
   3  10  10        558.90        750.28       585.25 o                         
   4  10  10       1132.37       1251.52       287.40 o                         
   5  10  10          8.61         23.01       181.94 o                         
   6  10  10        722.38       1778.55       576.79 o                         
   7  10  10        123.87         30.68       168.57 o                         
   0  12  10       5143.62       4733.36       820.71 o                         
   1  12  10        133.81        159.57       202.81 o                         
   2  12  10        934.94       2277.22      1240.39 o                         
   3  12  10        165.27        146.41       154.94 o                         
   4  12  10        684.08        726.58       278.11 o                         
   5  12  10        368.58        870.02       266.38 o                         
   6  12  10       1388.11       1763.82       379.82 o                         
   7  12  10         59.07         87.71       286.04 o                         
   0  14  10       1327.86       1220.02       471.54 o                         
   1  14  10        131.62        325.06       361.88 o                         
   2  14  10        738.12        914.50       331.65 o                         
   3  14  10        288.31        402.38       209.76 o                         
   4  14  10       1344.93       1275.60       359.95 o                         
   5  14  10        423.12        510.58       250.43 o                         
   6  14  10       1355.50       1668.70       370.02 o                         
   0  16  10        742.65        842.77       376.00 o                         
   1  16  10          3.89        165.94       177.56 o                         
   2  16  10        319.30        212.88       142.58 o                         
   3  16  10         34.20        105.75       148.84 o                         
   4  16  10        662.76        777.07       260.03 o                         
   5  16  10        398.13        303.40       176.90 o                         
   0  18  10        489.91        270.31       267.02 o                         
   1  18  10        140.64        156.57       165.64 o                         
   2  18  10        200.24        297.69       189.92 o                         
   3  18  10         71.41        124.42       158.38 o                         
   1   1  11        312.43        591.78       323.48 o                         
   2   1  11        988.10        946.27       521.93 o                         
   3   1  11        177.54        644.41       254.76 o                         
   4   1  11        167.75        -32.19       207.33 o                         
   5   1  11       2288.77       2758.63       447.30 o                         
   6   1  11          3.95         -0.78       200.11 o                         
   7   1  11        882.16       1381.49       340.49 o                         
   1   3  11        210.02        385.53       204.91 o                         
   2   3  11        142.92        634.13       362.77 o                         
   3   3  11        386.37        557.50       369.09 o                         
   4   3  11        124.15       -182.38       189.99 o                         
   5   3  11        266.11        231.33       249.31 o                         
   6   3  11        132.58       -157.88       169.23 o                         
   7   3  11        485.81        319.07       221.51 o                         
   1   5  11       2802.52       2986.82       453.70 o                         
   2   5  11         30.07        259.73       161.83 o                         
   3   5  11        777.37        952.55       279.49 o                         
   4   5  11        410.95        465.02       345.69 o                         
   5   5  11        122.09         20.50       189.34 o                         
   6   5  11        222.31        389.52       361.01 o                         
   7   5  11        479.95       1293.48       493.15 o                         
   1   7  11       3053.79       2699.12       437.01 o                         
   2   7  11        110.62        168.10       213.10 o                         
   3   7  11       2503.34       2614.50       449.66 o                         
   4   7  11        487.59        553.18       257.01 o                         
   5   7  11        629.78        822.12       465.88 o                         
   6   7  11         33.87        230.36       270.07 o                         
   1   9  11       1971.10       1910.58       394.29 o                         
   2   9  11         77.68         36.09       202.91 o                         
   3   9  11       2404.64       2455.83       436.29 o                         
   4   9  11        375.16        398.53       383.89 o                         
   5   9  11       1490.61       2617.11       652.48 o                         
   6   9  11        259.97        683.39       495.57 o                         
   1  11  11        761.96       1200.95       572.13 o                         
   2  11  11        137.08        207.40       329.15 o                         
   3  11  11        925.55       1171.78       577.49 o                         
   4  11  11         38.05        166.67       167.78 o                         
   5  11  11       1464.29       1483.30       355.66 o                         
   1  13  11        440.07        851.46       302.10 o                         
   2  13  11        208.76        711.97       288.39 o                         
   3  13  11        346.11       1102.15       315.67 o                         
   4  13  11          7.04        177.54       154.24 o                         
   1  15  11        614.75        654.54       251.15 o                         
   2  15  11         23.64       -101.63       151.11 o                         
   4   0  12       1918.05       2241.42       646.49 o                         
   1   2  12        192.48        423.41       309.92 o                         
   2   2  12        269.94        795.12       370.72 o                         
   3   2  12        731.51        807.87       405.92 o                         
   4   2  12         89.57       -252.65       252.65 o                         
   0   4  12       3031.45       3121.96       669.81 o                         
   1   4  12       1098.07        952.47       322.63 o                         
   2   4  12        139.50        337.78       338.66 o                         
   3   4  12        338.99        965.10       522.82 o                         
   4   4  12        252.97        831.93       545.55 o                         
   0   6  12       1982.82       2032.68       559.68 o                         
   1   6  12         38.13         72.94       130.03 o                         
   2   6  12        712.30        846.29       298.76 o                         
   3   6  12         32.53        189.23       305.51 o                         
   0   8  12       2936.04       3446.22       727.09 o                         
   1   8  12          3.05        472.04       237.77 o                         
   2   8  12       1609.98       1813.19       393.54 o                         
   0  10  12       1508.62       2018.36       636.67 o                         
                                                                                
